# Supplementary material for: Towards identification of postharvest fruit quality transcriptomic markers in Malus domestica
Source: PLoS One. 2024 Mar 6;19(3):e0297015. doi: 10.1371/journal.pone.0297015 (PMC10917293; doi:10.1371/journal.pone.0297015)
Supplement: S1 File — Gene expression matrices of Malus domestica fruit reported in this study. Counts are reported as Transcripts per Million (TPM) reads. (ZIP) [file pone.0297015.s001.zip]

Archive with 3 entries (3 files):
- Supplemental_File_1/GEM.GEM.raw.txt
- Supplemental_File_1/GEM.GEM.TPM.txt
- Supplemental_File_1/README.md.txt
