# Supplementary material for: Towards identification of postharvest fruit quality transcriptomic markers in Malus domestica
Source: PLoS One. 2024 Mar 6;19(3):e0297015. doi: 10.1371/journal.pone.0297015 (PMC10917293; doi:10.1371/journal.pone.0297015)
Supplement: S1 File — Gene expression matrices of Malus domestica fruit reported in this study. Counts are reported as Transcripts per Million (TPM) reads. (ZIP) [file pone.0297015.s001.zip › Supplemental_File_1/GEM.GEM.raw.txt]

001C_Clean_S1_R1_001	002_Clean_S2_R1_001	003C_Clean_S3_R1_001	004B_Clean_S4_R1_001	005_Clean_S5_R1_001	006C_Clean_S6_R1_001	007C_Clean_S7_R1_001	008C_Clean_S8_R1_001	009_Clean_S9_R1_001	010C_Clean_S10_R1_001	011_Clean_S11_R1_001	012C_Clean_S12_R1_001	013C_Clean_S13_R1_001	014C_Clean_S14_R1_001	015C_Clean_S15_R1_001	016C_Clean_S16_R1_001	017C_Clean_S17_R1_001	018C_Clean_S18_R1_001	019C_Clean_S19_R1_001	020_Clean_S20_R1_001	021C_Clean_S21_R1_001	022C_Clean_S22_R1_001	023_Clean_S23_R1_001	024C_Clean_S24_R1_001	025_Clean_S25_R1_001	026C_Clean_S26_R1_001	027_Clean_S27_R1_001	028C_Clean_S28_R1_001	029C_Clean_S29_R1_001	030C_Clean_S30_R1_001	031C_Clean_S31_R1_001	032C_Clean_S32_R1_001	033C_Clean_S33_R1_001	034C_Clean_S34_R1_001	035_Clean_S35_R1_001	036C_Clean_S36_R1_001	037C_Clean_S37_R1_001	038C_Clean_S38_R1_001	039_Clean_S39_R1_001	040_Clean_S40_R1_001	041_Clean_S41_R1_001	042_Clean_S42_R1_001	043C_Clean_S43_R1_001	044_Clean_S44_R1_001	046D_Clean_S45_R1_001	047C_Clean_S46_R1_001	048D_Clean_S47_R1_001	049C_Clean_S1_R1_001	050C_Clean_S2_R1_001	051C_Clean_S3_R1_001
MD11G1000100	10	17	12	0	0	0	14	19	10	8	18	0	15	17	11	12	16	0	23	22	15	0	9	28	0	22	23	13	21	14	18	22	0	28	18	24	28	26	33	17	21	19	11	18	15	16	20	15	15
MD11G1000200	10	14	11	0	9	11	13	6	0	4	7	9	14	7	0	11	16	12	12	9	7	11	3	10	9	0	10	10	10	5	13	7	4	10	0	8	7	10	6	13	0	0	0	5	14	7	5	5	0
MD11G1000500	185	208	202	192	224	192	155	185	148	158	164	169	132	140	124	113	89	106	152	110	99	117	36	138	99	94	93	94	113	88	123	114	147	151	178	168	208	205	168	191	162	214	132	160	200	157	195	152	217
MD11G1000600	376	464	461	379	497	295	355	416	363	344	391	344	401	318	326	355	250	223	386	299	248	272	73	304	276	314	279	270	276	271	375	372	299	346	383	421	505	535	464	458	412	455	367	425	347	365	419	289	447
MD11G1001000	60	50	64	59	42	41	41	81	43	62	56	57	91	97	90	98	71	97	109	86	52	85	60	97	104	120	104	122	122	99	98	119	107	116	98	124	116	106	103	107	96	110	85	92	52	69	60	50	61
MD11G1001100	30	33	39	0	35	21	23	16	21	13	29	38	39	32	29	36	0	22	53	26	29	28	0	37	42	42	30	47	54	37	40	45	50	61	53	49	64	61	47	45	45	68	33	51	38	31	35	20	29
MD11G1001200	33	27	43	42	35	21	28	51	34	41	42	43	70	86	73	63	41	71	64	52	55	69	49	81	57	91	53	79	82	61	68	73	60	71	89	100	96	94	87	54	71	65	40	55	32	39	32	26	36
MD11G1001300	823	943	946	1095	1044	981	816	969	887	909	990	994	1014	912	929	839	826	870	845	725	721	771	1024	854	614	624	612	537	569	521	648	578	507	577	612	697	605	676	585	572	427	565	546	483	707	662	760	584	924
MD11G1001500	0	0	0	0	0	0	0	0	0	3	0	0	0	0	0	0	0	0	0	2	0	0	0	0	0	3	2	0	0	0	2	3	2	0	0	0	0	0	0	0	4	0	0	0	0	0	0	0	0
MD11G1001400	55	55	64	63	68	48	47	66	67	70	60	69	61	102	65	72	64	54	90	65	52	50	12	82	60	62	73	64	58	60	61	51	55	62	46	68	53	56	43	61	57	63	36	48	60	51	65	55	95
MD11G1001600	10	24	24	17	22	0	0	17	21	13	18	11	23	0	0	8	15	0	26	18	0	19	0	17	20	13	17	19	24	12	17	15	18	0	14	0	9	17	11	16	0	23	17	22	0	14	0	0	0
MD11G1001700	306	306	303	384	313	277	296	366	258	329	388	378	451	391	388	337	306	359	396	322	272	312	170	360	359	399	376	285	358	371	434	360	348	330	425	426	477	533	415	358	346	494	250	337	249	241	271	196	268
MD11G1001800	108	85	97	91	72	92	89	94	75	80	109	122	127	107	105	106	73	96	117	73	86	107	24	113	92	91	89	58	91	92	115	110	119	103	141	173	126	159	106	81	79	99	55	74	92	89	138	89	137
MD11G1002100	5	0	0	0	0	0	0	0	0	0	0	0	4	0	8	0	0	0	0	0	0	0	0	0	0	0	0	4	0	0	0	0	0	0	0	6	3	6	0	0	0	0	0	0	0	0	0	0	0
MD11G1002200	194	178	205	164	202	136	167	194	150	120	159	193	220	186	175	243	231	200	268	192	176	250	166	230	196	221	184	167	225	207	247	242	215	200	221	275	260	218	182	201	198	195	182	202	188	227	226	165	248
MD11G1002300	231	236	202	334	230	222	179	369	305	247	268	258	255	243	202	120	91	152	132	103	87	114	86	137	125	155	124	136	140	157	152	133	169	132	137	218	135	151	107	79	88	106	57	80	138	136	148	115	176
MD11G1002400	612	640	659	579	664	480	535	546	549	658	620	572	516	602	601	296	255	232	304	244	234	296	102	364	280	280	303	252	254	301	306	308	277	309	339	381	333	302	247	216	229	289	155	170	347	286	389	270	471
MD11G1002600	5	4	6	0	0	0	0	0	0	6	6	0	0	0	0	0	0	0	0	0	0	0	0	0	4	0	0	0	0	0	0	0	0	0	0	0	6	0	0	0	0	0	0	5	0	3	0	0	3
MD11G1002700	394	344	385	340	296	218	259	294	262	243	273	289	259	281	279	248	172	202	299	206	208	251	196	245	237	280	245	205	246	261	313	319	314	342	367	411	500	505	441	368	360	562	259	291	339	337	364	262	388
MD11G1002800	19	14	13	11	20	15	10	25	12	0	8	7	9	3	9	0	0	0	0	0	0	0	0	0	0	12	4	0	0	8	8	7	12	4	0	0	7	6	0	5	0	7	5	11	0	0	0	0	6
MD11G1002900	0	0	0	0	0	0	0	0	0	0	0	0	0	0	0	0	0	0	0	0	0	0	0	0	5	0	0	0	0	0	0	0	0	0	0	0	0	0	0	0	0	0	0	0	0	0	0	0	0
MD11G1003000	50	24	34	38	34	29	38	44	22	26	20	19	21	32	12	6	13	21	26	15	22	28	18	26	26	17	13	36	27	25	63	38	38	42	45	56	53	47	38	51	43	45	45	43	19	8	17	9	24
MD11G1003100	14	10	13	0	10	0	7	9	17	0	8	5	8	7	6	0	9	5	14	11	10	14	7	17	12	10	17	15	16	14	16	24	23	18	25	29	27	21	15	16	28	30	11	18	6	3	8	10	13
MD11G1003200	169	143	182	200	178	122	145	178	139	163	189	162	170	197	176	168	143	122	165	130	114	125	34	137	111	90	102	84	106	116	108	92	85	106	102	130	103	109	107	116	117	138	91	126	213	189	207	167	256
MD11G1003400	294	230	256	225	270	203	146	156	156	182	150	167	75	69	102	24	15	27	13	0	0	0	0	9	17	15	0	9	0	15	0	9	0	10	19	0	0	20	0	17	30	19	0	0	21	0	11	10	0
MD11G1003500	78	70	79	84	81	62	65	99	64	88	111	95	61	90	91	53	50	68	72	52	59	74	43	93	51	66	72	54	66	60	63	68	75	58	62	66	67	76	68	58	49	64	28	30	74	52	78	54	67
MD11G1003600	51	70	67	63	62	70	50	69	41	21	48	30	55	53	56	42	47	47	68	56	55	67	40	62	69	75	64	88	76	77	76	73	80	84	94	106	103	92	82	65	104	106	93	73	38	33	53	46	31
MD11G1003700	899	993	954	1142	888	217	722	892	885	753	762	806	590	506	713	584	396	138	405	325	179	323	2	243	229	344	277	157	158	146	143	115	113	71	148	161	241	216	175	266	503	411	597	566	269	202	253	97	193
MD11G1003800	55	59	58	33	65	38	43	35	37	46	33	50	58	70	52	44	39	45	66	55	40	48	19	61	50	61	53	51	67	45	62	63	60	66	72	87	70	74	42	63	57	46	59	44	54	79	62	43	66
MD11G1004100	0	0	0	0	0	0	0	0	0	0	0	3	3	5	0	0	0	0	0	0	0	0	0	0	0	0	171	0	0	0	0	0	0	0	0	0	0	0	0	11	75	18	8	27	0	0	0	0	0
MD11G1004300	33	33	41	37	36	18	25	27	16	17	27	21	40	44	32	27	19	25	38	31	12	37	15	36	24	32	32	38	40	26	33	26	38	32	34	35	36	27	25	19	25	32	21	31	29	35	52	32	42
MD11G1004500	65	83	67	53	43	57	56	55	48	41	59	52	40	41	33	31	35	30	33	35	31	24	23	31	34	38	31	47	32	38	45	36	38	38	36	39	50	49	57	30	24	39	25	37	40	46	64	37	67
MD11G1004600	11	6	3	0	7	0	0	0	4	0	0	4	0	0	0	0	0	0	0	0	0	0	0	0	0	0	0	0	0	0	0	0	0	0	0	0	2	0	0	0	0	0	0	0	0	1	0	0	0
MD11G1004700	0	0	0	17	0	0	0	0	0	0	0	0	0	0	0	0	0	0	0	0	0	0	0	0	0	0	0	0	0	10	0	7	0	0	0	0	0	0	0	0	0	0	0	0	0	0	0	0	0
MD11G1004800	0	2	0	7	0	0	0	4	4	4	0	0	0	2	0	4	0	2	0	0	0	0	0	6	2	3	3	4	0	0	0	4	0	3	2	0	0	0	0	2	5	3	4	0	3	0	3	0	0
MD11G1004900	823	754	992	774	940	687	783	838	767	781	845	893	974	944	817	697	547	678	697	513	497	538	325	622	552	628	665	489	661	645	732	673	620	564	739	828	922	896	720	597	781	901	497	667	666	705	697	467	721
MD11G1005100	142	149	140	230	185	149	141	190	158	180	236	209	272	250	277	397	387	367	635	517	508	562	337	574	618	696	667	575	636	580	679	613	627	602	780	698	742	700	662	658	736	839	559	703	380	418	428	327	476
MD11G1005300	323	360	344	355	395	289	272	374	286	301	328	274	252	265	249	137	97	121	135	110	96	132	0	142	98	92	110	93	121	77	129	125	98	118	138	143	170	164	165	133	152	168	121	134	198	219	234	156	238
MD11G1005400	1	0	0	0	0	0	3	0	2	0	1	0	0	0	1	0	0	0	0	0	0	0	0	0	0	0	0	0	0	0	0	0	0	0	0	0	0	0	0	0	0	0	0	0	0	0	0	0	2
MD11G1005700	0	0	0	0	0	0	0	0	0	0	0	0	0	0	0	0	0	0	0	0	0	0	0	0	0	0	0	0	0	0	0	0	0	0	0	3	0	0	0	3	0	0	0	0	0	0	0	0	1
MD11G1005800	359	401	412	372	437	423	280	353	294	269	338	301	306	271	282	197	172	233	298	192	233	269	195	277	231	273	254	273	289	286	324	294	273	336	357	396	360	389	300	267	270	333	232	258	339	336	390	238	371
MD11G1005900	48	0	43	26	33	0	25	0	22	0	12	0	0	5	0	0	0	0	0	0	0	0	18	0	7	0	0	6	10	10	0	0	9	0	0	18	12	0	15	0	11	24	0	14	0	10	0	15	21
MD11G1006000	44	24	38	11	22	22	25	23	9	6	7	7	6	4	0	5	2	6	3	5	4	6	0	6	10	5	0	0	4	5	6	13	5	0	5	5	12	14	8	13	16	19	11	13	10	9	18	16	23
MD11G1006300	0	4	3	0	4	4	0	1	0	0	0	0	0	0	0	0	0	0	0	2	0	0	0	0	0	7	0	0	0	0	2	0	0	0	0	0	0	0	0	0	0	0	4	0	0	0	0	0	4
MD11G1006400	0	0	0	6	0	0	0	0	0	0	0	0	0	0	0	0	0	0	0	0	0	0	0	0	0	0	0	0	0	0	0	0	0	0	0	0	0	0	0	0	0	0	0	0	0	0	0	0	0
MD11G1006600	0	0	0	0	0	0	0	0	0	0	0	0	0	0	0	0	0	0	0	0	0	0	0	0	0	0	0	0	0	0	0	0	0	0	0	0	0	0	0	0	0	0	0	0	0	0	0	0	0
MD11G1006500	19	11	15	18	16	11	6	14	14	16	10	13	17	16	14	13	12	10	15	17	11	13	15	10	13	21	18	20	20	23	23	23	16	20	20	23	23	32	16	13	12	22	17	11	7	15	11	9	13
MD11G1006700	16	32	30	14	23	10	15	15	13	19	19	28	29	31	26	18	14	14	23	15	10	12	0	25	20	17	22	13	12	20	10	16	11	10	17	15	21	17	16	19	18	25	24	17	8	18	16	13	10
MD11G1006800	3	10	5	4	0	0	3	3	4	0	2	0	0	0	0	2	0	0	0	0	0	0	0	0	0	0	0	0	0	0	0	0	0	0	0	0	0	0	0	0	0	0	0	0	0	0	2	0	6
MD11G1006900	7	11	9	17	5	7	0	9	0	0	7	0	8	8	11	3	0	6	0	6	0	0	0	0	4	8	5	0	4	5	0	0	0	0	0	0	0	0	0	4	2	0	0	5	0	0	0	0	4
MD11G1007600	0	0	0	0	0	0	0	0	0	0	0	0	0	0	0	0	0	0	0	0	0	0	0	0	0	0	0	0	0	0	0	0	0	0	0	0	0	0	0	0	0	0	0	0	0	0	0	0	0
MD11G1007500	8	7	4	7	11	4	3	7	6	10	8	9	6	5	9	5	7	7	7	8	5	5	6	4	7	7	8	7	11	5	5	18	9	6	5	13	12	9	6	0	7	12	4	6	6	9	12	5	10
MD11G1007700	19	23	18	15	28	18	15	9	16	17	13	27	22	25	17	20	19	18	18	14	16	10	0	20	14	15	27	19	13	15	13	13	13	14	19	16	24	16	19	13	24	25	18	12	11	20	18	10	0
MD11G1007800	8	13	16	0	0	0	5	4	5	0	0	0	0	0	0	0	0	0	0	4	0	0	0	0	0	2	0	0	0	0	0	5	0	3	6	0	0	0	0	6	0	0	4	3	8	5	12	10	8
MD11G1007900	123	113	106	102	108	90	104	82	78	61	89	79	43	34	39	17	15	29	8	11	0	11	0	8	11	0	6	0	13	7	16	12	14	0	27	20	34	9	14	21	9	14	0	0	36	0	36	25	55
MD11G1008000	208	182	189	184	199	174	151	188	156	128	144	125	79	82	66	39	36	45	34	22	18	29	25	19	18	34	27	20	24	24	39	31	34	37	50	66	57	52	43	24	20	34	13	21	82	65	77	57	88
MD11G1008100	26	20	23	31	28	26	14	23	27	32	19	32	33	23	41	16	21	23	19	13	10	14	22	12	10	0	0	16	11	0	9	8	8	14	9	7	2	3	6	4	0	0	0	0	12	18	14	9	9
MD11G1008200	12	14	10	10	12	12	17	10	7	10	10	23	10	0	10	0	4	7	7	5	0	0	0	5	6	0	6	5	3	2	5	0	0	0	3	0	0	3	0	0	0	0	0	0	0	11	7	0	8
MD11G1008600	83	99	98	78	87	82	73	89	78	86	93	105	124	106	119	141	139	102	136	109	102	130	0	147	106	107	102	90	108	83	109	97	93	113	116	133	155	129	129	142	130	157	114	136	81	102	88	64	88
MD11G1008800	93	120	112	93	114	85	81	71	68	103	120	97	96	109	111	69	75	74	96	77	72	78	33	111	67	74	69	60	81	84	81	73	81	83	88	136	114	113	108	78	89	101	81	67	107	102	105	58	112
MD11G1008900	11	12	0	6	8	12	0	10	0	2	0	20	0	7	10	0	0	7	6	0	0	0	0	3	0	0	0	0	6	0	0	0	5	0	0	5	0	0	0	0	0	0	0	0	6	2	4	0	0
MD11G1009500	1634	1308	1757	1266	1158	1167	1489	1254	962	964	1096	1049	1453	1451	1319	1804	1625	1292	2895	2047	2317	2741	983	3277	2730	2211	2238	2503	2594	2956	3136	3200	3170	3832	3874	4181	3729	4274	3800	2659	2239	3179	1982	2244	2321	1977	2453	2067	3128
MD11G1009700	0	0	0	0	0	0	0	0	0	0	0	0	0	0	0	0	0	0	0	0	0	0	0	0	0	0	0	0	0	0	0	0	0	0	0	0	0	0	0	0	0	0	0	0	0	0	0	0	0
MD11G1009900	35	58	55	28	34	14	34	20	28	28	28	20	31	30	32	22	28	13	31	33	27	32	1	30	39	35	27	23	25	31	35	37	36	38	48	38	56	52	33	35	33	36	27	28	35	17	18	11	18
MD11G1010600	573	623	646	765	662	477	595	696	577	755	807	926	953	796	940	739	715	606	844	688	631	763	83	847	748	838	717	685	787	694	807	753	754	789	842	995	843	712	581	600	632	672	659	636	610	648	641	481	661
MD11G1010700	34	39	31	34	29	12	29	34	10	21	28	42	29	33	39	37	20	23	32	16	19	26	15	35	32	32	41	27	39	33	30	41	28	25	39	26	34	30	17	27	14	27	13	21	29	35	24	27	42
MD11G1010800	132	140	145	114	135	109	112	136	107	56	75	82	91	73	64	100	76	69	120	84	78	86	47	96	95	78	74	61	101	90	93	95	92	97	86	130	99	71	75	80	55	86	60	66	104	110	122	91	154
MD11G1010900	26	41	35	38	25	12	37	48	37	39	29	31	18	20	32	30	24	17	27	24	15	28	19	15	17	20	19	20	19	14	21	15	15	8	20	18	17	13	11	11	9	20	9	12	12	16	17	11	16
MD11G1011000	119	111	147	88	104	86	102	97	89	72	93	99	103	90	80	111	78	88	135	72	67	88	56	90	94	93	89	107	119	95	106	92	118	119	114	130	126	115	114	83	83	83	40	77	83	114	96	68	119
MD11G1011100	99	99	52	132	111	86	56	64	87	92	83	87	47	49	63	18	25	25	0	22	9	8	0	0	0	6	0	0	10	0	0	0	0	0	9	17	8	0	0	0	0	0	0	0	14	0	8	7	8
MD11G1011300	0	0	0	0	0	0	0	0	0	2	0	0	0	0	0	0	0	0	0	0	0	0	0	0	0	0	0	0	0	0	4	0	0	0	0	0	0	0	0	0	0	0	0	0	0	0	0	0	0
MD11G1011400	0	0	0	0	0	0	0	0	0	0	0	0	0	0	0	0	0	0	0	0	0	0	0	0	2	0	0	0	0	0	0	0	0	0	0	0	0	0	0	0	0	0	0	0	0	0	0	0	0
MD11G1011600	14	9	11	5	8	5	4	6	0	6	5	9	16	8	8	10	14	11	27	12	18	0	0	19	20	21	14	20	14	21	14	23	15	10	15	19	19	10	11	9	13	14	11	9	13	9	5	6	16
MD11G1011700	22	16	21	17	28	13	17	14	13	10	11	16	11	8	7	13	8	13	16	0	12	11	13	20	5	11	8	11	14	9	20	10	12	10	17	18	14	10	12	11	15	17	5	10	0	13	15	16	19
MD11G1012100	5	0	7	8	5	5	5	0	0	0	3	0	0	0	0	3	0	0	7	0	2	5	0	4	0	9	5	4	5	5	15	8	4	7	4	8	10	6	3	5	5	6	6	8	4	6	5	0	0
MD11G1012200	16	0	19	16	17	10	19	13	18	20	20	22	34	36	41	44	31	38	45	31	18	43	14	53	42	55	36	31	44	36	46	52	50	39	29	45	34	46	36	37	43	39	29	41	30	22	54	36	51
MD11G1012500	38	10	39	37	34	7	42	43	47	61	39	63	37	77	53	35	45	8	55	37	24	55	1	44	46	47	92	30	27	34	58	20	34	18	41	42	25	28	27	46	105	56	66	102	18	36	24	9	25
MD11G1012600	1	2	2	2	9	1	4	3	2	6	3	4	1	2	0	0	1	0	0	0	0	1	0	3	0	0	0	0	0	2	0	0	0	3	0	0	0	1	0	0	1	0	0	0	0	1	0	2	0
MD11G1012800	5	0	0	6	0	0	0	0	0	0	0	0	0	0	4	0	0	0	0	0	0	0	0	0	0	0	3	0	0	0	0	0	0	0	0	0	0	0	0	0	0	0	0	0	0	0	0	0	0
MD11G1013500	1	2	3	3	4	4	3	4	4	2	3	2	0	3	2	2	0	4	2	2	2	3	3	2	3	1	1	4	0	1	2	1	1	0	0	3	0	2	1	0	1	1	2	1	1	0	2	1	4
MD11G1013700	0	0	0	0	0	0	0	0	0	0	0	0	0	0	0	0	0	0	0	0	0	0	0	0	0	0	0	0	0	0	0	0	0	0	0	0	0	0	0	0	0	0	0	0	0	0	0	0	0
MD11G1014000	4	4	2	2	0	4	0	2	1	1	0	1	0	0	2	2	3	0	2	2	1	2	0	4	2	2	1	2	2	2	2	2	0	3	3	3	2	3	4	2	3	5	1	3	2	2	4	2	4
MD11G1014100	9	11	10	11	5	8	8	6	5	2	6	4	6	2	3	2	2	3	1	3	1	0	0	5	3	5	1	0	4	4	2	3	0	3	4	5	3	2	3	5	3	4	1	0	5	1	8	3	11
MD11G1014200	134	164	146	140	145	116	146	156	113	159	133	143	151	152	141	157	136	133	156	116	138	139	130	149	127	141	106	105	98	102	128	117	95	131	121	112	97	117	132	115	74	123	97	83	138	127	155	96	137
MD11G1014400	0	0	0	0	0	0	0	0	0	0	0	0	0	0	0	0	0	0	0	0	0	0	0	0	0	0	0	0	0	0	0	0	0	0	0	0	0	0	0	0	0	0	0	0	0	0	0	0	0
MD11G1014500	16	0	0	19	0	0	2	21	8	12	26	26	30	32	33	47	32	38	49	33	36	31	24	45	38	24	34	19	21	36	30	41	32	36	25	26	21	19	23	26	30	30	20	31	0	8	5	5	7
MD11G1014600	0	0	0	0	0	0	0	0	0	2	0	0	0	0	0	0	0	0	0	0	0	0	0	0	4	3	5	0	0	0	0	0	0	0	2	3	0	4	0	5	5	3	0	0	0	0	0	0	0
MD11G1014800	0	13	18	0	9	0	4	0	9	5	4	13	11	10	14	11	9	12	13	7	17	5	0	17	10	3	17	8	11	11	0	6	8	16	9	14	11	20	12	6	12	8	3	6	12	13	8	7	13
MD11G1014900	65	77	71	57	59	38	62	62	61	64	96	73	81	88	87	86	54	48	81	74	66	66	30	74	60	53	46	36	43	47	51	49	39	41	64	49	51	41	45	50	52	64	42	32	51	47	62	32	61
MD11G1015100	56	55	64	35	57	28	33	37	36	19	31	48	40	40	29	29	17	14	34	32	20	27	0	20	24	37	24	39	36	28	41	25	24	19	30	42	25	23	28	16	21	34	18	20	41	30	52	26	41
MD11G1016000	186	186	192	287	225	250	208	292	212	262	290	270	289	342	268	232	175	254	195	151	148	152	122	121	117	142	132	117	121	94	140	114	94	98	126	135	166	173	166	127	151	172	108	150	112	130	135	108	134
MD11G1016100	181	175	198	165	184	153	133	169	148	150	172	186	128	138	145	129	128	140	151	129	91	160	122	165	153	156	170	139	178	165	209	149	141	207	156	199	180	201	179	171	158	201	126	136	163	144	195	162	179
MD11G1016200	31	41	35	33	38	33	29	40	24	33	28	38	38	37	29	21	23	25	17	26	28	21	0	18	17	13	13	13	21	16	24	21	18	14	19	27	26	23	24	9	21	23	13	7	27	19	22	16	45
MD11G1016300	41	67	56	70	79	84	67	68	57	60	59	77	105	57	63	63	59	85	65	82	65	68	33	63	44	65	78	44	62	36	45	48	34	25	27	44	19	15	12	10	17	15	14	14	65	40	61	57	81
MD11G1016400	0	0	0	0	0	0	0	0	0	0	0	0	0	0	0	0	0	0	0	0	0	0	0	0	0	0	0	0	0	0	0	0	0	0	0	0	0	0	0	0	0	0	0	0	0	0	0	0	0
MD11G1016500	0	0	0	0	0	0	0	0	0	0	0	0	0	0	0	0	0	0	0	0	0	0	0	0	0	0	0	0	0	0	0	0	0	0	0	0	0	0	0	0	0	0	0	0	0	0	0	0	0
MD11G1016600	10	12	18	10	0	0	10	17	8	0	12	7	8	10	11	0	13	0	11	9	15	8	0	0	12	7	11	13	15	10	0	12	9	9	13	13	15	14	10	0	10	13	9	17	11	13	19	12	15
MD11G1016700	5	6	4	7	9	4	8	7	7	4	3	3	3	3	4	2	3	0	4	3	0	3	2	2	3	3	3	4	0	0	6	2	2	0	0	0	0	0	2	2	0	4	2	4	0	3	3	4	3
MD11G1016800	135	112	120	120	119	130	98	118	105	77	110	114	134	127	142	108	101	121	136	128	99	120	110	147	118	107	113	111	100	97	121	126	112	127	92	137	180	151	130	109	125	153	84	100	117	100	111	63	98
MD11G1017100	2	0	4	10	7	6	4	7	6	0	7	6	5	6	3	0	0	0	0	0	0	0	0	2	5	4	0	4	3	3	0	7	0	0	8	5	5	6	0	10	4	5	0	0	9	0	4	4	0
MD11G1017400	58	38	44	27	41	26	20	34	26	12	13	22	21	13	17	15	13	0	30	23	25	23	0	0	29	30	31	29	27	30	34	37	26	28	42	24	64	44	41	42	48	57	21	31	22	27	21	13	31
MD11G1017500	43	53	53	17	35	47	28	22	25	25	14	20	13	15	26	26	22	13	18	30	16	17	0	20	10	19	13	18	13	10	19	11	12	11	18	24	17	18	17	15	16	18	19	14	37	39	55	31	42
MD11G1017600	0	0	0	0	6	0	0	0	2	0	0	0	0	0	0	0	0	0	0	0	0	0	0	0	0	0	0	0	0	0	0	0	0	0	0	0	0	0	0	0	0	5	0	0	0	0	6	0	0
MD11G1017800	3	0	0	1	2	0	3	0	0	1	0	0	0	0	1	0	0	0	0	0	0	0	0	0	0	0	0	0	0	0	0	0	0	0	0	0	0	0	0	0	0	0	0	0	2	0	0	2	0
MD11G1018100	6	9	8	3	4	6	2	3	2	3	0	5	4	1	0	0	2	1	0	0	0	1	0	0	0	0	0	0	0	0	0	0	0	0	0	0	0	0	0	0	0	0	0	0	1	3	3	1	1
MD11G1018200	6	3	5	0	5	6	0	4	5	4	2	2	4	3	3	0	2	4	0	0	0	0	0	0	0	2	0	4	0	3	2	0	3	0	0	0	0	3	2	0	4	5	0	0	0	0	0	3	3
MD11G1018500	5	0	4	6	5	7	4	0	6	0	0	0	0	7	0	0	0	0	0	5	0	2	0	0	0	0	0	0	0	0	3	0	0	0	0	0	0	0	0	0	0	0	0	0	0	0	0	0	2
MD11G1018600	0	0	0	0	0	0	0	0	0	0	0	0	0	0	0	0	0	0	0	0	0	0	0	0	0	0	0	0	0	0	0	0	0	0	0	0	0	0	0	0	0	0	0	0	0	0	0	0	0
MD11G1018800	4	0	0	0	0	0	0	0	0	0	0	3	0	0	0	0	0	0	0	0	0	0	0	0	0	0	0	0	0	0	0	0	0	0	0	0	0	0	0	0	0	0	0	0	0	0	0	0	0
MD11G1018900	2	0	3	2	0	0	1	0	0	0	0	2	0	2	0	0	2	0	0	0	0	0	0	0	0	0	0	0	0	0	0	0	0	0	0	0	0	0	0	0	0	0	0	0	0	0	0	0	0
MD11G1019100	1	1	1	2	1	1	1	2	1	1	1	1	1	2	0	0	1	2	2	2	0	0	1	0	1	1	2	1	2	3	1	3	1	3	1	5	2	2	1	1	2	2	1	1	1	4	0	2	2
MD11G1019200	17	13	20	17	15	0	14	13	13	6	9	13	0	2	3	0	2	0	7	0	0	4	4	2	0	4	0	3	0	0	4	3	3	0	5	3	3	6	3	4	0	5	0	2	8	0	8	5	11
MD11G1019400	0	0	0	0	0	0	0	7	0	5	0	0	0	0	0	4	0	0	7	0	0	5	0	0	0	0	0	0	0	0	0	0	0	0	0	0	0	0	0	0	4	0	0	0	0	0	3	5	3
MD11G1019500	34	37	27	35	41	26	19	44	35	37	51	28	44	34	44	35	23	30	28	31	19	29	0	22	31	26	25	17	27	21	25	25	26	32	32	27	20	19	20	32	14	26	15	21	19	22	22	12	22
MD11G1019600	35	23	35	23	27	22	22	26	26	30	20	38	55	43	37	41	34	46	44	56	37	41	65	39	38	58	26	48	48	28	34	37	38	47	54	51	41	38	39	34	39	43	29	34	37	26	45	32	42
MD11G1019800	3	0	3	0	3	0	0	4	0	6	0	4	0	2	5	1	2	0	0	0	0	0	0	2	0	0	0	0	0	0	4	2	2	2	0	3	0	0	0	0	0	0	0	0	0	0	0	0	0
MD11G1020100	0	0	0	0	4	0	0	0	0	0	0	7	0	0	0	0	0	0	0	9	0	0	0	0	0	0	0	0	0	0	0	0	0	0	0	0	0	0	7	0	0	0	0	6	0	0	0	0	0
MD11G1020300	0	2	7	0	4	3	0	0	0	0	5	0	7	6	5	5	0	5	7	4	8	8	4	7	9	10	0	9	10	8	6	14	14	14	9	15	9	8	7	11	0	16	8	8	7	4	0	0	7
MD11G1020500	0	7	0	11	7	0	3	0	6	6	0	0	0	0	4	0	0	0	0	0	4	0	2	0	2	7	5	6	0	0	0	0	5	0	5	0	0	0	6	0	0	0	0	0	0	0	4	0	3
MD11G1020600	3	5	6	7	4	6	0	0	4	5	6	5	2	2	0	4	0	3	5	2	0	0	0	3	7	0	4	4	4	4	0	3	2	0	3	0	4	3	0	0	4	3	0	0	3	0	0	2	0
MD11G1020700	22	14	0	0	0	12	0	25	14	30	33	27	28	35	32	24	22	0	23	20	0	20	0	28	0	18	0	0	21	12	24	27	0	0	0	31	0	0	0	22	21	24	17	0	25	13	0	0	0
MD11G1020900	6	0	9	14	0	8	0	8	5	6	11	6	11	9	0	15	7	9	6	4	9	14	18	11	0	9	0	0	5	0	7	10	5	0	8	0	11	8	7	0	0	5	0	0	6	11	9	8	0
MD11G1021300	1	0	2	2	0	0	1	0	2	3	1	1	1	0	0	0	0	0	0	0	0	0	0	0	0	0	2	0	0	0	0	0	0	0	0	0	0	0	0	1	0	0	0	1	0	0	0	0	0
MD11G1021400	12	5	15	14	11	10	6	4	13	15	11	7	2	4	10	5	3	4	5	4	3	7	1	2	3	2	3	5	4	1	2	2	0	2	3	0	1	0	3	0	1	1	0	0	3	6	5	4	4
MD11G1021800	34	28	57	43	40	48	25	47	42	40	52	36	42	45	55	57	43	51	62	54	66	57	0	71	67	73	59	45	59	52	57	54	73	51	57	64	56	56	49	56	67	55	47	46	24	28	37	23	32
MD11G1021900	2	0	1	0	0	0	1	0	0	2	0	2	0	0	0	1	0	0	0	0	0	0	0	0	0	0	0	2	0	0	0	0	0	0	0	0	1	0	0	0	0	0	0	0	0	0	0	0	0
MD11G1022000	2	0	6	4	0	0	0	0	0	5	0	0	0	5	7	0	0	7	6	0	0	9	0	6	0	0	7	3	7	0	0	5	5	7	0	0	0	0	6	0	0	0	7	0	0	5	8	0	4
MD11G1022300	0	0	0	0	0	0	0	0	0	0	0	0	0	0	0	0	0	0	0	0	0	0	0	0	0	0	0	0	0	0	0	0	0	0	0	0	0	0	0	0	0	0	0	0	0	0	0	0	0
MD11G1022200	2	0	1	0	0	0	1	2	0	2	0	2	0	0	0	1	0	0	0	0	0	0	0	0	0	0	0	2	0	0	0	0	0	0	0	0	1	0	0	0	0	0	0	0	0	0	0	0	0
MD11G1022400	30	46	36	40	43	29	41	42	37	59	53	36	61	54	63	52	53	65	60	60	59	63	34	50	76	78	72	43	50	49	60	75	43	59	70	59	54	55	50	51	50	64	57	55	31	32	41	34	36
MD11G1022700	0	0	0	0	0	0	0	0	0	0	0	0	0	0	0	0	0	0	0	0	0	0	0	0	0	0	0	0	0	0	0	0	0	0	0	0	0	0	0	0	0	0	0	0	0	0	0	0	0
MD11G1022800	56	61	60	46	56	0	51	52	48	33	40	44	28	28	30	14	21	20	25	14	10	15	0	15	12	21	13	10	18	10	16	15	9	13	21	17	17	17	20	0	26	23	26	22	22	20	18	17	22
MD11G1024200	252	302	284	654	410	344	299	528	572	593	759	703	647	541	674	365	412	382	423	379	357	365	234	362	332	402	374	272	305	295	318	346	291	260	343	293	318	321	304	254	248	357	237	271	199	217	245	122	179
MD11G1024300	8	10	12	14	12	7	11	11	11	0	0	8	11	0	0	10	0	3	0	5	0	0	0	0	8	0	5	10	3	3	0	7	0	0	0	8	7	10	4	0	5	6	0	6	0	0	0	0	4
MD11G1026000	0	0	0	0	0	0	0	0	0	0	0	0	0	0	0	0	0	0	0	0	0	0	0	0	0	0	0	0	0	0	0	0	0	0	0	0	0	0	0	0	0	0	0	0	0	0	0	0	0
MD11G1026100	0	0	0	0	0	0	0	0	0	0	0	0	0	0	0	0	0	0	0	0	0	0	0	0	0	0	0	0	0	0	0	0	0	0	0	0	0	0	0	0	0	0	0	0	0	0	0	0	0
MD11G1027400	10	11	19	7	9	3	8	13	7	7	13	14	41	25	19	57	35	32	92	50	50	86	8	90	82	29	60	54	51	42	55	103	108	59	72	97	178	179	142	285	267	396	242	398	14	68	35	7	22
MD11G1027500	6	4	0	11	9	0	0	4	6	10	16	14	98	77	69	199	132	69	235	185	151	203	36	297	305	288	240	204	141	171	181	225	177	135	181	192	379	231	224	617	1019	1178	765	1138	9	25	7	6	10
MD11G1027600	5	7	9	5	7	4	8	6	8	14	15	12	35	27	24	24	22	22	58	35	36	46	0	51	60	32	39	35	35	37	32	51	69	32	47	54	87	92	57	112	118	160	96	138	13	38	31	6	14
MD11G1027900	0	17	0	18	0	0	8	0	15	25	0	0	0	11	16	15	12	9	0	0	0	15	2	12	19	0	20	9	17	21	0	0	10	20	0	19	19	25	0	15	0	0	17	25	0	0	0	8	0
MD11G1028000	0	0	0	0	0	0	0	0	0	0	0	0	0	0	0	0	0	0	0	0	0	0	0	0	0	0	0	0	0	0	0	0	0	0	0	0	0	0	0	0	0	0	0	0	0	0	0	0	0
MD11G1028100	7	0	0	0	5	0	7	0	0	0	3	0	0	0	3	11	4	0	9	7	10	8	0	0	10	8	3	0	0	5	12	7	6	6	6	6	8	5	6	10	6	12	12	12	11	25	12	19	20
MD11G1028400	0	0	0	0	4	0	0	0	0	0	5	3	0	0	0	2	0	0	0	0	0	0	0	0	0	0	2	0	4	2	0	0	0	0	4	0	0	0	0	0	2	0	0	0	3	0	2	0	0
MD11G1028500	234	263	229	341	276	207	235	301	233	235	266	283	189	161	148	129	163	101	284	197	178	202	90	216	262	270	260	292	365	310	459	342	312	309	350	437	262	320	264	243	151	223	138	122	399	297	383	295	474
MD11G1028600	103	84	83	100	96	97	76	60	72	82	79	72	53	76	74	43	48	41	78	52	58	39	74	67	57	61	45	50	60	46	58	58	50	67	51	59	71	69	78	57	57	68	60	44	90	84	114	81	93
MD11G1028900	16	18	8	28	27	13	8	24	16	26	26	32	68	34	46	40	38	45	37	29	29	39	11	32	35	28	29	25	21	29	32	27	28	27	25	30	33	33	26	36	42	37	15	31	12	12	20	9	20
MD11G1029000	21	13	17	18	22	0	16	27	19	17	24	16	19	17	24	27	13	0	16	14	11	21	0	9	19	18	15	8	7	12	15	27	9	10	11	15	16	16	14	22	12	17	11	25	11	14	10	0	22
MD11G1029100	11	10	20	15	19	7	8	12	15	9	10	16	12	8	13	15	11	0	9	11	7	8	0	7	7	11	7	0	6	5	8	8	8	4	4	7	6	8	6	15	9	21	6	12	0	6	14	0	8
MD11G1029300	51	46	52	42	56	35	42	52	45	57	64	68	77	70	66	27	30	25	35	20	16	30	0	24	22	30	33	25	22	24	38	29	38	0	35	56	35	31	26	18	35	40	25	19	0	20	31	15	28
MD11G1029400	61	95	83	119	110	86	82	100	69	59	66	80	82	74	56	60	86	67	88	86	83	82	0	91	61	68	70	90	97	93	103	96	101	109	135	117	132	164	136	133	112	149	88	92	71	70	88	63	69
MD11G1029600	0	0	0	0	10	0	0	19	12	0	10	0	0	0	10	0	0	0	0	5	0	0	0	0	0	0	0	0	0	0	5	0	0	0	0	0	0	0	0	0	0	3	0	0	0	0	15	5	0
MD11G1029700	15	9	12	7	12	6	10	8	5	11	13	9	12	12	17	10	0	14	19	13	13	13	5	16	14	15	13	11	16	13	22	18	11	17	19	20	11	13	12	10	11	16	9	8	11	8	16	10	12
MD11G1029800	2	3	3	2	3	2	2	2	2	2	1	2	1	3	3	2	1	2	2	4	2	1	2	3	1	3	2	2	2	3	1	3	4	2	2	3	3	3	2	2	1	1	3	2	3	2	5	2	2
MD11G1029900	1	3	2	1	3	2	1	3	2	1	3	2	2	3	3	4	2	2	3	4	3	6	3	3	2	4	5	3	4	3	2	4	2	5	3	2	1	2	4	4	1	2	2	2	2	3	3	3	3
MD11G1030000	0	0	0	0	0	0	0	0	0	0	0	0	0	0	0	0	0	0	0	0	0	0	0	0	0	0	0	0	0	0	0	0	0	0	0	0	0	0	0	0	0	0	0	0	0	0	0	0	0
MD11G1030100	2	0	0	0	1	0	0	2	2	0	2	3	0	0	0	0	0	0	1	0	0	1	0	0	0	2	0	0	0	1	2	1	0	0	1	0	0	0	0	0	0	0	0	0	0	0	0	0	1
MD11G1030200	23	18	22	24	25	27	27	24	17	25	29	23	42	36	40	39	25	33	51	43	47	43	16	51	46	54	45	49	45	50	62	52	43	48	68	67	34	49	36	32	32	37	20	22	35	33	37	26	47
MD11G1030300	85	58	82	32	48	44	54	29	34	29	24	38	37	37	36	34	34	40	61	30	45	51	33	42	41	44	44	23	41	33	51	46	32	34	37	52	37	32	32	39	28	39	19	27	45	47	61	54	84
MD11G1030400	49	55	42	42	51	34	38	40	36	26	34	32	31	21	31	20	18	36	25	40	25	25	25	23	25	24	30	21	22	17	29	22	13	13	13	22	16	14	10	12	8	11	10	8	19	24	27	28	31
MD11G1030500	19	24	23	25	28	43	18	29	21	15	17	19	21	12	23	21	13	25	21	25	19	26	27	16	22	35	16	15	18	13	15	19	16	13	26	18	14	11	9	12	11	22	16	5	24	18	20	17	17
MD11G1030700	0	0	0	0	0	0	0	0	0	0	0	0	0	0	0	0	0	0	0	0	0	0	0	0	0	0	0	0	0	0	0	0	0	0	0	0	2	0	0	0	0	0	0	0	0	0	0	0	0
MD11G1030800	35	36	27	40	32	31	28	29	31	30	36	20	21	13	27	24	18	29	30	27	33	34	13	34	31	23	24	23	34	20	31	35	26	32	35	25	25	19	22	27	22	14	16	15	18	26	32	15	26
MD11G1030900	13	30	16	20	16	18	12	20	23	23	23	25	25	22	18	12	22	14	30	20	12	27	0	39	27	22	24	26	25	35	28	29	41	25	30	37	26	25	28	32	28	35	25	28	14	23	13	10	21
MD11G1031000	508	395	487	491	402	366	433	571	326	543	544	538	657	622	571	807	680	711	991	678	699	854	360	989	834	909	818	640	818	734	805	762	603	643	739	806	672	728	673	585	482	668	380	407	543	596	675	529	749
MD11G1031300	15	17	14	6	10	11	10	21	8	16	15	12	10	16	14	7	4	7	22	7	15	20	4	14	14	7	22	14	11	13	14	14	11	8	11	17	10	19	10	8	14	13	11	15	12	16	9	11	18
MD11G1031400	3	0	5	8	7	0	5	5	0	0	0	4	7	0	0	0	0	4	9	0	0	5	0	0	6	6	6	4	0	0	0	10	0	0	13	0	9	9	0	0	6	6	0	9	10	0	0	0	6
MD11G1031700	0	0	3	0	0	0	0	3	0	0	0	0	0	0	0	0	0	0	0	0	0	0	0	0	0	0	2	0	0	0	0	0	0	0	0	0	0	0	0	0	0	0	0	0	0	0	0	0	0
MD11G1031900	0	0	0	0	0	0	0	0	0	0	0	0	0	0	0	0	0	0	0	0	0	0	0	0	0	0	0	0	0	0	0	0	0	0	0	0	0	0	0	0	0	0	0	0	0	0	0	0	0
MD11G1032000	31	25	31	28	31	28	16	26	23	24	32	23	29	23	12	20	24	21	30	14	19	21	29	36	16	33	24	16	30	19	16	28	18	17	32	26	22	26	32	33	30	43	29	26	23	28	34	25	45
MD11G1032100	0	0	0	0	0	0	0	0	0	0	0	0	0	0	0	0	0	0	0	0	0	0	0	0	0	0	0	0	0	0	0	0	0	0	0	0	0	0	0	0	0	0	0	0	0	0	0	0	0
MD11G1032200	89	123	132	104	129	86	108	120	98	83	102	94	118	98	95	115	110	84	114	93	54	92	21	80	76	55	69	41	42	44	43	36	33	34	26	27	39	33	47	67	77	78	65	99	72	82	98	57	72
MD11G1032400	74	91	89	79	106	71	91	84	70	67	78	86	58	71	63	39	34	42	43	49	37	37	20	40	22	22	23	10	14	20	17	20	22	22	20	25	18	30	25	31	34	34	31	39	56	44	58	43	70
MD11G1032600	20	19	15	12	13	0	12	11	14	7	0	0	3	7	0	6	5	0	5	11	8	0	0	5	5	2	5	0	12	8	11	8	10	8	0	14	7	11	6	11	11	13	10	8	6	9	7	0	8
MD11G1032700	25	34	13	39	39	11	17	24	32	24	27	23	19	16	15	13	0	0	13	8	0	14	0	6	17	17	4	19	11	10	20	20	10	32	15	22	14	26	23	17	13	12	11	12	0	7	10	7	8
MD11G1032900	83	113	82	120	132	80	89	114	111	79	123	138	80	65	86	63	46	43	69	56	34	66	42	35	55	66	71	58	42	38	78	73	53	43	61	56	46	57	43	42	46	46	30	51	21	26	42	20	40
MD11G1033100	19	14	11	13	11	13	11	12	10	8	0	10	10	10	0	0	7	9	0	9	6	6	0	8	0	11	8	9	0	5	7	11	10	0	6	9	12	0	5	8	5	11	0	4	13	8	12	0	13
MD11G1033200	3	0	6	0	4	6	7	5	3	1	5	3	0	2	2	4	6	5	4	0	0	5	0	2	2	0	0	3	0	0	2	0	5	2	8	0	2	0	2	0	2	0	0	2	3	2	5	4	3
MD11G1033300	0	0	0	0	0	0	0	0	0	0	0	0	0	0	0	0	0	0	0	0	0	0	0	0	0	0	0	0	0	0	0	0	0	0	0	0	0	0	0	0	0	0	0	0	0	0	0	0	0
MD11G1033400	0	0	0	9	0	7	4	0	9	7	0	0	6	0	0	0	7	8	6	0	0	10	0	0	5	0	0	0	14	11	15	9	11	8	0	9	15	7	8	9	0	6	0	10	6	5	0	8	0
MD11G1033500	22	21	16	18	18	21	11	14	14	8	4	10	10	10	7	0	0	7	9	12	6	7	13	7	15	16	9	11	7	8	9	16	11	9	13	18	18	8	9	9	7	10	0	7	13	0	16	12	19
MD11G1033600	42	42	43	39	33	34	25	31	36	31	24	35	63	70	47	58	60	54	80	68	61	62	50	86	50	49	56	31	51	52	44	33	39	40	43	39	38	31	27	33	38	28	23	22	40	26	37	40	49
MD11G1033900	2	4	3	2	4	3	3	3	1	2	3	2	4	3	2	1	5	3	4	3	5	3	3	2	5	3	2	4	2	3	3	1	2	3	4	1	1	1	2	3	2	2	0	1	1	1	1	2	3
MD11G1034000	37	54	30	30	49	40	23	19	33	22	39	30	10	15	28	16	18	17	18	19	13	13	15	15	17	16	27	25	20	11	9	16	16	11	12	14	10	12	11	9	7	17	10	8	13	11	18	12	22
MD11G1034100	3	0	1	1	1	2	1	0	0	2	1	2	1	2	1	1	2	2	2	2	3	2	1	0	3	1	2	1	1	2	1	0	1	1	1	2	0	0	1	0	1	1	1	0	0	0	0	1	0
MD11G1034200	5	8	8	0	6	0	0	0	0	0	3	3	0	0	0	0	0	0	3	5	2	0	0	3	0	0	0	0	0	0	0	3	5	0	0	4	2	0	0	0	0	0	0	0	0	0	0	0	3
MD11G1034300	0	0	0	0	0	0	0	0	0	0	0	0	0	0	0	0	0	0	0	0	0	0	0	0	0	0	0	0	0	0	0	0	0	0	0	0	0	0	0	0	0	0	0	0	0	0	0	0	0
MD11G1034400	15	13	15	10	17	15	9	8	7	5	6	10	9	7	8	12	13	11	18	14	14	14	10	17	13	16	8	11	9	4	13	6	7	10	10	6	5	9	5	4	6	10	0	5	4	9	6	5	16
MD11G1034700	10	6	5	6	8	10	5	5	5	9	10	7	6	5	4	7	6	6	10	6	12	8	8	9	10	11	7	10	8	11	11	11	10	7	13	10	15	15	12	7	10	14	6	7	13	9	9	9	15
MD11G1034800	0	0	2	0	0	11	0	0	0	0	0	0	0	0	0	0	0	7	6	0	0	7	0	0	0	6	7	9	5	0	0	0	0	4	8	0	7	0	5	0	0	0	0	0	0	0	0	1	0
MD11G1034900	0	5	7	0	9	4	0	0	0	0	0	3	0	7	10	0	9	6	16	10	14	0	0	16	0	0	18	7	13	11	17	12	10	11	10	11	15	12	15	8	9	12	0	11	10	10	19	12	16
MD11G1035000	3	7	0	3	0	3	5	5	0	0	0	0	0	0	0	0	0	0	0	0	0	0	0	0	0	0	0	0	0	0	0	0	0	0	0	0	0	0	0	0	0	0	0	0	0	0	0	0	0
MD11G1035200	3	5	5	3	6	6	4	5	3	2	6	12	3	4	6	4	4	2	4	5	0	5	1	4	5	8	5	6	2	3	4	5	5	2	6	3	3	2	6	1	1	2	0	3	1	5	2	2	4
MD11G1035300	110	124	103	95	125	88	75	93	94	68	72	84	78	78	76	84	73	59	112	83	74	79	96	80	87	67	86	68	98	93	92	101	92	103	124	120	170	161	125	109	136	136	92	98	110	89	93	65	134
MD11G1035400	54	57	69	46	55	36	58	55	47	29	41	29	51	36	34	66	47	48	86	37	34	45	38	44	33	46	45	26	29	33	34	45	31	23	42	22	24	35	22	28	47	26	27	28	52	60	81	52	63
MD11G1035500	12	9	11	21	8	6	10	7	13	11	11	24	11	17	17	12	8	7	15	13	12	12	6	15	8	19	13	10	9	14	18	12	14	12	23	14	22	20	17	8	17	18	14	21	8	10	7	7	15
MD11G1035700	62	48	76	46	46	37	39	61	51	44	52	53	74	70	75	69	46	62	60	49	39	57	0	53	34	61	42	40	50	57	45	62	46	44	52	55	57	65	56	61	59	86	56	59	51	64	74	49	55
MD11G1036000	0	0	0	0	0	0	0	0	0	0	0	0	0	0	0	0	0	0	0	0	0	0	0	0	5	0	0	0	0	0	0	14	0	0	0	0	0	0	0	0	0	24	0	0	0	0	0	0	0
MD11G1036100	19	33	14	15	13	6	15	18	20	5	8	12	14	14	13	16	7	12	22	15	14	22	0	20	14	24	19	24	20	29	24	18	21	22	33	23	28	38	26	28	30	47	22	24	15	19	17	11	17
MD11G1036300	107	129	112	113	112	89	116	114	103	113	106	103	103	91	91	73	71	54	64	63	52	62	0	66	64	70	84	54	101	71	102	101	78	89	97	94	85	84	78	53	58	55	44	46	70	81	70	48	69
MD11G1036400	250	276	259	281	312	263	245	254	231	303	278	298	336	294	340	303	265	413	348	246	291	276	428	330	248	284	267	243	239	202	240	237	210	215	264	268	261	262	239	248	251	321	254	245	306	322	357	241	334
MD11G1036500	0	0	0	12	0	0	20	18	21	0	0	0	0	0	5	0	0	0	0	0	0	0	0	0	0	0	0	0	0	0	0	0	0	0	0	0	10	0	0	0	0	5	0	0	0	6	0	5	0
MD11G1036600	408	400	484	411	388	351	394	473	313	417	414	410	499	447	409	493	404	421	450	318	383	379	220	461	360	356	322	264	336	296	345	252	269	273	289	350	312	352	281	214	252	296	197	214	442	437	486	362	561
MD11G1036700	36	29	38	11	20	18	27	8	7	7	15	13	19	9	5	26	20	12	22	12	18	10	13	14	0	22	10	7	8	7	12	5	9	6	4	0	9	14	12	6	8	0	10	2	25	27	15	11	18
MD11G1036800	181	148	174	118	164	115	114	125	124	110	126	118	154	130	115	149	129	110	182	115	135	157	76	138	142	171	214	147	195	154	193	184	167	157	189	190	169	130	125	146	284	288	151	230	174	141	176	111	187
MD11G1037000	118	169	150	108	131	100	117	126	110	137	150	164	187	155	197	126	86	94	128	94	119	123	0	144	91	87	114	97	102	123	126	125	109	110	146	143	150	148	134	106	132	156	108	135	156	159	153	95	140
MD11G1037100	30	30	36	32	32	19	36	41	26	35	45	42	49	46	54	37	48	28	51	39	29	35	15	54	34	42	26	36	48	42	51	55	28	48	52	57	44	43	31	41	30	48	34	29	30	47	38	27	23
MD11G1037200	0	0	0	0	0	0	0	0	0	0	0	0	0	0	0	0	0	0	0	0	0	0	0	0	0	0	0	0	0	0	0	0	0	0	0	0	0	0	0	0	0	0	0	0	0	0	0	0	0
MD11G1037300	150	167	187	240	199	164	193	235	168	270	306	291	351	330	258	294	278	243	278	230	199	196	126	214	180	183	171	132	151	139	205	150	151	138	172	183	199	187	173	190	204	228	151	206	188	175	194	140	208
MD11G1037400	1256	879	1063	816	798	704	739	905	822	992	1242	987	1217	1570	1670	808	567	903	973	607	545	550	562	492	604	608	634	782	731	708	1131	1242	1098	1422	1692	1501	2128	1978	1548	1466	1449	1622	1356	1400	402	448	446	407	565
MD11G1037700	44	45	27	38	34	37	30	40	29	41	33	51	57	42	44	39	41	44	40	23	26	37	9	47	22	26	33	28	35	29	34	42	32	33	41	33	34	38	24	30	28	29	20	25	65	38	40	34	38
MD11G1038000	26	34	40	26	22	24	17	27	15	17	19	21	36	27	27	27	26	31	23	23	23	24	19	26	30	24	36	31	29	29	36	29	17	34	28	25	32	17	17	25	19	31	16	33	26	19	26	15	18
MD11G1038400	0	0	0	0	0	0	0	0	0	0	0	0	6	0	5	0	0	0	0	0	0	0	0	0	0	0	0	0	0	0	0	0	0	4	0	0	0	0	0	2	4	0	0	0	0	0	0	0	0
MD11G1038800	109	100	136	53	96	56	92	64	31	39	21	25	16	11	16	28	24	9	22	18	12	12	2	21	13	13	21	9	20	15	19	12	11	12	15	17	14	20	21	18	13	19	15	25	29	32	36	20	36
MD11G1038900	314	401	451	170	0	0	0	0	0	0	0	97	0	51	47	0	74	0	81	0	0	0	0	0	0	0	0	0	0	41	0	40	0	0	0	57	53	0	0	0	0	0	0	0	0	130	107	80	0
MD11G1039000	20	23	26	13	10	26	24	20	14	15	11	23	21	15	20	12	16	18	20	17	11	11	18	16	21	12	17	16	15	14	17	19	25	12	15	22	18	18	15	18	20	19	15	7	24	22	23	17	26
MD11G1039500	52	63	87	71	70	55	75	65	55	59	49	54	70	64	50	48	32	34	80	42	43	59	0	43	38	46	56	30	25	43	34	46	26	34	37	42	80	72	67	75	80	89	90	75	57	59	67	39	53
MD11G1039900	108	161	138	93	158	51	106	95	112	77	91	98	79	75	86	50	41	23	37	36	21	45	0	43	43	45	41	38	31	25	53	46	46	41	52	59	70	54	29	42	39	52	34	44	53	63	78	40	77
MD11G1040000	2	0	1	4	1	0	0	4	1	2	6	4	7	3	4	0	1	0	1	0	0	1	0	0	0	0	0	0	0	0	3	0	1	0	0	0	0	0	0	0	0	0	0	0	0	1	0	0	0
MD11G1040100	87	99	116	98	99	95	133	97	85	71	102	122	102	76	93	127	90	103	168	114	97	114	83	108	103	106	118	106	109	108	101	115	113	111	110	117	123	126	107	97	113	139	111	114	115	119	134	58	113
MD11G1040400	4	9	2	4	4	0	2	2	3	1	1	3	0	0	1	1	0	0	0	1	0	4	0	1	1	2	1	0	0	0	1	3	0	1	2	0	1	3	2	0	0	1	0	0	0	1	1	0	0
MD11G1040600	38	20	29	20	31	35	18	23	23	25	17	17	16	19	13	7	8	12	9	13	10	9	9	11	13	13	9	7	7	10	5	3	6	2	8	13	8	7	4	7	8	5	5	7	13	7	16	15	18
MD11G1041100	5	4	8	7	11	6	5	9	6	4	3	6	4	3	3	3	4	7	2	3	0	4	4	5	3	4	0	5	6	4	2	0	5	0	3	3	5	4	4	0	5	3	0	5	6	0	7	4	4
MD11G1041300	229	178	205	239	224	176	174	243	178	257	268	221	245	262	245	163	205	163	239	194	155	205	134	237	224	239	172	223	253	199	267	243	220	283	283	296	294	294	244	174	157	206	137	126	197	196	210	185	228
MD11G1041400	3	9	6	4	5	4	5	15	2	5	5	3	3	6	3	5	3	2	5	1	4	1	0	2	2	2	2	2	2	3	4	3	5	3	1	1	1	2	0	2	1	1	2	1	1	2	2	1	1
MD11G1041500	188	159	192	188	145	131	139	145	164	156	148	166	70	55	102	36	23	15	29	17	28	25	0	24	17	17	28	9	0	19	18	17	11	0	0	0	8	8	0	0	0	4	0	0	40	55	58	33	46
MD11G1041700	269	298	238	303	282	285	246	322	254	291	289	370	351	288	340	301	254	327	310	280	259	295	0	262	244	334	284	193	224	254	283	258	231	226	265	314	269	258	227	240	230	257	219	244	245	217	263	168	266
MD11G1041800	0	0	0	0	0	0	0	0	0	0	0	0	0	0	0	0	0	0	0	0	0	2	0	0	0	0	0	0	0	0	0	0	0	0	0	0	0	0	0	0	0	0	0	0	0	0	0	0	3
MD11G1042000	56	69	73	88	70	40	57	79	71	77	92	80	82	88	84	82	87	67	108	80	73	101	16	88	89	113	94	86	93	75	103	87	84	100	101	114	78	88	83	56	48	61	46	45	58	58	74	37	58
MD11G1042100	38	43	38	41	31	28	24	33	41	35	51	53	34	29	21	26	18	26	33	29	30	36	0	36	34	37	35	24	26	36	28	29	32	27	43	25	42	42	35	31	39	46	24	35	29	38	37	21	34
MD11G1042200	21	31	35	42	25	41	25	26	15	27	34	32	25	36	31	32	21	23	48	28	22	25	0	30	23	23	27	23	32	31	34	40	29	17	29	40	38	39	37	30	23	36	18	29	23	29	24	21	31
MD11G1042300	127	157	141	126	158	149	169	148	128	120	129	123	118	99	111	89	91	86	105	82	86	85	102	115	88	69	90	79	100	92	103	139	106	124	151	167	282	290	249	251	306	303	288	255	125	94	162	155	189
MD11G1042400	67	75	78	98	103	58	56	82	67	66	78	71	128	87	106	120	137	133	169	149	124	123	132	125	88	92	91	94	100	76	99	112	105	97	90	100	102	98	107	106	101	135	77	94	53	86	74	46	71
MD11G1042500	610	610	630	648	659	565	579	580	567	578	627	682	784	699	672	869	655	681	762	589	553	620	287	621	485	467	455	318	401	419	440	447	396	443	433	565	605	593	522	464	504	682	432	512	680	662	745	478	784
MD11G1042600	33	38	41	66	35	27	39	47	52	61	75	100	159	141	121	62	50	74	47	41	43	44	24	56	37	31	35	47	34	45	52	39	37	38	50	38	63	53	53	56	64	81	71	77	16	20	33	0	29
MD11G1042800	133	189	146	170	166	102	129	189	163	121	136	99	140	110	121	119	85	104	130	78	71	67	25	105	112	70	102	79	82	73	99	118	92	74	105	87	156	139	117	119	142	190	126	156	98	102	109	57	105
MD11G1042900	5	3	0	1	1	0	3	0	1	2	2	0	4	1	3	4	2	1	3	4	3	5	0	4	6	2	3	5	5	5	8	10	7	1	4	9	3	3	2	4	3	3	0	3	2	3	2	1	2
MD11G1043400	0	0	0	0	0	0	0	0	0	0	0	0	0	0	0	0	0	0	0	0	0	0	0	0	0	0	0	0	0	0	0	0	0	0	0	0	0	0	0	0	0	0	0	0	0	0	0	0	0
MD11G1043500	21	30	33	0	30	18	15	19	23	8	0	0	9	9	10	13	12	0	15	11	18	0	7	0	0	17	13	12	11	0	10	13	17	11	14	12	8	16	15	12	18	17	0	13	13	11	16	15	18
MD11G1043800	10	14	18	12	19	8	9	23	12	17	17	21	37	26	25	36	17	12	25	17	21	42	23	17	20	24	25	17	25	21	31	32	19	26	39	27	33	46	23	27	28	31	24	18	14	8	15	6	14
MD11G1044000	4	4	0	3	0	0	4	0	0	0	4	0	0	8	2	4	0	4	0	0	3	0	0	8	4	0	3	0	0	0	0	2	4	0	4	5	2	0	4	0	0	3	0	7	4	0	2	2	3
MD11G1044400	0	3	4	3	5	0	0	0	0	2	3	0	0	3	2	0	0	0	3	0	0	0	0	0	0	4	4	0	0	0	0	0	0	0	0	0	0	6	0	0	0	8	2	0	0	0	3	0	0
MD11G1044900	0	0	0	0	0	0	0	0	0	0	0	0	0	0	0	0	0	0	0	0	0	0	0	0	0	0	0	0	0	0	0	0	0	0	0	0	0	0	0	0	0	0	0	0	0	0	0	0	0
MD11G1045000	0	4	0	3	0	0	0	0	0	4	2	4	0	0	0	1	0	0	7	0	0	2	3	0	0	2	3	0	0	0	2	0	3	0	0	3	0	0	0	0	0	3	0	0	0	2	0	0	0
MD11G1045100	4	0	3	0	0	0	0	0	0	0	0	2	0	2	0	0	0	4	0	0	0	1	0	0	0	7	0	0	0	0	0	0	0	0	0	0	0	3	3	3	0	0	0	0	4	0	0	0	0
MD11G1045500	2	0	0	0	0	0	0	0	0	0	0	0	0	0	0	0	0	0	0	0	0	0	0	0	0	0	0	0	0	0	0	0	0	0	0	0	0	0	0	0	0	0	0	0	0	0	0	0	0
MD11G1045700	18	14	11	11	19	19	15	13	8	5	11	13	13	11	11	16	9	0	15	15	17	9	0	15	9	13	10	12	0	10	13	13	13	13	14	7	17	10	11	15	13	17	0	14	8	13	17	8	19
MD11G1045800	40	0	0	0	0	0	0	0	0	0	0	0	0	0	0	0	0	0	0	0	0	0	0	0	24	0	0	0	0	0	0	0	0	17	0	16	0	0	0	0	0	0	0	0	0	0	0	0	0
MD11G1045900	4	0	3	2	0	0	0	4	0	0	0	0	0	0	0	4	0	0	3	2	5	0	0	0	0	0	0	0	3	0	0	0	0	0	0	0	3	0	0	3	0	0	0	0	0	0	0	0	0
MD11G1046100	34	45	34	50	52	40	25	45	48	52	42	44	52	48	45	20	28	26	42	37	42	32	31	21	38	32	34	26	31	28	48	45	47	36	43	44	51	71	60	44	50	67	41	40	22	32	26	22	29
MD11G1046300	0	0	0	0	0	0	0	0	0	0	0	0	0	0	0	0	0	0	0	0	0	0	0	0	0	0	0	0	0	0	0	0	0	0	0	0	0	0	0	0	0	0	0	0	0	0	0	0	0
MD11G1046400	1	0	0	0	2	0	0	1	0	0	3	0	2	1	1	4	2	0	3	1	0	2	0	1	0	1	0	2	4	5	1	0	1	2	0	1	1	1	1	1	1	3	0	1	0	1	0	2	0
MD11G1046500	171	205	189	256	257	183	177	244	214	182	203	194	213	172	182	205	173	137	192	146	155	202	56	177	148	154	101	119	143	123	149	159	118	123	142	116	145	158	145	129	134	158	128	131	112	114	151	101	162
MD11G1046600	57	72	57	66	93	39	45	56	52	43	35	59	24	20	15	28	22	13	42	45	20	35	3	17	15	27	37	16	9	14	20	15	26	24	25	20	20	24	11	11	13	17	8	12	52	28	34	19	32
MD11G1046800	20	33	19	26	43	16	20	30	21	21	24	31	10	16	20	6	9	10	16	18	10	13	4	12	8	10	8	8	8	11	9	10	7	9	0	11	6	5	11	8	9	10	6	10	10	14	12	13	12
MD11G1047000	15	17	20	16	9	29	7	12	15	11	6	16	0	7	5	0	3	0	0	4	9	3	0	5	0	0	7	4	0	4	6	0	0	0	6	4	0	0	4	0	4	0	0	0	0	0	5	5	8
MD11G1047100	103	94	138	113	111	89	72	126	93	83	118	133	149	118	164	126	148	134	160	137	124	155	77	154	113	126	95	102	105	108	112	142	95	101	138	117	123	145	101	122	97	124	102	108	114	99	153	78	105
MD11G1047300	40	28	34	32	31	0	34	39	36	40	40	52	90	51	73	59	54	53	53	49	47	60	26	54	53	55	60	49	50	56	52	42	49	60	50	51	64	58	49	41	58	59	31	36	33	55	41	35	49
MD11G1047400	14	15	13	14	21	10	12	14	16	9	8	10	11	8	5	20	7	10	17	12	10	10	5	5	6	9	6	0	6	7	8	6	0	0	5	8	3	5	4	7	13	10	9	13	6	0	13	12	12
MD11G1047500	40	34	13	19	31	30	19	23	21	29	28	16	19	23	16	18	10	12	9	8	11	10	7	5	12	14	15	6	7	0	9	10	13	8	10	9	16	17	17	13	13	18	8	4	23	26	21	16	22
MD11G1047600	11	14	12	15	17	3	11	9	8	15	12	10	14	5	10	11	6	10	9	10	10	11	10	13	16	5	11	14	9	15	15	13	11	11	11	17	10	16	13	12	12	17	14	4	8	5	10	5	14
MD11G1047700	122	140	130	142	133	101	86	125	96	110	146	131	186	160	151	178	157	199	202	153	151	184	66	185	171	161	188	157	184	142	202	167	167	168	183	209	236	230	168	172	202	229	131	160	129	120	134	85	122
MD11G1047800	241	165	239	199	214	133	191	221	186	219	253	239	390	336	298	416	332	381	330	295	280	319	126	345	281	325	227	220	208	230	239	234	201	210	265	275	317	255	261	242	251	234	226	189	212	257	271	237	305
MD11G1048100	34	40	22	18	31	24	16	18	22	19	17	20	17	11	19	23	19	37	22	21	13	24	11	14	20	19	15	9	16	18	20	22	14	9	11	9	31	26	16	20	21	24	23	28	9	15	22	10	12
MD11G1048200	629	670	641	654	759	644	568	580	518	459	508	466	326	306	315	219	221	215	261	194	195	192	209	195	135	161	151	119	120	130	147	180	149	146	181	133	223	225	254	238	190	239	176	189	399	360	404	278	441
MD11G1048300	126	136	118	152	174	121	95	135	124	163	136	155	131	173	141	110	102	131	107	99	81	80	42	85	68	72	90	49	74	48	63	61	50	41	56	40	72	64	58	56	92	85	50	84	69	85	58	40	70
MD11G1048400	16	13	0	3	15	10	0	8	4	8	10	15	0	6	8	0	0	0	0	0	8	0	3	0	0	4	0	0	0	3	0	3	0	9	8	6	5	4	0	7	7	0	6	10	4	3	0	0	0
MD11G1049100	0	0	0	0	0	0	0	0	0	0	0	0	0	0	0	0	0	0	0	0	0	0	0	0	0	0	0	0	0	0	0	0	0	0	0	0	0	0	0	0	0	0	0	0	0	0	0	0	0
MD11G1049000	15	32	40	24	0	20	0	30	22	17	0	0	13	0	20	26	21	0	20	0	17	21	0	26	0	22	0	0	0	0	0	0	29	20	0	28	22	25	19	22	21	34	0	0	22	22	31	0	0
MD11G1049400	0	0	0	0	0	0	0	0	0	0	0	0	0	0	0	0	0	0	0	0	0	0	0	0	0	0	0	0	0	0	0	0	0	0	0	0	0	0	0	0	0	0	0	0	0	0	0	0	0
MD11G1049300	25	17	6	4	9	0	6	0	5	3	0	9	8	0	6	0	0	0	0	0	0	0	0	0	0	3	5	0	0	0	0	4	0	0	0	11	0	0	0	0	0	0	0	0	6	0	0	10	5
MD11G1049800	9	6	3	9	8	0	5	9	6	7	6	5	23	17	20	23	22	18	36	23	22	18	11	33	22	17	23	20	23	17	21	25	27	27	17	30	28	19	16	23	26	24	7	16	10	11	9	10	15
MD11G1050100	39	53	29	53	50	39	21	53	35	52	60	53	69	58	84	79	59	77	72	55	59	52	61	73	59	56	50	45	38	49	23	54	49	32	52	45	34	41	46	50	33	51	38	45	54	61	45	47	42
MD11G1050200	29	49	42	30	51	38	25	39	33	23	37	29	27	22	21	27	21	14	35	21	25	27	3	24	17	15	10	17	22	21	18	20	22	19	15	32	22	24	19	28	30	30	39	43	29	46	34	24	39
MD11G1050300	22	0	39	52	0	0	0	0	39	0	0	0	43	36	29	0	0	55	50	0	0	0	0	0	0	0	31	0	0	0	0	0	19	0	0	0	0	0	19	0	0	0	0	18	0	0	31	0	0
MD11G1050400	5	5	0	0	5	0	2	0	2	2	2	0	0	3	0	2	0	0	0	4	0	0	0	0	4	0	0	0	0	0	0	0	0	0	0	0	0	0	0	0	0	0	0	0	0	0	0	0	0
MD11G1050700	0	0	0	0	0	0	0	0	0	0	0	0	0	0	0	0	0	0	0	0	0	0	0	0	0	0	0	0	0	0	0	0	0	0	0	0	0	0	0	0	0	0	0	0	0	0	0	0	0
MD11G1050800	39	39	45	20	43	49	22	17	16	19	0	13	4	0	6	12	15	10	14	19	16	10	22	13	8	12	11	0	3	0	0	0	0	5	6	7	0	4	0	3	0	3	0	3	8	8	5	10	19
MD11G1050900	12	12	10	14	8	7	8	6	8	11	11	18	8	8	4	6	4	0	8	7	5	11	3	7	7	13	8	12	7	8	7	3	0	8	7	12	5	6	4	3	4	7	0	6	5	6	7	0	8
MD11G1051000	0	0	0	0	0	0	0	0	0	0	0	0	0	0	0	0	0	0	0	0	0	0	0	0	0	0	0	0	0	0	0	0	0	0	0	0	0	0	0	0	0	0	0	0	0	0	0	0	0
MD11G1051100	2	4	0	4	2	0	3	0	0	0	0	0	0	0	0	0	0	0	0	0	0	0	0	0	0	0	0	0	0	0	0	0	0	0	0	2	0	0	2	0	0	0	0	0	0	0	0	0	1
MD11G1051200	473	577	536	619	568	483	418	518	557	608	678	674	781	762	802	694	551	609	690	577	452	555	270	580	529	550	620	549	613	542	652	724	602	720	752	801	1087	895	718	688	751	937	555	635	518	571	570	298	509
MD11G1051300	38	34	28	26	44	32	37	31	29	34	31	30	20	19	16	10	20	18	23	18	19	25	8	15	22	19	22	16	21	16	29	18	24	24	30	22	23	22	31	24	35	27	24	29	9	5	12	6	8
MD11G1051400	29	39	23	42	62	18	30	26	29	30	33	15	0	0	8	6	4	0	2	2	0	7	0	0	8	3	0	2	4	3	0	3	7	3	3	7	4	4	3	3	0	0	0	2	8	2	7	7	8
MD11G1051500	274	314	347	281	335	268	306	315	271	274	285	329	335	295	243	305	247	258	355	241	253	265	256	303	237	234	235	259	269	259	249	292	286	283	342	349	438	361	314	305	321	375	233	294	363	340	387	328	481
MD11G1051600	101	73	84	44	76	85	61	42	36	38	31	29	14	24	14	24	32	17	39	37	35	30	29	24	20	17	18	0	10	0	13	7	6	10	10	15	8	8	7	0	3	6	3	1	16	13	13	15	30
MD11G1051700	0	79	92	0	101	82	83	70	68	0	42	80	0	0	0	37	0	0	71	48	0	0	0	0	0	0	0	0	0	0	24	0	0	0	0	0	0	0	0	9	0	0	0	0	52	33	34	0	0
MD11G1051800	0	0	0	0	0	0	0	0	0	0	0	0	0	0	0	0	0	0	0	0	0	0	0	0	0	0	0	0	0	0	0	0	0	0	0	0	0	0	0	0	0	0	0	0	0	0	0	0	0
MD11G1052000	384	436	446	405	448	399	365	444	383	393	413	460	563	467	425	472	471	470	700	539	460	551	0	640	504	506	500	465	490	477	539	481	445	393	433	492	584	488	488	469	485	548	445	419	468	505	551	445	601
MD11G1052200	165	197	194	171	194	150	145	187	161	159	179	175	204	192	182	205	188	149	266	199	201	260	221	264	283	246	294	245	240	245	321	291	285	283	320	356	403	355	356	308	319	390	232	286	209	229	250	193	249
MD11G1052600	112	119	116	102	139	132	117	150	99	106	108	109	58	71	70	73	58	69	92	66	71	69	71	78	83	62	75	80	73	84	123	88	73	66	82	80	76	93	61	62	59	73	67	69	69	62	65	75	99
MD11G1052800	391	416	427	329	345	285	351	378	324	216	252	254	254	240	245	302	231	198	347	279	261	282	64	312	297	304	282	250	334	318	316	292	306	310	306	338	420	397	315	404	410	366	334	354	326	448	465	343	462
MD11G1052900	4747	5196	5335	4231	4697	2220	4369	4941	3688	2686	3475	3291	2103	2029	1951	2743	1152	726	2197	1074	787	1112	88	661	699	895	614	632	802	887	857	739	769	233	510	698	156	186	125	112	68	184	199	62	3584	4668	4267	2491	3961
MD11G1053500	19	9	14	16	16	13	12	20	12	16	31	25	28	39	36	21	21	24	25	16	16	15	0	29	14	18	18	16	17	13	8	15	9	23	12	14	16	14	12	12	20	17	11	14	0	12	12	0	9
MD11G1054000	93	129	99	73	81	70	68	83	83	49	47	63	49	46	51	52	42	57	41	42	51	49	0	48	56	63	43	44	47	42	38	24	26	28	36	35	21	28	23	26	47	32	19	26	42	49	45	0	43
MD11G1054100	14	0	11	18	29	15	21	20	16	17	17	13	15	11	8	60	24	0	35	12	22	24	0	25	74	108	21	61	18	55	52	58	63	54	45	69	112	111	123	430	609	401	489	523	11	23	54	72	51
MD11G1054300	35	27	31	42	28	25	33	38	28	44	35	29	29	35	27	27	36	21	39	28	19	29	18	31	40	26	28	19	37	27	35	30	31	28	37	53	31	29	30	27	34	35	15	34	37	25	31	31	51
MD11G1054400	54	44	46	56	43	52	34	53	29	43	40	52	61	78	77	69	66	56	109	73	80	91	30	71	75	78	84	76	83	86	95	82	96	78	75	115	108	123	96	104	120	134	85	111	32	46	36	42	46
MD11G1054500	93	158	44	67	90	9	24	0	58	13	23	35	0	0	0	0	0	0	0	0	0	0	0	0	0	0	0	0	0	0	0	0	0	0	0	0	3	11	8	10	0	14	35	0	0	0	0	0	0
MD11G1054600	6	0	4	16	8	9	4	11	14	13	11	11	4	4	9	0	0	2	2	0	4	0	0	0	5	6	0	0	5	3	5	0	4	2	6	4	3	5	2	4	2	5	0	0	0	0	4	3	6
MD11G1054700	13	20	10	12	10	13	14	23	7	18	14	10	27	20	27	0	6	9	12	6	5	10	9	0	12	9	6	8	9	7	0	8	4	13	15	8	6	15	9	6	10	8	5	9	10	17	27	10	14
MD11G1054800	319	368	332	323	401	320	206	278	253	233	231	237	224	180	203	125	150	127	134	120	109	120	48	135	120	131	134	130	87	99	152	147	143	145	154	165	197	205	175	169	217	247	184	173	211	188	235	137	252
MD11G1054900	0	0	0	3	0	0	0	0	0	0	0	13	20	0	22	4	10	0	5	0	13	8	0	13	10	0	0	0	0	0	0	5	0	0	0	0	11	9	8	12	13	13	0	14	0	0	7	0	0
MD11G1055100	50	38	58	37	64	34	27	37	31	47	25	25	20	28	22	49	29	32	44	29	42	41	38	44	37	44	73	27	37	40	33	35	24	33	41	42	38	45	39	35	51	83	35	47	30	35	35	24	42
MD11G1055200	4	11	1	3	5	5	1	1	1	1	0	2	0	0	0	0	0	0	1	1	0	0	0	1	1	2	0	0	0	0	0	1	1	1	0	6	0	1	1	0	0	0	0	0	1	0	1	0	1
MD11G1055700	0	0	0	0	0	0	0	0	0	0	0	0	0	0	0	0	0	0	0	0	0	0	0	0	0	0	0	0	0	0	0	0	0	0	0	0	0	0	0	0	0	0	0	0	0	0	0	0	0
MD11G1055800	0	0	0	0	0	0	0	0	0	0	0	0	0	0	0	0	0	0	0	0	0	0	0	0	0	0	0	0	0	0	0	0	0	0	0	0	0	0	0	0	0	0	0	0	0	0	0	0	0
MD11G1056000	63	74	28	27	52	37	25	25	30	22	15	15	7	14	9	14	12	11	13	15	15	15	11	18	11	14	20	0	12	10	15	18	14	15	31	27	23	14	16	21	14	18	19	18	27	20	18	18	34
MD11G1056100	4	7	5	6	5	1	3	8	5	13	8	8	7	3	6	3	1	4	5	6	1	4	1	3	2	8	4	2	3	4	3	5	4	4	4	4	4	8	8	8	2	10	7	3	1	4	1	2	5
MD11G1056300	25	0	16	20	18	20	17	27	18	0	17	0	27	25	0	28	23	17	41	19	30	33	0	29	24	49	38	34	53	0	45	42	54	49	60	57	38	52	46	34	37	37	42	41	29	36	0	22	30
MD11G1056400	34	50	34	50	58	64	42	41	56	48	59	60	39	42	32	21	23	35	20	0	18	33	4	0	20	20	20	20	0	16	23	12	17	25	35	18	24	26	39	29	22	26	22	19	18	29	0	0	30
MD11G1056500	29	31	46	33	42	24	24	23	20	20	29	25	19	19	20	27	22	0	33	22	27	27	0	30	20	21	32	33	34	25	33	32	34	23	26	38	34	24	21	32	29	42	20	33	39	30	37	26	42
MD11G1056800	366	407	415	262	286	172	292	321	223	158	230	221	184	159	168	166	139	95	200	150	139	184	17	162	182	195	211	204	190	210	266	290	241	228	298	296	305	332	270	231	169	271	174	194	222	285	304	193	304
MD11G1056900	11	10	7	9	8	0	7	6	16	10	6	9	8	7	4	0	0	0	8	10	9	4	0	7	6	5	8	0	0	4	0	0	7	10	7	0	0	6	7	3	5	4	0	8	4	0	4	3	5
MD11G1057500	22	20	21	15	33	21	21	9	12	11	10	9	11	13	15	9	14	9	18	7	9	6	0	6	8	7	10	7	6	4	10	9	6	8	8	14	12	16	14	4	7	0	4	8	16	11	13	5	15
MD11G1058100	31	43	33	22	36	29	25	22	18	29	28	28	36	26	20	32	25	24	45	24	34	57	12	48	38	37	52	39	39	43	45	40	41	49	48	66	51	42	42	45	40	49	30	38	28	26	28	33	36
MD11G1058300	41	48	32	51	44	44	0	50	38	56	46	60	49	50	54	34	27	38	64	36	42	62	13	37	42	58	36	37	48	52	51	41	39	48	49	51	47	56	50	27	36	48	28	36	41	41	52	31	40
MD11G1058400	82	86	106	78	95	51	75	97	66	49	88	62	80	88	82	72	49	81	98	74	72	83	25	70	86	89	88	59	59	61	104	65	78	74	87	87	86	103	66	91	68	103	83	90	75	77	98	53	86
MD11G1058600	46	48	41	69	51	41	47	60	68	105	84	59	58	70	60	34	27	36	48	44	38	42	22	35	29	32	47	26	28	26	35	25	31	58	38	32	40	41	25	44	63	51	34	59	27	17	23	19	33
MD11G1058700	1	5	0	13	4	2	1	6	8	7	4	4	3	3	3	5	1	0	3	4	3	9	2	5	4	3	4	7	4	4	3	4	6	1	2	1	3	0	1	1	2	2	0	3	1	2	4	0	7
MD11G1059400	15	18	10	26	26	15	13	31	37	52	37	45	43	53	30	35	20	27	20	15	24	22	14	22	26	25	33	22	10	18	30	21	18	20	22	26	21	16	21	34	75	67	40	45	10	3	10	9	13
MD11G1059500	0	0	0	0	0	0	0	0	0	0	0	0	0	0	0	0	0	0	0	0	0	0	0	0	0	0	0	0	0	0	0	0	0	0	0	0	0	0	0	0	0	0	0	0	0	0	0	0	0
MD11G1059600	15	9	13	6	9	12	6	8	9	3	0	4	6	5	5	9	12	7	22	12	16	22	8	24	28	19	15	17	18	11	16	15	15	11	21	23	13	18	12	16	20	10	14	15	6	5	6	5	9
MD11G1060000	109	94	102	100	88	115	61	95	89	78	77	70	104	89	90	73	67	93	100	65	66	84	52	93	65	50	81	80	79	74	74	91	83	97	102	83	95	125	95	66	83	110	76	73	80	93	97	78	130
MD11G1060100	28	22	26	10	22	21	22	17	10	10	15	14	17	11	18	22	13	13	23	24	30	11	0	21	23	17	12	7	21	23	17	12	16	10	19	23	15	21	24	17	22	12	9	12	20	23	30	15	26
MD11G1060400	0	19	17	16	16	12	10	0	15	17	29	22	42	28	36	39	30	29	31	18	18	31	13	0	27	25	0	15	0	24	0	26	21	0	0	22	19	17	0	15	11	16	0	17	19	0	18	16	25
MD11G1060300	15	14	18	9	10	11	6	12	7	0	0	6	11	7	6	5	0	0	15	7	4	8	4	6	3	7	9	9	0	10	3	8	11	16	15	15	21	13	14	5	6	13	0	4	13	0	5	8	10
MD11G1060500	20	26	17	16	27	29	20	13	12	28	22	27	27	16	25	20	17	30	34	39	30	27	21	39	27	30	38	21	43	26	22	30	28	34	26	31	35	37	43	35	28	32	30	35	35	28	33	15	33
MD11G1060600	22	44	28	75	55	54	32	57	87	89	83	88	29	59	46	14	12	13	8	12	0	0	2	0	3	14	12	0	0	0	10	11	6	6	7	5	0	10	0	12	13	15	16	15	3	0	5	0	0
MD11G1060800	5	5	5	0	0	10	0	4	5	0	0	0	0	8	5	0	0	0	12	5	5	4	0	0	0	10	8	14	2	6	0	0	0	15	12	0	10	12	15	0	8	12	0	5	10	0	0	0	0
MD11G1060900	23	32	29	16	20	15	16	20	15	14	9	0	11	8	11	8	7	9	0	0	11	0	9	16	4	15	8	13	14	11	14	17	14	10	23	18	0	19	14	7	7	15	10	10	29	19	26	33	30
MD11G1061300	45	51	35	37	57	24	0	41	48	49	50	31	44	36	38	51	33	21	52	50	32	58	12	46	41	56	47	36	0	40	54	46	36	31	47	45	38	41	28	23	42	36	43	22	39	37	49	33	52
MD11G1061700	84	70	67	82	70	65	77	90	76	125	129	116	228	187	172	186	122	188	173	126	137	126	129	128	95	79	86	50	50	55	54	61	48	42	55	59	64	61	70	90	90	99	80	82	74	80	106	86	92
MD11G1061800	12	9	21	26	16	0	16	20	13	26	19	14	12	18	15	15	23	7	24	11	11	22	0	20	34	27	21	18	29	25	32	18	24	20	35	26	14	11	17	15	33	40	17	36	16	18	16	8	15
MD11G1062000	43	28	38	35	24	27	29	30	25	17	13	21	11	19	16	18	9	16	9	8	11	14	9	14	16	18	16	13	6	9	16	8	10	10	11	12	12	10	6	14	9	7	14	19	22	34	33	14	12
MD11G1062200	33	42	47	44	27	16	41	41	33	22	30	37	29	24	42	27	25	36	29	19	16	20	17	17	26	39	18	24	31	23	38	19	22	19	34	32	24	17	23	28	25	27	25	30	27	33	40	21	21
MD11G1062300	33	22	25	12	32	14	15	23	16	13	19	16	25	16	21	18	15	0	20	10	12	12	0	16	14	16	21	18	15	11	20	11	12	14	25	21	17	13	14	10	12	13	0	7	21	19	23	0	23
MD11G1062700	0	0	11	0	0	0	0	0	0	0	0	3	4	6	4	3	3	0	0	0	0	0	0	0	0	0	2	0	0	0	3	0	0	0	0	0	6	0	0	0	5	19	5	7	0	0	0	0	0
MD11G1062800	78	83	79	61	79	44	46	49	55	36	54	37	46	37	38	29	20	37	29	36	21	40	24	42	30	23	18	30	23	25	27	38	29	42	33	18	46	56	41	25	22	30	13	18	55	49	51	34	48
MD11G1063100	4	0	8	0	0	0	1	4	9	6	0	0	0	0	0	0	0	0	0	0	0	0	0	0	0	0	0	0	0	0	0	0	0	0	0	0	0	0	0	0	0	0	0	0	0	0	0	0	0
MD11G1063400	181	169	219	213	236	144	197	185	182	169	195	183	162	165	140	167	126	131	241	153	184	210	137	236	224	236	188	195	232	211	206	200	177	187	228	272	205	224	186	175	174	217	141	161	199	207	272	171	283
MD11G1063500	0	0	0	0	2	0	0	0	0	0	0	0	0	0	0	0	0	0	0	0	0	0	0	0	0	0	0	0	0	0	0	0	0	0	0	0	0	0	0	0	0	0	0	0	0	0	0	0	0
MD11G1063600	450	524	444	441	558	493	353	369	397	324	349	316	221	220	223	94	86	113	100	75	90	112	144	107	98	89	109	99	121	121	136	145	137	129	161	202	222	276	219	172	175	247	157	146	352	282	365	253	397
MD11G1063700	5	0	4	0	3	0	0	0	0	0	0	0	0	0	0	0	0	0	3	0	0	0	5	5	0	0	0	0	0	0	4	2	0	5	3	3	5	2	2	0	0	0	0	0	0	0	0	0	0
MD11G1063800	0	0	3	0	0	0	0	0	0	0	0	0	0	0	2	0	0	3	5	4	0	0	0	5	0	7	0	0	0	2	0	0	0	0	5	7	5	3	5	5	0	7	0	0	0	0	0	4	4
MD11G1063900	1	0	1	0	0	0	1	0	0	0	0	0	0	0	0	0	0	0	0	0	0	0	0	0	0	0	0	0	0	0	0	0	0	0	0	0	0	0	0	0	0	0	0	0	0	0	0	1	0
MD11G1064000	0	0	0	0	0	0	0	0	0	0	0	0	0	0	0	0	0	0	0	0	0	0	0	0	0	0	0	0	0	0	0	0	0	0	0	0	0	0	0	0	0	0	0	0	0	0	0	0	0
MD11G1064600	661	702	702	541	635	421	525	622	488	375	489	485	583	444	439	608	457	433	705	520	433	482	248	570	502	443	423	387	420	403	482	479	428	359	419	416	285	309	268	310	241	317	261	305	593	628	682	463	677
MD11G1064700	19	31	22	29	31	14	23	31	26	19	29	24	23	18	23	16	18	20	33	0	9	16	0	19	13	12	9	16	0	13	0	0	7	0	0	11	0	0	0	0	0	11	0	0	20	15	18	0	0
MD11G1064800	4	1	2	1	3	5	0	3	3	0	4	2	1	5	0	1	3	1	3	2	2	3	5	1	0	2	3	1	2	2	1	1	1	3	1	1	5	1	6	1	1	1	1	2	0	1	0	1	1
MD11G1065000	0	3	0	2	6	0	0	0	0	0	4	3	0	0	3	2	0	0	2	0	0	0	0	0	0	0	0	0	0	4	0	0	0	0	0	3	0	0	0	0	0	0	0	0	0	0	1	0	4
MD11G1065100	588	763	693	659	665	235	525	633	560	323	503	440	385	349	360	356	177	133	257	204	98	192	86	145	149	202	158	103	89	161	157	123	120	91	179	105	93	145	134	152	64	179	133	98	212	209	243	202	345
MD11G1065200	31	34	35	35	56	28	23	32	28	14	12	10	9	6	2	0	6	0	11	9	11	7	5	8	9	22	6	8	12	16	9	11	7	9	3	9	0	8	3	0	0	0	0	0	17	17	22	13	15
MD11G1065300	106	150	162	136	110	36	135	149	88	65	101	77	125	72	67	262	172	75	417	196	247	407	186	403	506	509	392	500	480	491	608	503	488	397	581	550	479	471	385	301	258	400	218	286	156	205	179	105	157
MD11G1065500	53	52	45	46	41	40	36	56	50	34	48	41	48	29	51	57	51	49	77	55	36	43	0	43	42	62	50	35	42	38	57	48	36	31	46	41	36	32	38	56	38	52	48	39	37	40	42	31	42
MD11G1065600	21	27	28	5	9	0	11	0	0	0	0	0	0	0	0	0	0	0	0	0	0	0	0	0	0	0	0	0	0	0	0	0	0	5	0	0	0	3	7	0	0	0	0	0	0	0	0	3	0
MD11G1065700	123	127	120	89	113	105	110	70	63	61	76	45	76	58	55	42	60	61	82	55	84	60	0	83	55	69	63	45	51	48	54	59	55	58	53	76	73	54	43	52	35	52	39	43	79	74	87	82	116
MD11G1065800	4	8	5	0	0	0	4	0	0	0	0	0	2	0	0	0	2	3	3	0	0	0	0	2	0	0	0	0	0	0	0	0	0	0	0	0	3	2	0	0	1	0	0	5	4	2	0	4	0
MD11G1065900	2	0	1	1	0	1	1	1	1	2	1	0	0	0	1	0	1	0	1	1	1	0	0	0	0	0	2	0	2	0	1	1	1	2	2	1	1	1	0	1	1	4	2	2	1	2	2	0	0
MD11G1066100	3	4	2	5	9	0	5	0	0	0	5	8	0	0	0	0	0	0	0	0	0	0	0	0	0	0	0	0	0	0	0	0	0	0	0	0	0	0	0	0	0	0	0	0	0	0	0	0	0
MD11G1066200	40	52	53	77	55	56	42	56	49	83	76	60	66	68	86	48	30	45	47	39	32	36	0	32	28	50	38	39	34	35	40	39	36	32	56	37	41	39	42	34	32	30	31	34	32	16	51	26	35
MD11G1066300	25	30	24	26	26	19	21	24	21	24	34	20	14	19	15	11	10	16	15	15	13	0	0	6	6	8	10	9	11	11	10	11	10	11	16	12	17	21	16	7	21	11	11	5	10	17	12	8	6
MD11G1066400	1	0	0	2	1	0	0	0	0	0	0	0	1	0	1	0	1	0	0	0	0	0	0	0	1	0	0	0	0	0	0	0	0	0	0	0	1	0	0	0	1	0	0	0	0	0	0	0	0
MD11G1066600	85	73	64	49	93	65	64	50	59	21	29	52	41	37	31	40	24	28	53	32	35	40	15	27	24	49	30	45	46	48	48	54	48	43	50	53	88	75	68	51	47	54	51	45	60	47	63	41	70
MD11G1066700	3	2	1	0	2	0	0	0	0	1	1	3	0	0	1	0	0	0	0	0	0	1	0	0	0	0	1	1	2	0	1	0	0	0	0	0	0	0	1	3	2	0	3	0	0	0	1	1	3
MD11G1066900	0	0	0	0	0	0	0	0	0	2	0	0	0	0	0	0	0	0	0	0	0	0	0	0	0	0	0	4	0	0	0	0	0	0	0	0	0	0	0	0	0	0	0	0	0	0	2	0	0
MD11G1067100	0	4	0	0	4	0	0	0	0	0	4	0	9	0	0	0	2	0	0	0	0	0	0	0	0	0	0	2	2	0	5	0	0	0	0	5	0	0	0	0	0	0	0	0	0	0	0	6	0
MD11G1067400	0	0	0	0	0	0	0	0	0	0	0	0	0	0	0	0	0	0	0	0	0	0	0	0	0	0	0	0	0	0	0	0	0	0	0	0	0	0	0	0	0	0	0	0	0	0	0	3	0
MD11G1067500	0	0	3	0	0	2	2	0	0	3	0	0	0	0	0	4	0	0	0	0	2	0	0	3	0	0	0	0	0	0	0	0	0	0	0	0	4	3	0	3	0	0	0	0	0	0	0	0	4
MD11G1067600	0	0	0	0	0	0	0	0	0	5	0	0	0	0	0	0	0	0	0	2	0	0	0	0	5	0	0	0	0	0	0	0	0	0	0	0	0	0	0	0	0	0	0	0	0	0	0	0	0
MD11G1068000	0	4	3	0	0	0	5	0	0	3	0	0	0	0	0	0	0	0	0	0	0	0	0	0	0	1	0	0	0	0	0	0	0	0	0	0	0	0	0	0	0	0	0	0	0	0	0	0	0
MD11G1068200	1	0	0	0	0	1	1	0	1	0	0	0	0	1	0	3	2	0	0	1	0	1	0	0	2	1	4	2	1	1	1	3	0	0	2	1	0	0	0	1	0	1	0	0	1	2	2	0	1
MD11G1068400	369	335	282	389	341	210	230	293	310	246	276	260	216	236	283	121	162	110	122	148	82	99	6	81	63	103	68	39	40	36	58	26	53	32	44	39	34	52	32	23	14	20	26	16	114	70	120	57	109
MD11G1068500	602	601	542	710	581	236	463	673	534	529	561	473	395	456	498	255	307	147	242	257	153	201	5	162	220	290	222	92	129	105	147	161	122	98	191	190	249	374	208	114	70	188	31	66	246	165	353	146	312
MD11G1068700	49	62	51	51	55	40	46	60	55	36	51	62	53	53	49	60	76	82	95	76	51	47	40	43	75	57	63	66	58	55	68	78	63	79	69	73	83	55	53	58	49	67	25	40	33	0	54	21	40
MD11G1068800	12	14	10	0	12	19	23	0	16	0	0	0	0	0	0	15	0	0	0	0	0	22	26	0	0	0	0	0	0	18	17	0	16	0	0	0	18	0	20	0	0	0	0	0	0	0	0	0	0
MD11G1068900	760	881	829	833	966	604	677	742	771	635	702	699	605	570	605	512	458	323	543	465	456	480	59	468	448	484	507	499	491	499	576	673	596	534	682	696	989	918	757	835	874	1086	731	749	748	727	853	551	900
MD11G1069000	0	0	0	0	0	0	0	0	0	0	0	0	0	0	0	0	0	0	0	0	0	0	0	0	0	0	0	0	0	0	0	0	0	4	0	0	0	0	0	0	0	0	0	0	0	0	0	0	0
MD11G1069300	0	0	0	0	0	0	0	0	0	0	0	0	0	0	0	0	0	0	0	0	0	0	0	0	0	0	0	0	0	0	0	0	0	0	0	0	0	0	0	0	0	0	0	0	0	0	0	0	0
MD11G1069500	35	50	36	48	50	27	20	39	32	34	48	37	39	33	38	35	34	29	38	31	34	37	17	53	36	41	52	35	43	35	47	35	36	38	30	38	31	41	23	22	20	36	18	24	34	27	28	28	31
MD11G1069600	0	0	0	0	12	0	0	7	0	0	0	0	0	0	4	0	0	0	3	0	0	0	0	0	0	0	0	0	9	0	0	0	9	0	0	0	0	0	0	7	0	8	0	0	0	0	0	6	0
MD11G1069700	0	0	0	0	0	0	0	0	0	0	0	0	0	0	0	0	0	0	0	0	0	0	0	0	0	0	0	0	0	0	0	0	0	0	0	0	0	0	0	0	0	0	0	0	0	0	0	0	0
MD11G1069800	0	4	3	0	0	2	0	0	0	0	0	0	0	0	4	0	0	0	0	0	0	0	0	0	0	0	0	0	0	3	0	0	0	0	0	0	0	0	0	0	0	0	0	0	0	0	0	1	2
MD11G1069900	1376	1534	1460	1552	1579	1138	1262	1408	1320	1331	1396	1447	1255	1176	1184	1098	926	861	1151	946	813	952	425	900	796	901	854	720	862	711	901	875	804	703	909	1041	1235	1202	941	857	928	1208	693	850	1187	1163	1328	878	1330
MD11G1070100	10	10	15	22	17	5	17	17	15	4	9	11	11	17	10	0	5	0	0	8	4	0	0	5	3	7	6	0	0	6	5	0	0	4	0	6	5	4	0	0	6	5	0	0	0	0	8	0	0
MD11G1070200	149	147	148	77	66	36	76	56	60	62	93	77	66	87	88	37	40	18	51	36	22	62	2	32	42	55	41	26	23	40	40	25	32	21	44	46	35	42	40	25	10	43	18	15	41	43	64	21	33
MD11G1070400	14	18	10	0	12	14	5	8	9	0	9	0	0	7	6	0	5	0	9	0	5	7	0	6	0	5	4	3	0	0	6	4	0	0	0	8	0	9	0	5	6	7	0	0	8	0	8	5	11
MD11G1070500	79	62	68	61	88	66	61	65	40	50	51	70	36	43	36	27	29	34	40	31	31	35	0	28	26	32	25	22	25	20	30	0	22	30	34	28	32	27	32	31	33	54	27	0	16	12	22	14	29
MD11G1070700	40	41	34	33	41	33	32	26	28	20	18	16	20	19	14	14	17	16	19	26	13	11	8	12	10	11	15	0	15	9	11	8	9	9	8	9	9	13	0	14	23	14	7	14	23	20	14	18	16
MD11G1070800	32	35	30	52	38	36	0	32	48	34	64	45	39	19	70	0	26	39	8	7	8	0	0	0	6	0	0	5	0	0	5	0	0	0	3	3	0	0	0	0	0	0	0	0	0	6	10	2	14
MD11G1070900	2	0	0	0	0	0	0	0	0	0	0	2	0	0	0	0	0	0	0	0	0	0	0	0	0	0	0	0	0	0	0	2	0	0	0	0	2	0	0	0	1	0	0	0	0	0	0	0	0
MD11G1071000	0	0	0	0	0	3	0	0	0	0	0	0	0	0	0	0	0	0	0	0	0	0	0	0	0	0	0	2	0	5	0	0	0	0	0	3	2	2	3	2	0	0	0	0	0	3	0	0	5
MD11G1071100	13	17	13	24	16	11	0	15	11	0	10	8	0	0	8	5	0	0	0	0	2	0	3	2	0	6	2	0	0	0	2	3	2	0	0	0	3	3	3	0	0	0	0	0	0	0	4	2	3
MD11G1071200	0	0	0	0	0	0	0	0	0	0	0	0	0	2	0	0	0	0	0	0	0	0	0	0	0	0	0	0	0	0	0	0	0	0	0	0	0	2	0	0	0	0	0	0	0	0	0	0	2
MD11G1071300	0	0	0	0	0	0	0	0	0	0	0	0	0	0	0	0	0	0	0	0	0	0	0	0	0	0	0	0	0	0	0	0	0	0	0	0	0	0	0	0	0	0	0	0	0	0	0	0	0
MD11G1071600	0	3	0	0	0	0	0	0	0	0	0	0	0	0	0	0	0	0	0	0	0	0	0	0	0	0	0	0	0	0	0	0	0	0	0	0	0	0	0	0	0	3	0	0	0	0	0	0	0
MD11G1071700	0	0	0	6	0	0	0	0	0	11	6	14	11	15	8	0	2	0	0	0	0	0	0	0	0	2	0	0	0	0	0	0	0	0	0	0	0	0	3	0	0	0	0	0	0	0	0	0	0
MD11G1071900	135	122	149	152	142	107	120	120	124	139	143	153	140	150	121	102	88	77	137	97	88	108	29	104	121	129	101	122	101	101	137	104	117	117	146	150	186	197	159	149	136	186	93	119	115	105	138	79	133
MD11G1072500	11	6	16	13	0	0	14	17	9	18	18	12	13	14	9	9	0	0	20	7	13	18	0	7	8	17	9	22	16	26	28	31	30	20	35	40	21	17	19	16	14	18	10	6	5	11	0	9	16
MD11G1072800	155	176	172	365	287	178	216	362	285	271	363	312	347	297	322	197	168	140	164	133	110	121	51	151	100	110	115	93	111	90	100	80	77	64	85	93	64	97	80	68	95	76	46	72	50	50	73	34	48
MD11G1072900	162	167	156	184	196	135	173	158	131	141	160	172	159	151	177	103	125	73	159	100	113	94	45	137	115	96	87	91	112	106	146	121	117	117	140	134	115	152	141	165	103	99	100	94	96	127	164	92	149
MD11G1073200	28	40	41	11	14	20	15	16	15	21	13	15	23	19	25	19	16	16	32	29	19	26	6	22	28	25	21	20	21	19	22	18	18	26	38	35	33	20	26	19	21	26	14	18	20	22	29	14	20
MD11G1073400	0	0	4	0	0	0	0	0	0	0	0	0	0	0	0	0	0	0	0	0	0	0	0	0	0	0	0	0	0	0	0	0	0	0	0	0	0	0	0	0	0	0	0	0	5	0	0	0	0
MD11G1073600	0	23	21	51	25	27	26	43	41	38	69	53	85	79	89	83	85	83	85	71	53	42	0	73	50	57	53	55	34	48	55	45	53	57	40	42	56	41	40	34	42	50	54	0	29	30	41	29	48
MD11G1073700	11	8	10	0	4	0	6	0	0	9	0	0	0	0	0	0	0	0	0	6	0	6	0	7	8	9	10	5	7	0	0	5	0	0	4	0	0	0	0	1	5	8	4	3	0	0	0	0	4
MD11G1073800	33	36	29	51	64	37	26	40	41	50	55	57	52	64	52	46	41	47	34	52	41	31	23	36	24	44	48	57	45	32	49	41	37	46	51	60	58	65	40	57	50	71	46	28	15	18	19	21	21
MD11G1073900	901	939	974	976	982	892	815	1017	743	725	812	807	993	879	803	1107	960	1021	1583	1277	1015	1069	1088	1172	1112	1093	1050	1018	1108	966	1208	1210	1089	1181	1272	1338	1749	1723	1416	1689	1600	1958	1180	1363	936	1074	983	646	923
MD11G1074000	142	118	152	118	143	150	131	145	117	131	129	152	190	200	192	203	165	183	233	169	148	217	206	207	178	192	162	166	173	179	235	213	141	219	222	259	202	176	155	142	148	144	126	145	138	136	166	103	144
MD11G1074300	0	15	21	0	14	11	16	16	0	9	0	11	11	0	10	15	11	7	12	11	10	12	0	22	14	13	14	8	10	13	19	0	6	10	0	9	14	5	9	4	11	7	7	7	12	7	16	6	18
MD11G1074400	0	0	0	0	0	0	0	0	0	0	5	0	5	10	0	0	0	0	0	0	0	0	0	0	0	7	93	0	0	0	0	0	0	0	0	0	0	0	0	14	69	18	0	32	0	0	0	0	0
MD11G1074600	45	62	71	54	70	55	50	64	44	55	44	54	47	59	60	47	48	61	77	64	67	73	46	77	53	49	68	41	49	62	72	39	53	56	57	75	66	84	65	54	43	50	44	53	88	82	99	67	110
MD11G1074700	33	27	33	43	31	39	35	49	51	41	61	43	65	57	66	47	49	48	54	57	41	38	47	54	36	61	42	43	49	40	48	42	49	55	66	50	52	59	37	50	49	58	47	38	26	35	25	16	25
MD11G1074800	20	26	0	15	16	18	16	13	25	12	12	17	23	23	17	19	23	28	26	25	16	27	0	20	18	0	28	16	13	16	18	15	19	19	16	15	20	24	0	18	19	14	0	17	19	17	24	7	14
MD11G1075200	10	0	8	0	9	5	5	8	10	11	6	5	0	6	6	0	0	0	0	0	0	0	0	0	0	6	0	0	0	0	0	3	2	0	0	3	0	0	0	0	0	0	4	0	0	0	0	0	0
MD11G1075300	0	22	30	18	29	23	18	19	17	14	9	21	11	10	9	15	19	5	16	17	15	20	0	14	12	11	18	21	8	17	20	16	0	16	17	16	16	13	18	16	11	14	13	18	17	10	20	6	17
MD11G1075400	0	0	0	0	0	0	0	0	0	5	0	0	0	0	0	3	0	0	4	3	0	0	0	0	3	5	4	0	0	0	0	0	0	3	3	0	0	0	0	0	2	0	0	3	0	0	0	0	0
MD11G1075800	0	0	0	0	0	0	0	0	0	0	0	0	0	0	0	0	0	0	0	0	0	0	0	0	0	0	0	0	0	0	0	0	0	0	0	0	0	0	0	0	0	0	0	0	0	0	0	0	0
MD11G1075900	11	16	16	14	15	21	15	16	17	16	18	12	17	25	20	10	10	8	11	14	16	13	0	29	14	21	18	13	7	10	20	10	19	18	20	9	12	11	11	13	15	19	14	10	20	8	16	12	23
MD11G1076000	38	36	37	32	30	32	30	52	35	32	41	42	43	37	35	26	20	43	30	20	39	36	39	54	31	23	35	25	56	38	30	34	26	44	44	40	35	45	35	30	27	69	25	30	42	44	42	36	46
MD11G1076200	22	25	31	29	12	17	16	24	27	35	24	30	18	24	19	15	14	14	21	5	14	13	2	9	13	10	43	7	17	19	14	18	16	11	17	19	14	16	6	0	26	24	10	8	18	9	7	4	14
MD11G1076500	0	0	0	0	0	0	0	0	0	0	0	0	0	0	0	0	0	0	0	0	0	0	0	0	0	0	0	0	0	0	0	0	0	0	0	0	0	0	0	0	0	0	0	0	0	0	0	0	0
MD11G1076600	6	7	7	13	5	11	8	5	10	18	10	13	11	11	14	7	7	12	7	0	6	7	0	7	2	6	93	4	8	7	4	5	5	3	6	7	8	7	3	5	9	6	2	2	4	2	0	4	8
MD11G1076800	0	4	0	0	7	0	0	0	6	8	5	0	0	6	8	0	5	0	3	0	4	2	0	3	0	0	16	3	0	6	0	5	0	0	11	0	0	0	0	0	0	0	0	0	0	0	0	0	0
MD11G1076900	19	21	23	21	28	14	18	25	18	23	21	18	25	15	19	18	19	15	21	14	14	16	1	16	11	14	16	9	15	18	16	16	18	8	11	15	16	15	15	13	8	18	11	16	19	15	14	9	20
MD11G1077000	0	0	0	0	0	0	0	0	0	0	0	0	0	0	0	0	0	0	0	0	2	0	0	0	0	0	0	0	0	0	0	0	0	0	0	0	0	0	0	0	0	0	0	0	0	0	0	0	0
MD11G1077100	7	12	12	14	7	7	8	13	7	3	8	8	9	6	6	13	9	2	11	6	6	8	2	4	14	9	7	4	6	7	11	8	9	8	8	7	7	7	8	12	5	12	7	10	10	7	7	4	8
MD11G1077200	6	8	0	10	5	4	3	6	3	6	8	8	4	5	7	5	3	2	4	4	5	1	0	2	7	10	5	9	5	4	8	6	4	5	8	6	6	7	6	2	6	8	4	2	2	0	5	0	3
MD11G1077500	0	0	0	0	0	0	0	0	0	0	0	0	0	0	0	0	0	0	0	0	0	0	0	0	0	0	0	0	0	0	0	0	0	0	0	0	0	0	0	0	0	0	0	0	0	0	0	0	0
MD11G1077700	6	6	12	15	9	9	6	8	7	9	6	6	5	7	6	5	4	0	4	8	6	9	4	11	8	11	13	13	7	7	13	8	9	10	11	18	10	11	6	6	8	7	5	7	4	7	5	3	7
MD11G1077800	11	2	4	3	0	0	2	0	0	0	6	0	2	9	0	4	4	7	9	8	0	0	0	6	12	0	4	0	5	7	0	7	0	2	10	3	4	7	0	4	0	2	4	0	6	4	3	4	8
MD11G1078000	0	0	0	0	0	0	0	0	0	0	0	0	0	0	0	0	0	0	0	0	0	0	0	0	0	0	0	0	0	0	0	0	0	0	0	0	0	0	0	0	0	0	0	0	0	0	0	0	0
MD11G1078100	4	0	7	7	2	4	3	3	1	4	6	6	3	1	4	4	2	0	5	5	3	3	4	6	5	7	5	2	5	3	4	0	2	4	5	3	3	3	4	3	0	4	1	4	2	4	5	0	2
MD11G1078300	0	2	2	4	0	3	0	2	2	4	0	0	0	0	0	0	0	0	0	1	2	0	0	0	5	2	2	2	0	0	3	2	0	1	2	0	3	0	0	3	2	0	2	0	0	0	2	0	0
MD11G1078400	0	0	0	0	0	0	0	0	0	0	0	0	0	0	0	0	0	0	0	0	0	0	0	0	0	0	0	0	0	0	0	0	0	0	0	0	0	0	0	0	0	0	0	0	0	0	0	0	0
MD11G1078500	0	3	2	4	2	2	2	3	3	2	3	0	2	2	2	1	1	2	2	3	2	2	3	1	4	0	0	1	1	0	3	1	2	2	0	0	1	0	2	0	1	0	0	1	0	1	0	0	2
MD11G1078600	0	0	0	0	0	0	0	2	0	0	0	2	0	0	0	3	0	0	0	0	0	0	0	0	0	0	0	0	0	0	0	0	0	0	0	0	0	0	0	2	0	0	3	0	1	0	0	2	3
MD11G1078700	0	0	0	0	0	0	0	0	2	0	2	0	0	0	0	0	0	0	0	0	0	0	0	0	0	0	0	0	0	0	0	0	0	0	0	0	0	0	0	0	0	0	0	0	0	0	0	0	0
MD11G1079200	3	9	10	5	7	4	10	6	9	6	11	5	6	5	6	1	2	1	1	3	0	2	3	0	4	1	1	0	2	0	0	0	0	1	0	0	0	0	0	0	0	0	0	0	6	4	7	4	6
MD11G1079500	35	37	29	57	33	27	26	42	53	59	62	76	67	68	63	74	67	63	100	81	101	77	31	136	145	135	125	121	138	119	125	135	128	95	154	165	113	108	109	102	91	112	62	103	23	44	43	28	45
MD11G1079800	0	6	0	0	0	0	0	0	5	0	0	0	9	0	0	0	0	0	0	0	0	0	0	2	6	0	0	0	0	0	0	0	0	0	0	4	0	0	0	0	0	0	2	6	0	0	0	0	0
MD11G1079900	18	18	22	28	20	0	15	31	22	38	36	45	32	40	36	27	20	4	19	12	0	0	0	19	10	0	11	0	11	0	12	11	10	4	11	0	11	0	0	15	12	8	0	9	0	0	13	8	0
MD11G1080000	104	105	106	140	124	68	110	121	104	97	103	132	61	55	66	57	43	24	67	50	43	45	0	48	54	57	54	53	54	58	43	50	35	32	48	50	51	66	48	74	54	73	50	70	103	77	114	87	152
MD11G1080100	44	43	45	36	47	41	41	38	28	35	50	45	63	41	53	33	46	38	48	45	33	41	22	39	32	54	38	36	31	43	54	44	40	38	31	35	47	41	26	37	23	43	25	25	44	53	46	37	42
MD11G1080300	0	0	0	0	0	0	0	4	0	0	0	0	0	0	0	0	0	0	0	0	0	13	0	0	0	0	0	0	0	12	11	0	15	7	0	0	0	0	10	0	0	0	0	0	0	0	7	0	0
MD11G1080400	143	159	137	158	138	161	114	154	120	147	158	159	131	110	90	156	98	110	147	85	103	115	83	99	132	140	116	113	102	117	138	125	115	127	132	158	125	107	122	95	116	119	76	94	115	118	153	96	131
MD11G1080700	48	56	38	47	58	47	36	43	45	59	60	57	33	25	49	26	17	29	29	28	24	26	14	13	25	21	33	13	15	14	18	19	17	15	19	24	20	22	14	19	21	26	15	17	18	27	29	32	40
MD11G1080800	0	3	0	0	0	0	0	0	0	0	4	4	0	0	0	0	2	2	0	0	5	0	0	0	0	0	0	0	0	0	0	4	0	0	0	0	6	0	5	0	0	0	0	0	0	0	0	0	0
MD11G1081200	5	3	0	6	6	0	3	4	0	0	0	5	5	3	0	0	0	0	0	0	0	0	0	0	0	2	0	0	0	0	3	0	0	0	0	5	0	2	0	0	0	0	0	0	0	0	0	0	0
MD11G1081300	134	183	157	162	174	155	157	165	140	129	159	126	170	119	117	122	125	111	164	122	110	122	40	169	117	108	114	97	123	99	131	94	120	97	139	147	143	139	125	112	125	123	79	106	172	152	159	113	205
MD11G1081500	14	27	14	19	27	13	19	30	10	23	25	16	34	15	31	22	26	16	35	20	24	25	0	42	22	15	21	13	24	19	32	24	27	14	26	21	40	30	23	17	24	31	18	37	13	16	24	9	27
MD11G1081600	0	0	0	0	0	0	0	0	0	0	0	0	0	0	0	0	0	0	0	0	0	0	0	0	0	0	0	0	0	0	0	0	0	0	0	0	0	0	0	0	0	0	0	0	0	0	0	0	0
MD11G1081900	0	10	10	8	0	0	5	0	9	0	5	10	6	7	7	6	3	0	0	0	0	6	0	0	0	0	0	0	0	0	0	0	0	0	0	0	0	0	3	0	0	0	0	0	0	4	0	0	0
MD11G1082000	18	21	20	20	18	16	8	9	13	16	6	0	9	4	7	2	0	5	5	0	0	6	0	8	0	0	0	0	0	0	0	4	5	15	10	6	9	7	11	0	5	6	0	0	0	4	12	7	12
MD11G1082100	2	2	0	5	6	0	0	6	6	7	0	3	0	3	0	0	0	3	0	0	0	0	0	0	0	0	0	0	0	0	4	2	0	0	0	0	0	0	0	5	0	0	0	6	0	0	0	0	0
MD11G1082200	390	371	373	528	452	344	326	462	402	307	389	425	380	284	280	428	307	322	496	300	304	308	363	372	287	309	288	345	408	369	459	419	405	365	378	492	563	470	383	280	273	428	292	292	340	405	401	278	359
MD11G1082300	57	51	55	40	61	62	55	39	41	56	46	37	0	0	40	0	47	0	77	40	42	43	0	62	49	47	45	42	41	38	46	49	55	53	46	0	62	47	52	52	0	36	71	47	63	61	78	56	69
MD11G1082500	16	21	17	27	26	17	13	14	21	15	22	21	13	19	19	6	13	13	23	19	16	11	11	8	13	11	21	7	11	11	7	11	11	0	12	12	15	17	19	0	8	10	9	11	9	13	21	7	10
MD11G1082600	29	36	23	30	32	16	13	24	25	32	23	32	14	15	22	0	0	0	0	0	0	0	0	0	0	0	0	0	0	0	0	0	0	0	0	2	0	0	0	0	0	0	0	0	0	0	0	0	0
MD11G1082800	6	2	2	3	0	0	0	1	2	2	2	1	0	0	1	0	1	0	1	0	0	2	1	1	1	0	0	0	0	0	0	3	0	0	0	0	0	0	0	4	1	0	0	2	0	0	1	1	1
MD11G1082900	11	20	21	22	18	0	15	18	15	0	19	24	18	18	15	12	14	0	14	0	7	18	0	17	14	7	12	12	0	20	18	14	14	16	11	14	17	17	13	0	0	17	12	0	16	21	27	20	23
MD11G1083100	0	0	0	0	0	0	0	0	0	0	3	0	0	0	0	0	0	0	2	0	0	0	0	0	0	0	0	0	0	0	0	0	0	0	0	0	0	0	0	0	0	0	0	0	0	0	0	0	0
MD11G1083400	0	0	0	0	7	0	0	5	0	6	3	0	0	0	6	0	0	3	3	4	4	0	0	6	0	0	4	4	3	3	4	6	0	7	6	5	8	8	6	12	9	13	7	5	4	0	0	3	7
MD11G1083500	0	0	0	0	0	0	0	0	0	0	0	0	0	0	0	0	0	0	0	0	0	0	0	0	0	0	0	0	0	0	0	0	0	0	0	0	0	0	0	0	0	0	0	0	0	0	0	0	0
MD11G1083700	78	115	113	100	110	115	77	100	86	89	89	65	72	69	65	68	65	61	75	59	50	65	0	86	64	61	47	61	49	60	60	60	69	60	72	79	79	81	68	77	74	57	57	76	67	53	69	56	66
MD11G1083900	26	30	28	28	36	17	22	29	26	30	31	26	22	20	25	10	11	11	27	32	17	21	9	27	23	21	27	23	20	23	30	18	29	32	35	16	32	29	25	23	23	37	18	26	28	23	35	27	29
MD11G1084500	50	50	42	76	63	41	45	68	49	93	67	67	51	52	66	20	26	28	33	35	26	32	16	26	33	35	30	37	30	27	40	36	24	23	30	30	35	34	17	19	23	29	10	23	27	22	20	19	29
MD11G1084600	2048	1862	2064	2130	2134	2016	1576	2178	1986	1954	1922	2059	1565	1462	1458	964	808	977	821	648	517	537	449	525	273	327	287	281	328	291	388	323	310	390	425	486	581	572	482	287	346	365	247	298	1600	1145	1536	1437	2051
MD11G1084700	65	68	49	35	54	44	37	47	47	30	38	29	32	20	24	25	14	15	24	18	12	14	8	16	11	13	21	9	13	12	14	10	11	12	10	20	16	13	14	14	16	20	9	20	32	30	27	29	29
MD11G1084800	9	0	6	0	0	6	0	3	5	0	0	0	0	0	0	0	0	5	8	0	0	0	0	0	0	0	0	0	0	0	0	0	0	0	0	0	0	0	0	0	0	0	0	0	0	0	0	0	0
MD11G1084900	0	27	18	12	12	0	0	21	22	5	9	12	0	5	6	5	9	8	7	3	12	0	0	0	4	0	0	0	0	4	2	3	0	0	0	3	0	3	0	4	0	0	0	3	0	0	0	6	0
MD11G1085200	52	62	66	63	73	66	47	44	44	50	49	52	65	54	58	52	58	34	58	49	45	50	35	51	46	39	40	35	50	46	47	44	50	47	58	59	65	70	52	35	58	64	35	44	49	56	62	40	66
MD11G1085500	0	0	0	0	0	0	0	2	0	0	0	0	0	0	0	0	0	0	0	0	0	0	0	0	0	0	0	0	0	0	0	0	0	3	0	0	0	0	0	0	0	0	0	0	0	0	0	0	0
MD11G1085700	0	0	0	0	0	0	0	0	0	0	0	5	0	0	0	0	0	0	0	0	0	0	0	0	0	0	0	0	0	0	0	3	0	2	2	3	0	2	0	0	0	3	0	0	0	0	0	0	0
MD11G1085800	5	0	6	4	0	12	6	5	0	0	0	4	0	3	0	0	0	0	2	0	1	0	0	0	0	0	0	0	0	0	4	0	3	0	0	0	0	0	0	0	0	0	0	0	0	0	0	2	8
MD11G1086000	0	0	0	0	0	3	0	0	0	0	0	0	0	0	0	0	0	0	0	0	0	0	0	0	0	0	0	0	0	0	0	0	0	0	0	0	0	0	0	0	0	0	0	0	0	0	0	0	0
MD11G1086100	0	0	0	0	0	0	0	0	0	0	0	0	0	0	0	0	0	0	0	0	0	0	0	0	0	0	0	0	0	0	0	0	0	0	0	0	0	0	0	0	0	0	0	0	0	0	0	0	0
MD11G1086300	0	0	0	0	0	0	0	0	0	0	0	0	0	0	0	0	0	0	0	0	0	0	0	0	0	0	0	0	0	0	0	0	0	0	0	0	0	0	0	0	0	0	0	0	0	0	0	0	0
MD11G1086500	0	0	0	0	0	0	0	0	0	0	0	0	0	0	0	0	0	0	0	0	0	0	0	0	0	0	0	0	0	0	0	0	0	0	0	0	0	0	0	0	0	0	0	0	0	0	0	0	0
MD11G1086600	2	1	1	1	2	3	1	1	1	1	1	0	0	0	0	0	0	0	0	1	0	0	0	0	0	1	0	0	0	0	0	0	2	0	0	0	0	0	1	0	0	1	0	0	2	0	0	2	0
MD11G1086700	0	0	0	0	0	0	0	0	2	0	0	0	0	0	0	0	0	0	0	0	0	0	0	0	0	0	0	0	0	0	0	0	0	0	0	0	0	0	0	0	0	0	0	0	0	0	0	0	0
MD11G1086800	0	4	2	0	1	0	2	4	0	3	2	1	3	0	2	1	0	0	0	0	0	1	0	0	0	0	0	0	0	0	0	0	0	0	0	0	0	0	0	0	0	0	0	0	0	0	0	0	0
MD11G1087100	46	5	13	12	3	2	7	1	1	0	1	2	1	1	4	0	1	2	1	0	0	1	0	2	1	2	0	0	0	0	1	0	0	0	1	0	1	0	0	1	0	0	0	0	0	0	0	1	1
MD11G1087300	0	3	4	0	3	0	0	0	0	0	0	0	0	0	0	0	0	0	0	0	2	0	0	0	0	0	2	3	0	0	0	0	0	0	0	0	0	0	0	0	0	0	0	0	2	0	4	0	2
MD11G1087700	0	0	0	2	1	0	0	0	1	1	0	0	1	0	0	0	0	0	0	0	0	0	0	0	0	0	1	0	0	0	0	0	0	0	0	0	0	0	2	0	0	0	0	0	0	0	0	0	0
MD11G1087800	0	0	0	0	0	0	0	0	0	0	0	0	0	0	0	0	0	0	2	0	0	0	0	0	0	0	0	0	0	0	0	0	0	0	0	0	0	0	0	0	4	0	0	2	0	0	0	0	0
MD11G1088300	52	5	15	12	3	1	7	1	1	1	1	3	1	1	7	0	1	2	1	0	0	1	0	2	1	2	0	0	0	0	1	0	0	0	1	1	1	0	0	1	0	0	0	0	0	0	0	1	1
MD11G1088400	7	7	6	0	0	9	0	6	6	0	0	3	0	0	0	0	0	0	0	0	0	0	0	0	0	0	0	0	0	0	0	0	0	0	0	0	0	0	0	0	0	0	0	0	1	0	0	0	0
MD11G1089000	11	13	5	11	14	5	4	13	13	6	6	6	12	14	9	7	9	9	4	8	0	6	4	6	6	6	0	7	4	4	4	3	6	5	10	4	12	4	6	7	8	6	8	8	7	10	8	8	0
MD11G1089300	22	4	5	5	1	1	2	1	1	0	0	2	1	0	1	1	1	2	1	0	0	1	0	1	1	1	0	0	0	0	1	0	0	0	1	0	1	0	0	0	0	0	0	0	0	0	0	0	0
MD11G1089600	0	3	3	4	2	4	2	0	2	3	2	5	0	0	0	0	0	0	1	0	2	0	0	0	0	0	1	0	0	0	0	0	0	0	0	0	2	0	0	0	0	0	0	0	2	0	3	1	4
MD11G1089800	0	0	0	0	0	0	0	0	0	0	0	0	0	0	0	0	0	0	0	0	0	0	0	0	0	0	0	0	0	0	0	2	0	2	0	0	0	0	0	0	0	0	2	0	0	0	0	0	0
MD11G1089900	0	0	0	0	0	0	0	0	0	0	0	0	0	0	0	0	0	0	0	0	0	0	0	0	0	0	0	0	0	0	0	0	0	0	0	0	0	0	0	0	0	0	0	0	0	0	0	0	0
MD11G1090100	19	22	19	10	25	21	19	13	13	0	7	9	4	6	4	0	0	4	4	5	5	0	0	4	2	5	0	5	0	5	2	5	0	0	4	3	5	6	4	0	3	6	0	2	7	7	7	0	7
MD11G1090400	13	7	0	7	7	6	6	0	6	4	0	5	11	6	7	6	6	0	12	13	7	12	0	13	7	19	5	17	15	11	13	17	15	12	17	17	19	18	19	12	10	13	6	18	5	5	13	9	9
MD11G1090600	11	14	20	15	20	5	12	6	10	6	11	2	10	3	9	10	8	6	10	8	9	5	0	8	3	7	2	3	4	10	7	13	6	8	6	9	11	18	10	12	7	10	5	9	9	7	14	9	11
MD11G1090800	0	5	0	0	0	0	0	0	0	0	0	0	0	5	0	10	0	0	0	0	0	0	2	0	0	0	0	0	0	0	0	0	0	0	0	4	4	3	3	7	0	11	4	3	0	0	0	0	0
MD11G1091200	32	35	31	18	32	21	10	7	19	14	15	15	11	8	0	5	6	6	0	9	0	9	0	0	0	6	4	0	0	5	0	0	6	0	0	0	0	5	0	4	7	0	0	0	12	0	5	0	11
MD11G1091300	8	6	12	0	13	10	8	14	10	13	11	0	0	13	10	6	4	17	8	4	0	14	0	0	13	11	16	10	7	11	9	0	11	12	16	0	12	5	6	5	10	0	4	6	0	4	7	6	0
MD11G1091400	35	43	38	32	40	27	22	31	18	12	15	25	14	7	12	23	25	8	23	15	33	31	24	24	46	34	24	26	48	35	41	38	49	36	32	47	36	32	31	37	35	40	28	38	0	32	35	39	52
MD11G1091500	3	0	2	0	0	0	2	2	0	0	0	2	3	0	0	0	0	0	0	0	0	0	0	0	0	0	2	0	0	0	0	0	0	0	2	0	0	0	0	0	0	0	0	0	0	0	0	0	0
MD11G1091700	4	8	10	11	0	6	8	0	0	7	6	0	8	5	3	0	0	0	0	2	0	0	0	0	2	0	0	0	0	0	0	4	2	0	0	0	0	0	0	0	0	0	0	0	0	5	0	2	0
MD11G1092100	46	56	52	57	54	42	40	34	51	38	52	58	71	72	63	53	57	53	57	44	51	39	29	59	61	40	52	45	42	35	59	52	48	41	53	61	57	46	59	52	56	78	52	58	46	54	46	42	50
MD11G1092200	0	0	0	0	0	0	0	0	0	0	0	0	0	0	0	0	0	0	0	0	0	0	0	0	0	0	0	0	0	0	0	0	0	0	0	0	0	0	0	0	0	0	0	0	0	0	0	0	0
MD11G1092300	271	359	341	330	353	274	267	342	290	302	260	282	239	189	211	183	151	135	208	150	146	181	138	186	115	138	154	134	143	157	153	196	141	137	146	141	179	205	156	174	177	198	176	210	226	266	316	189	292
MD11G1092400	40	36	36	47	59	31	37	29	27	33	39	44	68	62	51	51	44	62	51	48	48	35	39	52	36	55	60	42	27	40	60	47	46	47	53	41	49	51	49	48	56	69	54	58	46	47	42	34	36
MD11G1092600	39	0	14	0	58	0	18	0	42	16	0	7	9	7	0	0	0	0	6	0	0	3	0	0	0	0	28	0	0	0	0	0	4	0	0	0	0	0	0	7	5	0	0	0	0	0	0	0	0
MD11G1092800	23	19	19	27	29	18	17	16	17	16	23	25	29	29	24	14	12	4	21	18	11	10	0	13	18	14	15	8	16	14	17	20	17	6	18	27	31	25	25	18	16	20	10	14	20	17	13	14	22
MD11G1092900	0	0	0	0	6	0	0	0	0	0	0	0	0	0	0	0	0	0	5	0	0	0	0	0	0	0	4	6	3	0	0	0	0	0	0	0	0	3	0	0	0	0	0	6	0	6	0	6	13
MD11G1093000	94	89	89	53	67	60	82	54	52	29	38	45	79	61	58	37	74	52	64	52	54	50	28	61	80	64	64	52	74	86	85	91	74	68	87	70	85	67	66	73	100	112	91	83	66	66	83	44	69
MD11G1093100	104	90	145	119	100	79	194	117	97	62	79	79	43	40	57	60	21	36	32	10	11	27	10	22	9	14	9	6	10	15	7	14	10	8	0	4	9	11	14	15	10	13	27	14	26	47	64	17	42
MD11G1093300	0	0	0	0	0	0	0	0	0	0	0	0	0	0	0	0	0	0	0	0	0	0	0	0	0	0	0	0	0	0	0	0	0	0	0	0	0	0	0	0	0	0	0	0	0	0	0	0	0
MD11G1093500	0	3	8	3	2	6	3	0	0	4	2	0	7	0	0	5	6	0	0	0	0	0	0	0	6	3	7	0	0	4	0	3	6	0	0	0	0	0	0	4	0	0	4	0	9	12	19	16	18
MD11G1093700	0	0	0	0	0	0	0	0	5	0	0	0	8	0	2	14	13	0	7	5	0	12	0	6	0	8	13	8	0	0	5	0	0	5	3	10	9	0	0	0	7	3	0	0	0	0	28	37	39
MD11G1094200	0	0	0	0	0	0	0	0	0	0	0	0	0	0	0	0	0	0	0	0	0	0	0	0	0	0	0	0	0	0	0	0	0	0	0	0	0	0	0	0	0	0	0	0	0	0	0	0	0
MD11G1094300	6	9	11	5	9	15	5	0	0	0	6	0	0	7	7	6	0	0	9	0	8	16	6	0	21	16	8	12	13	10	11	8	11	7	27	17	6	6	4	6	0	0	0	2	0	4	0	3	0
MD11G1094700	688	559	591	933	737	750	639	963	719	1160	1295	1325	1243	1188	1110	975	843	1105	1112	808	833	947	945	1187	849	1087	967	793	877	780	952	761	699	772	876	947	739	737	698	554	590	747	390	509	766	707	875	588	848
MD11G1094800	431	462	469	570	548	481	397	532	490	573	627	667	740	644	710	477	499	554	580	546	381	449	334	520	397	409	372	353	424	381	442	374	387	414	457	513	334	341	303	272	262	295	219	252	453	346	462	268	425
MD11G1095000	56	103	79	109	78	51	47	82	65	68	64	58	37	27	42	41	29	26	62	50	54	73	51	92	108	115	92	136	167	124	220	155	126	103	115	137	51	61	86	74	46	62	43	67	59	63	73	49	82
MD11G1095100	0	0	0	0	0	0	5	0	2	0	0	0	6	0	0	0	3	0	0	0	3	0	1	0	3	0	3	0	0	0	0	0	0	0	0	1	0	2	0	0	0	0	0	3	0	0	0	0	0
MD11G1095200	846	906	1032	754	868	807	886	960	654	700	792	777	1095	981	899	943	946	942	1138	996	798	954	1101	1027	780	851	788	900	900	917	1097	1025	1048	992	1124	1180	762	783	726	721	598	696	606	506	1217	1244	1411	1555	2161
MD11G1095300	68	100	72	113	126	50	61	54	76	102	112	153	186	190	232	58	96	75	46	47	35	39	0	29	34	40	36	27	27	20	22	17	28	30	21	35	44	23	10	10	19	15	0	8	31	12	19	18	18
MD11G1095400	0	0	0	0	0	0	0	3	0	0	0	0	5	0	0	0	0	0	0	0	2	0	0	0	0	0	8	0	0	0	0	0	0	0	3	0	0	4	0	0	0	0	0	0	0	0	0	0	0
MD11G1095500	3	1	0	1	4	5	1	1	3	1	5	2	4	1	0	0	0	0	0	0	0	0	1	0	1	0	0	1	0	0	3	2	0	0	0	0	2	0	1	0	0	0	0	1	6	0	3	1	3
MD11G1095600	121	105	117	99	113	80	95	100	74	72	69	84	77	70	79	79	63	87	78	62	74	75	41	82	104	108	86	91	113	90	131	95	141	142	136	162	174	176	163	92	103	128	54	85	88	84	98	76	104
MD11G1095700	43	54	60	52	49	30	28	52	51	75	82	81	94	119	103	48	51	70	54	46	61	56	48	64	46	60	43	39	30	40	50	44	38	54	42	45	57	54	41	38	59	60	35	46	34	37	44	24	31
MD11G1095800	1	0	1	0	0	1	3	2	1	0	0	0	1	1	1	0	0	1	1	0	0	0	1	0	0	0	0	0	0	0	1	3	0	0	2	2	0	0	0	0	0	2	1	0	0	0	0	0	0
MD11G1095900	181	184	167	243	183	140	125	179	168	140	139	146	79	84	86	66	61	66	89	56	69	83	0	77	56	74	71	42	76	68	35	43	51	44	42	39	24	24	36	24	21	18	24	0	85	90	88	50	73
MD11G1096000	38	0	0	0	0	42	0	0	34	0	0	16	0	0	0	0	0	0	0	0	0	0	0	15	0	0	0	0	0	14	0	0	0	0	0	0	0	0	0	10	0	0	0	0	0	0	17	0	0
MD11G1096100	321	301	331	335	345	365	289	316	283	287	304	329	332	290	277	322	253	278	357	281	253	328	294	316	274	343	270	227	282	287	252	300	254	271	306	332	246	314	255	219	211	279	223	240	405	333	461	318	506
MD11G1096200	5	6	1	5	8	3	4	8	8	15	13	7	8	13	13	15	7	5	4	2	4	3	0	1	3	5	11	1	3	3	3	5	3	1	1	2	1	2	2	1	6	4	3	7	1	1	0	1	2
MD11G1096300	0	0	0	0	0	0	0	3	0	0	0	0	0	0	0	0	0	0	6	0	0	4	0	0	0	0	0	5	0	0	0	0	4	0	0	0	0	5	3	0	0	0	0	0	0	0	0	0	0
MD11G1096500	0	0	0	0	0	0	0	0	0	0	0	0	0	0	0	0	0	0	0	0	0	0	0	0	0	0	0	0	0	0	0	0	0	0	0	0	0	0	0	0	0	0	0	0	0	0	0	0	0
MD11G1097200	3	2	3	0	3	6	4	0	1	3	1	6	0	1	0	0	0	0	0	0	0	1	0	0	0	0	0	0	0	0	0	0	0	0	0	2	0	1	0	0	0	1	0	0	0	0	0	0	2
MD11G1097400	434	408	476	395	476	402	413	518	402	362	439	403	518	462	415	561	556	542	582	518	459	553	409	467	369	445	448	332	368	293	365	338	259	345	373	392	420	448	413	418	388	462	408	366	424	469	520	402	499
MD11G1097600	10	18	10	15	6	0	0	16	24	0	15	19	15	11	9	17	9	0	0	11	0	13	0	0	0	36	8	0	0	8	0	4	0	0	0	5	5	5	0	0	0	6	10	4	0	0	0	0	0
MD11G1097700	4	0	0	0	0	0	0	0	0	0	0	0	3	3	0	0	0	0	0	0	3	4	0	0	0	0	6	0	0	0	0	0	4	0	0	0	3	0	0	0	15	0	0	0	0	0	0	0	0
MD11G1097800	0	35	17	15	30	15	21	19	14	8	13	18	8	16	12	0	12	0	12	19	10	10	0	13	0	13	0	9	10	0	15	14	8	13	14	14	14	11	24	9	11	24	14	14	12	0	0	13	14
MD11G1097900	4	4	7	13	15	3	9	17	24	13	12	10	6	9	10	6	4	1	9	1	3	9	2	5	10	6	11	3	8	6	10	6	9	5	7	8	10	13	4	6	8	9	5	8	0	0	4	0	2
MD11G1098000	3	3	6	3	9	7	5	8	6	13	12	9	10	9	10	9	11	2	11	5	7	5	2	9	3	8	6	7	5	8	5	8	6	5	2	6	6	4	14	8	8	8	13	17	4	4	7	4	7
MD11G1098100	42	60	32	104	57	23	42	83	78	97	100	87	52	72	68	22	15	14	23	21	27	25	9	20	20	14	22	31	34	14	35	23	27	25	36	43	30	47	24	12	14	30	10	7	23	18	17	11	19
MD11G1098200	0	0	7	3	16	6	4	4	11	8	6	11	0	0	0	0	0	0	0	0	0	0	0	0	0	0	0	0	0	2	0	0	0	0	0	0	2	0	0	2	7	8	4	0	0	0	0	0	0
MD11G1098400	0	0	0	0	0	0	4	3	0	0	5	4	0	0	0	0	0	2	0	0	0	0	0	0	0	0	0	0	0	0	0	0	0	0	0	0	0	0	0	0	0	0	0	0	0	0	0	0	0
MD11G1099000	3	5	5	8	4	5	0	4	3	6	7	5	5	4	4	0	0	3	0	0	0	0	0	0	0	0	3	0	0	3	0	0	0	2	0	0	0	0	4	0	4	2	0	4	0	0	0	0	0
MD11G1099100	11	6	9	12	11	15	9	9	6	11	13	18	10	11	16	9	9	7	12	9	7	9	3	11	10	14	10	5	10	13	7	10	5	6	11	9	9	7	5	8	6	14	5	10	4	5	9	4	6
MD11G1099200	118	99	126	120	117	106	163	181	153	168	182	169	244	255	193	295	223	234	236	199	197	257	98	268	203	230	241	155	196	199	234	228	178	203	223	212	192	276	213	218	312	306	225	285	119	117	206	130	140
MD11G1099300	43	52	58	49	47	27	36	41	45	32	21	23	28	28	24	38	29	26	43	36	21	26	26	37	24	18	36	20	32	22	35	19	23	26	17	25	28	20	23	33	35	37	26	34	44	57	46	48	55
MD11G1099700	43	35	31	47	49	51	24	37	45	31	37	46	89	72	64	41	51	55	66	49	26	41	25	44	35	38	41	29	36	34	30	25	34	30	37	52	48	47	23	34	40	45	24	40	29	26	39	22	23
MD11G1099800	15	20	0	14	15	15	10	19	16	8	0	9	11	9	11	5	11	8	5	0	0	7	0	6	4	12	11	0	9	0	3	0	0	10	6	9	0	5	0	5	5	0	0	0	8	12	8	10	14
MD11G1100200	0	0	0	0	0	0	0	0	0	2	0	0	0	0	0	0	0	0	0	0	0	0	0	0	0	0	0	0	0	0	0	0	0	0	0	0	0	0	0	0	0	0	0	0	0	0	0	0	0
MD11G1100300	32	26	40	28	38	29	36	27	24	22	27	23	47	38	34	38	22	38	50	43	24	35	9	27	36	31	30	24	30	24	24	32	27	19	26	18	32	28	29	31	39	46	34	46	28	48	45	32	44
MD11G1100400	0	0	0	0	2	0	0	0	0	0	0	0	1	0	0	0	0	0	0	0	0	0	0	0	2	0	1	0	0	0	0	0	0	0	0	0	2	0	0	0	1	0	0	0	0	0	0	0	2
MD11G1100500	0	0	0	0	0	0	0	0	0	0	0	0	0	0	0	0	0	0	4	0	0	0	0	0	0	3	0	0	0	0	0	0	0	0	0	0	0	5	0	0	0	0	0	0	0	0	0	0	0
MD11G1100600	0	0	0	0	0	0	0	0	0	0	0	0	0	0	0	0	0	0	0	0	0	0	0	0	0	0	0	0	0	0	0	0	0	0	0	0	0	0	0	0	0	0	0	0	0	0	0	0	0
MD11G1100700	0	0	0	0	0	0	0	0	0	0	0	0	0	0	0	0	0	0	0	0	0	0	0	0	0	0	0	0	0	0	0	0	0	0	0	0	0	0	0	0	0	0	0	0	0	0	0	0	0
MD11G1101400	0	0	0	0	0	0	0	0	0	0	0	0	0	0	0	0	0	0	0	0	0	0	0	0	0	0	0	0	0	0	0	0	0	0	0	1	1	1	0	0	0	0	0	0	0	0	0	0	0
MD11G1101500	0	0	0	0	0	0	0	0	0	0	0	0	0	0	0	0	0	0	0	0	0	0	0	0	0	0	0	0	0	0	0	0	0	0	0	0	0	0	0	0	0	0	0	0	0	0	0	0	0
MD11G1101700	0	0	0	0	0	0	0	0	0	0	0	0	1	0	0	1	0	0	0	0	0	0	0	0	0	0	2	0	0	0	0	0	0	0	0	0	2	3	0	3	0	0	0	0	0	0	0	0	0
MD11G1101900	0	0	0	1	0	0	0	0	0	0	0	0	0	0	0	0	0	0	0	0	0	0	0	0	0	2	0	0	0	0	0	0	0	0	0	1	0	0	0	0	0	0	0	0	0	0	0	0	0
MD11G1102100	0	0	0	0	0	0	0	0	0	0	0	0	0	0	0	0	0	0	0	0	0	0	0	0	0	0	0	0	0	0	0	0	0	0	0	0	0	0	0	0	0	0	0	0	0	0	0	0	0
MD11G1102300	0	0	0	3	2	0	2	2	2	0	1	0	0	0	2	0	3	0	0	2	3	0	0	2	1	3	2	0	4	3	3	3	2	2	4	3	2	2	1	0	2	0	0	0	1	2	1	3	0
MD11G1102500	0	0	0	0	0	0	0	5	0	0	0	0	0	0	0	0	4	0	0	0	0	0	0	8	7	0	5	0	0	0	0	0	7	0	10	0	0	0	0	0	0	5	0	0	0	0	6	0	0
MD11G1102900	0	0	0	0	0	0	0	0	0	0	0	0	0	0	0	5	0	0	0	0	0	0	0	0	0	0	0	0	0	0	0	0	0	0	0	0	0	0	0	0	0	4	0	0	0	0	0	0	0
MD11G1103000	0	15	0	0	0	0	10	12	11	0	16	11	16	6	0	0	0	0	0	0	0	0	0	6	0	0	0	0	0	0	0	0	0	0	0	0	5	0	0	0	0	0	0	0	0	0	6	0	0
MD11G1103100	0	0	0	2	3	0	0	0	0	0	3	0	0	0	0	0	0	0	0	0	0	0	0	2	0	3	0	0	2	3	3	2	0	2	2	1	0	0	2	0	0	0	0	0	0	0	0	0	0
MD11G1103400	0	0	0	0	0	0	0	0	0	0	0	0	0	0	0	0	0	0	0	0	0	0	0	0	0	0	0	0	0	0	0	0	0	0	0	0	0	0	0	0	0	0	0	0	0	0	0	0	0
MD11G1103600	3	0	0	0	0	0	0	0	0	0	0	6	3	0	3	0	0	0	0	0	3	0	0	4	0	0	0	0	0	0	0	0	2	0	0	0	0	0	0	0	0	3	0	2	0	2	0	0	0
MD11G1103700	16	21	17	24	31	17	16	32	15	25	20	20	28	15	18	21	19	14	23	10	14	17	2	15	16	15	23	16	0	20	15	22	23	31	21	22	30	49	22	19	14	39	21	24	12	22	17	6	8
MD11G1103900	0	0	0	0	0	0	0	0	0	0	0	0	0	0	0	0	0	0	0	0	0	0	0	0	0	0	0	0	0	0	0	0	0	0	0	0	0	0	0	0	0	0	0	0	0	0	0	0	0
MD11G1104100	0	0	0	0	0	0	0	0	0	0	0	0	0	0	0	0	0	0	0	0	0	0	0	0	0	0	0	0	0	0	0	0	0	0	0	0	0	0	0	0	0	0	0	0	0	0	0	0	0
MD11G1104500	0	0	0	0	0	0	0	0	0	0	0	0	0	0	0	0	0	0	0	0	0	0	0	0	0	0	0	0	0	0	0	0	0	0	0	0	0	0	0	0	0	0	0	0	0	0	0	0	0
MD11G1104700	0	0	0	0	0	0	0	0	0	0	0	0	0	0	0	0	0	0	0	0	0	0	0	0	0	0	0	0	0	0	0	0	0	0	0	0	0	0	0	0	0	0	0	0	0	0	0	0	0
MD11G1104900	0	0	0	0	0	0	0	0	0	0	0	0	0	0	0	0	0	0	0	0	0	0	0	0	0	0	0	0	0	0	0	0	0	0	0	0	0	0	0	0	0	0	0	3	0	0	0	0	0
MD11G1105000	0	0	0	0	0	0	0	0	0	0	0	0	0	0	0	0	0	0	0	0	0	0	0	0	0	0	0	0	0	0	0	0	0	0	0	0	0	0	0	0	0	0	0	0	0	0	0	0	0
MD11G1105100	0	0	0	0	0	0	0	0	0	0	0	0	0	0	0	0	0	0	0	0	0	0	0	0	0	0	0	0	0	0	0	0	0	1	0	0	0	0	0	0	0	0	0	0	0	0	0	0	0
MD11G1105400	0	0	0	0	6	0	4	8	3	9	12	12	16	0	14	7	11	9	0	8	0	11	2	6	0	0	4	0	0	7	3	5	0	0	0	0	0	10	7	6	0	8	0	0	0	0	0	6	5
MD11G1105500	11	0	5	7	0	0	5	0	0	7	7	0	6	7	8	6	0	0	9	0	4	0	11	0	0	0	0	0	0	0	0	8	6	0	0	0	5	4	6	5	7	13	0	0	0	2	0	0	0
MD11G1105600	0	0	4	0	2	0	0	0	0	0	0	0	0	0	0	2	0	0	0	0	0	0	2	2	2	2	2	0	1	1	2	0	4	0	3	0	0	1	1	2	0	0	0	0	2	0	0	0	0
MD11G1105800	12	0	9	0	6	0	11	0	6	0	4	0	0	0	6	0	0	0	0	0	0	4	0	0	0	0	0	0	0	2	0	0	0	6	0	0	0	6	6	7	5	6	0	5	6	0	13	0	0
MD11G1105900	5	0	0	0	0	0	0	0	2	0	0	0	0	0	0	2	0	0	0	0	0	0	0	3	3	0	0	0	0	0	0	0	0	0	0	0	0	0	0	0	4	0	3	0	0	0	3	0	0
MD11G1106400	0	0	0	0	2	2	2	0	0	0	0	0	0	0	0	1	0	0	3	2	4	0	0	4	6	4	2	3	0	3	5	2	4	0	3	6	0	3	1	1	0	2	0	1	0	0	4	0	0
MD11G1106500	0	0	0	0	0	0	0	0	0	0	0	0	0	0	0	0	0	0	0	0	0	0	0	0	0	0	0	0	0	0	0	0	0	0	0	0	0	0	0	0	0	0	0	0	0	0	0	0	0
MD11G1106800	1	3	2	2	5	1	4	0	3	4	3	0	0	3	0	3	0	0	2	0	0	6	1	2	5	4	0	4	0	7	4	4	3	3	4	4	0	8	6	0	5	0	0	4	3	2	0	2	3
MD11G1106900	0	6	3	3	2	0	0	7	4	1	3	0	0	3	4	0	0	3	0	0	0	0	0	0	0	4	0	0	0	0	0	0	0	0	0	3	0	2	4	0	3	0	0	0	2	4	0	0	6
MD11G1107000	0	0	0	0	0	0	0	0	0	0	0	0	0	0	0	0	0	0	0	0	0	0	0	0	0	0	0	0	0	0	0	0	0	0	0	0	0	0	0	0	0	0	0	0	0	0	0	0	0
MD11G1107100	6	10	12	8	13	0	11	0	8	10	0	4	10	0	0	0	0	0	0	4	3	9	0	9	0	0	3	0	0	0	2	0	3	0	11	0	0	0	4	0	0	0	0	0	13	0	6	5	10
MD11G1107300	1	1	0	1	0	1	1	0	1	1	0	0	0	1	0	0	0	0	1	0	0	0	0	0	1	1	0	0	0	0	0	0	0	0	0	0	0	0	0	0	0	0	0	0	0	0	0	0	0
MD11G1107500	17	25	18	17	26	27	11	9	10	6	7	10	11	12	6	6	0	5	5	11	8	11	0	9	11	19	5	5	0	8	6	13	10	9	12	7	0	0	7	9	10	0	0	9	11	15	13	8	16
MD11G1107600	0	4	9	24	9	5	13	8	18	27	33	36	17	19	22	15	7	11	10	7	8	12	0	6	18	9	15	5	8	7	10	0	5	9	6	6	8	0	0	0	13	7	10	6	0	11	5	4	5
MD11G1107700	61	47	45	66	97	77	63	73	58	100	94	99	55	53	63	45	42	37	40	45	45	34	44	65	33	39	37	34	30	28	45	0	34	58	50	57	41	45	45	45	59	50	32	46	44	47	48	37	45
MD11G1107800	3	1	2	2	5	0	0	2	2	1	1	0	1	1	0	1	0	0	2	2	0	1	2	3	2	2	0	2	1	2	2	1	3	4	0	3	1	3	3	2	1	2	0	0	0	2	0	0	0
MD11G1108000	0	0	0	0	0	0	0	0	0	0	0	0	0	0	0	0	0	0	0	0	0	0	0	0	0	0	0	0	0	0	0	0	0	0	0	0	0	0	0	0	0	0	0	0	0	0	0	0	0
MD11G1108100	334	311	340	364	353	416	309	409	317	522	514	535	561	499	525	465	387	520	471	314	392	428	384	532	437	461	444	307	450	368	474	407	352	498	494	621	481	469	421	394	437	438	239	307	364	382	417	263	347
MD11G1108200	69	92	81	66	104	77	47	64	55	49	52	63	43	49	44	47	41	55	55	40	46	45	38	42	41	45	46	44	54	39	64	51	54	35	65	51	62	69	69	42	43	52	31	35	60	66	73	51	82
MD11G1108300	98	124	105	158	174	137	116	145	142	153	154	161	199	149	145	188	170	186	272	239	194	182	173	222	164	174	157	185	198	153	181	156	160	152	143	157	145	142	126	146	132	168	107	138	237	243	215	164	226
MD11G1108500	222	319	240	432	352	298	223	367	361	376	410	423	547	436	423	559	493	553	781	696	607	612	279	707	610	664	617	581	683	546	577	553	570	455	449	559	533	521	405	516	520	686	305	546	594	512	555	298	466
MD11G1108700	172	191	169	295	242	233	139	237	257	265	263	268	412	308	286	391	326	391	541	499	392	464	228	493	413	469	448	414	491	399	458	400	417	352	342	453	427	374	351	345	377	546	227	391	379	353	396	202	345
MD11G1108900	0	11	8	11	0	8	9	10	7	5	7	8	0	0	4	0	0	0	4	6	0	0	0	0	0	2	5	0	8	0	5	0	0	0	0	4	0	4	0	0	0	6	0	0	7	9	0	0	11
MD11G1109000	6	13	11	8	11	13	0	0	8	0	7	16	14	19	13	21	15	20	23	18	25	23	0	39	27	18	26	23	11	31	28	32	25	24	19	29	35	23	22	29	22	26	21	49	23	17	15	20	15
MD11G1109100	0	0	0	0	0	0	0	0	0	0	0	0	0	0	0	0	0	0	0	0	0	0	0	0	0	0	0	0	0	0	0	0	0	0	0	0	0	0	0	0	0	0	0	0	0	0	0	0	0
MD11G1109200	13298	20056	12959	19811	20279	21423	11102	12324	16427	22083	20396	21688	13908	12961	14656	9931	9489	12179	12150	11497	10370	10812	10176	10872	10501	13549	11674	8998	11916	10533	10116	7212	8603	5702	8133	10001	3092	3166	1862	695	737	976	447	539	12609	8655	10424	7961	12647
MD11G1109300	647	1193	662	1070	933	760	493	835	973	693	932	995	664	595	759	470	345	531	788	516	400	473	413	466	404	578	369	498	759	404	599	487	447	273	395	623	313	270	127	87	76	129	72	90	583	571	489	300	731
MD11G1109400	12	0	0	26	14	23	0	0	17	23	15	26	0	0	10	8	5	10	13	0	10	8	0	8	5	5	8	7	6	0	0	0	0	7	6	4	0	0	6	3	0	0	0	0	0	0	0	6	7
MD11G1109500	4	9	10	0	4	0	0	3	0	2	0	3	5	0	3	0	0	0	0	3	0	0	0	0	0	0	10	5	0	0	0	0	0	0	3	3	3	4	5	0	2	3	0	4	2	6	7	5	2
MD11G1109600	0	0	0	0	0	0	0	0	0	5	0	0	0	0	0	0	0	0	0	0	0	0	0	0	0	0	0	0	0	0	0	0	0	0	0	0	0	0	0	0	0	0	0	0	0	0	0	0	0
MD11G1109700	0	0	0	0	0	0	0	0	0	6	3	8	0	0	0	8	0	0	0	6	5	4	0	0	0	0	6	0	3	0	0	2	0	0	0	0	0	0	0	2	4	5	0	4	0	0	0	4	0
MD11G1109900	7	2	13	2	12	2	4	4	5	5	6	1	10	17	12	9	6	6	4	2	7	8	1	2	5	6	5	5	3	2	7	6	4	5	2	4	7	9	5	3	2	6	2	4	3	3	2	1	6
MD11G1110000	124	130	108	186	122	127	123	195	150	205	220	209	396	304	323	423	264	330	376	272	239	282	368	364	254	273	219	232	245	192	258	225	177	173	190	218	173	146	142	167	145	171	124	131	104	146	115	100	115
MD11G1110200	50	30	44	50	32	0	35	45	39	51	47	0	31	22	30	0	28	0	28	35	17	35	11	31	36	42	32	0	34	16	30	0	27	30	31	26	12	0	0	10	15	0	10	0	0	0	0	0	0
MD11G1110300	0	0	8	0	5	6	0	10	6	0	8	0	7	8	7	8	0	0	7	3	5	0	0	10	8	6	0	6	6	0	11	9	8	5	8	16	8	14	9	12	24	13	14	22	5	6	0	0	4
MD11G1110600	320	319	284	786	529	467	375	671	780	1348	1164	1395	1469	1377	1332	1273	1070	1132	852	884	1129	1233	1555	974	956	1409	1867	863	800	1063	881	1005	765	685	1046	1122	441	892	755	607	991	1281	865	993	519	395	787	509	585
MD11G1111000	44	64	42	35	44	46	48	47	41	23	41	37	33	36	26	38	34	38	55	47	40	47	52	35	37	43	35	50	42	40	37	57	39	36	59	47	35	38	36	34	29	23	45	33	32	28	33	27	25
MD11G1111100	24	24	19	19	20	9	18	9	0	20	26	19	13	12	15	8	8	0	13	11	14	0	10	0	19	8	13	8	8	0	14	10	0	12	0	12	7	6	0	5	10	0	0	6	0	10	17	0	10
MD11G1111500	36	38	44	35	42	46	35	41	33	21	34	40	49	32	42	20	21	15	25	28	16	26	14	25	7	21	30	17	19	15	21	27	20	22	13	18	28	28	16	32	16	24	26	32	25	31	37	23	26
MD11G1111600	3	6	3	0	3	0	0	3	0	2	0	0	0	0	2	0	0	0	0	0	0	0	0	0	0	0	0	0	0	0	0	0	0	0	0	0	0	0	0	0	4	2	0	2	2	0	3	0	0
MD11G1111800	45	81	57	74	70	71	48	69	71	60	66	68	57	48	63	94	68	63	153	107	101	96	0	103	113	125	107	95	113	119	136	124	105	109	124	86	130	121	116	86	92	119	93	106	67	120	128	79	110
MD11G1111900	0	0	0	0	0	0	0	0	0	0	0	0	0	0	0	0	0	0	0	0	0	0	0	0	0	0	0	0	0	0	0	0	0	0	0	0	0	0	0	0	0	0	0	0	0	0	0	0	0
MD11G1112800	100	85	102	92	95	83	102	98	89	107	109	102	100	149	131	97	88	88	119	87	79	101	52	84	81	88	117	70	82	89	109	102	82	98	139	145	118	137	113	88	117	124	66	107	90	78	118	59	96
MD11G1112900	783	845	817	871	894	780	638	798	772	773	768	882	806	753	765	691	582	574	742	602	524	589	373	666	529	587	674	514	569	506	608	610	673	596	683	780	1020	975	758	826	967	1124	664	911	916	832	909	577	976
MD11G1113000	199	241	206	234	239	211	186	256	230	185	240	227	250	226	258	230	226	233	294	264	222	229	223	212	229	184	262	226	225	156	251	209	191	207	244	232	255	203	196	221	226	269	219	240	149	179	190	145	175
MD11G1113100	40	58	48	45	48	35	37	52	44	53	45	46	66	52	64	55	65	61	65	46	52	50	0	54	55	57	37	48	47	32	55	54	59	50	52	0	68	61	56	65	84	75	45	62	29	34	34	31	40
MD11G1113800	32	35	30	28	22	23	23	23	20	26	37	28	31	26	30	21	29	11	34	17	26	29	0	26	13	13	11	11	8	13	10	10	10	0	13	7	12	9	13	19	10	12	9	11	15	17	15	0	15
MD11G1113900	38	46	32	16	33	38	46	10	31	29	0	18	5	5	0	3	5	7	0	0	0	5	0	0	5	0	10	0	0	4	0	3	0	0	0	0	0	0	2	0	4	4	0	0	6	0	8	12	8
MD11G1114100	0	6	0	0	0	0	0	0	0	0	0	0	0	0	0	0	0	0	0	0	0	2	0	0	0	0	0	0	0	0	0	0	0	0	0	0	0	0	0	0	0	0	0	0	0	0	0	0	0
MD11G1114200	14	15	10	14	18	15	12	15	8	12	9	0	0	11	10	12	7	7	11	15	4	7	4	7	8	5	11	7	11	0	6	9	8	6	8	6	5	8	0	7	7	6	0	8	0	9	7	5	7
MD11G1114300	7	0	0	0	9	19	0	0	16	32	13	30	0	10	0	0	0	0	0	0	0	7	0	0	0	0	0	0	0	2	0	0	0	0	0	0	0	0	4	0	0	0	0	0	0	0	4	0	0
MD11G1114400	14	15	8	0	14	0	0	0	4	0	0	2	8	9	0	17	0	0	56	28	44	44	0	40	59	48	38	63	49	42	68	70	58	76	78	89	211	195	162	234	384	355	325	276	49	61	42	23	35
MD11G1114500	1	0	0	0	0	0	0	0	0	0	0	0	0	0	0	0	0	0	0	0	0	0	0	0	4	4	2	3	4	1	0	0	0	2	0	4	9	6	7	15	0	21	28	0	1	2	1	0	0
MD11G1114700	143	162	127	107	156	122	100	120	105	85	96	86	95	70	92	63	56	82	65	73	59	56	39	42	66	73	78	70	45	50	81	64	79	70	76	80	93	92	91	75	82	93	58	99	104	85	95	53	99
MD11G1114800	2	6	0	0	0	0	0	0	5	3	4	3	0	0	3	3	0	0	3	0	0	0	0	0	0	0	2	0	3	0	6	0	0	2	0	0	0	0	0	0	3	0	3	0	0	0	0	0	5
MD11G1115000	54	78	67	58	53	28	55	51	50	31	50	51	67	57	62	100	69	49	121	96	91	108	52	90	98	118	117	126	121	120	154	171	150	111	119	159	209	195	143	165	135	190	113	147	58	99	89	41	82
MD11G1115100	0	11	11	0	11	0	0	6	5	8	12	10	0	3	7	9	6	0	12	0	8	4	0	8	3	0	8	0	10	10	0	0	0	0	5	0	5	0	0	0	6	5	7	0	0	0	0	4	8
MD11G1115500	0	0	0	0	3	0	2	0	1	3	0	0	0	0	0	0	0	0	0	0	0	0	0	0	0	0	0	0	0	0	0	0	0	0	0	0	0	0	0	0	0	0	0	0	0	4	0	3	0
MD11G1115600	4	6	8	5	8	8	0	2	0	0	4	0	0	0	0	0	3	3	3	0	0	0	0	0	0	0	0	0	2	2	0	0	3	0	0	0	0	4	0	6	0	0	0	2	4	0	5	0	0
MD11G1115700	0	0	0	0	0	0	0	0	0	0	0	0	0	0	0	0	0	0	0	0	0	0	0	0	0	0	0	0	0	0	0	0	0	0	0	0	0	0	0	0	0	0	0	0	0	0	0	0	0
MD11G1115800	2	0	2	0	0	0	1	1	0	1	0	1	0	0	1	0	0	0	0	0	0	0	0	0	0	0	0	0	0	0	0	0	0	1	0	0	0	1	0	0	0	0	0	0	0	0	0	0	0
MD11G1116100	372	404	310	288	378	301	262	246	268	222	220	200	187	182	165	101	78	111	139	98	102	107	71	106	82	97	121	92	123	87	122	116	100	127	128	129	168	207	150	159	154	170	127	150	237	226	260	186	244
MD11G1116300	18	17	23	25	35	28	32	18	20	12	14	13	3	7	4	3	0	1	6	2	1	4	0	1	3	4	4	0	1	1	1	5	2	0	0	0	0	3	2	1	5	5	2	6	10	9	3	3	7
MD11G1116600	58	49	61	40	51	43	48	43	36	30	55	42	66	57	52	71	65	57	92	59	46	56	0	69	66	42	63	40	34	37	43	41	39	34	39	26	61	45	47	50	69	71	76	72	34	37	44	19	39
MD11G1116700	11	3	9	10	0	0	6	8	6	12	11	20	15	9	6	12	12	9	9	0	0	0	0	0	0	0	0	4	4	0	2	0	0	0	4	3	4	15	9	0	0	7	8	0	0	0	0	0	5
MD11G1116800	71	78	62	84	69	71	65	69	67	78	71	85	87	99	89	61	89	91	123	72	92	90	71	94	88	106	78	60	62	74	76	78	68	47	46	49	89	102	79	85	94	103	78	93	87	74	74	65	74
MD11G1117100	68	82	83	0	81	62	56	64	47	42	56	63	66	54	47	49	39	65	87	64	42	48	58	72	61	53	58	49	47	50	68	63	62	77	52	55	56	52	65	53	49	59	43	41	54	70	59	45	80
MD11G1117300	97	101	99	105	126	79	100	106	101	87	103	101	103	106	89	52	43	42	65	59	36	52	9	47	55	58	48	56	68	44	59	46	43	54	75	56	81	78	59	89	80	87	65	71	44	43	58	42	45
MD11G1117700	20	0	15	12	21	9	20	0	10	15	0	12	5	7	0	3	0	0	0	0	0	0	0	0	0	0	0	0	0	0	0	0	0	0	0	0	0	0	0	0	0	0	0	0	0	0	0	0	0
MD11G1117900	38	47	40	21	23	15	10	10	17	10	17	21	25	23	20	22	12	19	33	20	22	21	12	21	22	7	21	20	22	13	20	19	18	19	18	23	30	23	17	10	15	27	15	20	23	20	21	19	20
MD11G1118200	166	145	137	169	144	120	118	136	121	136	140	113	92	84	101	67	61	64	64	50	56	64	44	46	48	60	60	77	62	75	93	73	78	77	103	101	130	150	111	83	108	101	90	87	57	48	87	51	77
MD11G1118300	157	172	152	151	193	133	124	141	143	169	152	185	191	173	174	124	93	111	127	101	125	135	107	132	101	105	94	93	87	83	103	86	100	88	115	100	106	95	76	79	79	96	82	80	86	103	111	89	140
MD11G1118400	0	0	0	0	0	0	0	0	0	0	0	0	0	0	0	0	0	0	0	0	0	0	0	0	0	0	0	0	0	0	0	0	0	0	0	0	0	0	0	0	0	0	0	0	0	0	0	0	0
MD11G1119300	23	28	19	8	14	19	10	12	11	0	9	7	8	17	12	8	5	7	12	9	11	12	7	23	20	14	9	7	15	12	18	17	9	17	22	26	19	18	17	16	22	31	14	17	18	19	18	14	13
MD11G1119600	32	24	46	12	25	16	17	10	9	6	7	0	7	8	5	5	3	5	8	0	6	4	0	5	5	2	10	8	0	5	8	0	0	6	0	5	6	3	5	6	2	0	0	3	8	12	13	8	16
MD11G1119700	86	53	0	69	0	41	58	39	40	0	62	53	0	0	42	0	22	0	0	24	12	0	0	0	0	0	17	0	0	0	0	0	0	0	0	0	0	6	0	0	0	0	0	0	0	0	29	0	0
MD11G1120000	10	18	0	0	18	0	0	15	18	0	0	0	0	23	15	0	23	27	0	14	24	22	0	0	0	0	16	0	0	0	25	11	11	0	0	14	23	28	0	31	31	20	24	0	0	0	0	0	0
MD11G1120100	11	16	12	0	0	0	0	14	0	0	10	4	13	4	0	4	0	3	10	0	3	10	0	0	0	0	7	0	0	0	0	5	0	4	5	0	9	10	8	8	14	14	5	11	7	7	10	0	9
MD11G1120700	420	467	478	513	467	426	374	472	394	517	502	606	637	648	621	606	462	579	581	463	455	423	88	544	366	418	379	332	385	384	406	404	367	370	410	446	480	519	466	431	356	456	320	372	493	469	533	340	487
MD11G1120900	15	19	18	0	14	0	0	7	0	0	10	0	10	0	0	4	9	0	0	9	0	7	0	0	0	3	0	0	7	7	0	8	4	0	4	4	0	6	0	7	0	10	0	11	15	0	12	0	0
MD11G1121200	0	0	0	0	0	0	0	0	0	0	0	0	0	0	0	0	0	0	0	0	0	0	0	0	0	0	0	0	0	0	0	0	0	0	0	0	0	0	0	0	0	0	0	0	0	0	0	0	0
MD11G1121300	81	91	77	133	132	57	97	121	106	99	118	107	82	92	114	76	63	52	77	69	59	65	19	71	70	68	69	33	51	62	56	66	52	25	49	42	65	56	53	51	58	75	47	52	41	50	52	41	64
MD11G1121400	1613	1680	1526	1438	1498	1169	1130	1241	1248	1153	1295	1365	937	968	1028	590	501	588	461	345	262	254	42	199	149	218	189	147	121	110	130	109	128	136	146	149	121	122	135	131	238	195	214	223	577	491	464	286	468
MD11G1121500	514	657	660	869	747	444	568	960	772	808	864	856	785	649	724	495	433	300	767	565	440	517	182	544	566	566	533	595	695	653	777	638	693	586	681	895	525	496	408	410	403	618	363	441	434	505	549	314	546
MD11G1121700	0	0	0	0	0	0	0	0	0	0	0	0	0	0	0	0	0	0	0	0	0	0	0	0	0	0	0	0	0	0	0	0	0	0	0	0	0	0	0	0	0	0	0	0	0	0	0	0	0
MD11G1121800	0	0	0	0	1	0	0	0	0	0	0	0	0	0	0	0	0	0	0	0	0	0	0	0	0	0	0	0	0	0	0	0	0	0	0	1	0	0	0	0	0	0	0	0	0	0	0	0	0
MD11G1122100	6	0	3	0	6	0	3	0	5	0	5	0	8	0	0	0	5	0	0	0	0	0	0	8	0	9	0	6	0	0	10	0	0	0	0	9	10	3	6	0	0	0	0	0	0	0	0	0	0
MD11G1122200	0	13	7	0	11	0	11	13	0	8	4	0	0	4	0	0	0	0	0	4	0	0	0	0	0	9	13	0	5	0	0	0	6	8	0	8	5	0	5	0	3	0	0	0	0	0	0	13	21
MD11G1122400	6	0	0	0	0	0	0	0	0	0	0	0	0	0	0	0	0	0	0	0	0	0	0	0	0	0	0	0	0	0	0	0	0	0	0	0	0	0	0	0	0	0	0	0	0	0	0	0	0
MD11G1122700	6	0	0	0	0	0	0	0	0	0	0	7	0	7	0	0	0	0	0	0	0	0	0	0	0	0	0	0	4	0	0	0	0	0	0	0	0	0	9	0	11	0	8	0	0	0	0	0	0
MD11G1122800	288	265	287	188	292	262	223	228	185	132	171	157	143	110	115	97	99	95	134	132	125	155	69	144	129	129	131	114	127	141	138	148	141	133	140	166	153	121	142	131	175	141	127	138	149	179	161	163	202
MD11G1122900	0	0	0	0	0	0	0	0	0	0	0	0	0	0	0	0	0	0	0	0	0	0	0	0	0	0	0	0	0	0	0	0	0	0	0	0	0	0	0	0	0	0	0	0	0	0	0	0	0
MD11G1123300	0	0	0	0	0	0	0	0	0	0	0	0	0	0	0	0	0	0	0	0	0	0	0	0	0	0	0	0	0	0	0	0	0	0	0	0	0	0	0	0	0	0	0	0	0	0	0	0	0
MD11G1123000	34	45	37	37	36	35	22	32	34	18	23	23	30	27	28	20	26	20	51	25	35	35	10	33	37	31	29	30	34	26	37	39	30	36	31	52	32	49	29	40	21	38	21	25	31	19	34	12	42
MD11G1123100	27	33	28	24	36	28	19	24	30	15	26	27	36	12	31	40	16	33	51	20	24	28	27	38	30	32	27	36	27	30	36	48	37	43	42	43	44	36	33	35	36	48	29	46	30	30	33	20	34
MD11G1123400	0	0	0	0	3	0	0	0	0	0	0	0	0	0	0	0	0	0	0	0	0	0	0	0	0	0	0	0	0	0	0	0	0	0	0	0	0	0	0	0	0	0	0	0	0	0	0	0	0
MD11G1123500	709	862	748	786	872	669	575	769	759	635	671	651	541	541	532	508	402	325	558	444	415	466	154	528	475	514	557	463	512	459	565	602	565	485	673	660	859	824	688	708	686	968	566	710	760	753	833	561	836
MD11G1123600	195	198	220	879	344	303	323	849	687	1154	1220	1427	2292	2121	2067	2452	2582	2448	2123	2226	1832	2014	2273	2432	1653	1730	1628	1108	1219	1067	1137	862	784	832	887	1044	511	423	464	468	663	664	556	701	427	461	441	273	432
MD11G1123700	14	15	18	11	14	9	13	15	11	6	8	8	10	12	14	9	20	7	14	18	10	17	0	10	14	17	16	10	15	15	7	10	14	8	16	8	9	31	11	9	11	24	10	16	14	6	13	12	13
MD11G1123800	0	0	0	0	0	0	0	0	0	0	0	0	0	0	0	0	0	0	0	0	0	0	0	0	0	0	0	0	0	0	1	0	0	0	0	0	0	0	0	0	0	0	0	0	0	0	0	0	0
MD11G1123900	6	8	3	8	3	5	3	8	5	6	4	0	3	0	0	0	0	0	0	0	0	0	0	0	0	0	6	2	0	0	0	0	0	0	0	0	0	0	0	0	0	0	0	0	0	0	0	0	0
MD11G1124300	4	0	6	5	7	0	7	9	4	3	2	0	2	0	4	0	4	0	6	0	0	0	0	0	0	0	0	4	5	0	0	0	0	0	0	0	0	6	0	0	0	6	4	0	2	4	0	0	0
MD11G1124400	1533	1367	1548	5249	2326	2057	2183	5374	4318	6875	7597	7691	14470	12070	12022	16434	17065	15556	18476	17026	14408	16343	10254	21348	15846	16193	15204	9836	12443	10458	11446	8148	7764	8669	8803	11470	5256	4396	4524	4895	6305	6139	5507	6570	3969	4181	4359	2299	3429
MD11G1124700	20	19	29	24	23	25	26	37	23	27	18	20	25	18	13	25	22	25	42	28	17	27	0	23	26	27	32	32	24	26	34	37	35	21	25	26	23	28	24	25	29	31	25	29	11	9	17	7	7
MD11G1124900	22	32	21	69	36	34	18	55	42	72	82	92	127	118	103	77	65	72	55	63	46	51	17	73	36	43	61	34	42	38	48	31	27	30	49	63	46	32	31	42	43	57	16	59	17	25	16	0	25
MD11G1125100	121	85	95	104	98	62	101	108	82	74	79	72	88	95	82	80	76	65	108	70	63	98	32	76	96	87	99	80	77	66	116	88	95	109	108	106	135	127	97	97	106	102	50	86	107	119	131	89	115
MD11G1125600	33	23	21	13	19	21	15	22	17	18	13	17	22	26	25	21	8	16	28	9	19	21	23	23	22	24	22	16	32	18	19	17	16	16	21	35	23	27	20	23	7	27	23	28	15	26	19	15	29
MD11G1125700	28	24	19	28	37	9	19	30	23	0	24	18	22	27	30	13	11	14	21	18	11	29	0	11	25	22	14	18	22	17	23	29	20	9	29	29	30	41	28	28	22	25	24	23	17	18	14	15	19
MD11G1126100	30	20	17	28	22	21	14	23	23	30	21	0	19	14	25	18	9	30	15	10	26	13	16	21	13	31	24	15	17	15	10	17	18	10	17	8	6	6	0	5	9	0	4	10	16	15	0	5	10
MD11G1126200	6	5	4	5	0	0	0	4	6	0	0	5	0	0	0	0	0	6	0	0	0	4	0	0	0	6	0	0	0	0	0	0	0	0	0	0	0	2	0	0	0	0	0	0	0	0	0	0	0
MD11G1128400	3	2	1	1	8	1	0	1	1	3	1	3	1	1	0	0	1	0	1	0	1	1	1	0	0	1	1	1	0	1	0	0	2	0	0	0	0	1	1	1	0	1	0	0	0	1	2	0	3
MD11G1128800	0	0	0	0	0	0	0	0	0	0	0	0	0	0	0	0	0	0	0	0	0	0	0	0	0	0	0	0	0	0	0	0	0	0	0	0	0	0	0	0	0	0	0	0	0	0	0	0	0
MD11G1129900	0	8	0	8	16	0	8	0	0	4	4	6	0	0	0	0	0	10	7	0	0	9	0	0	0	7	0	6	7	11	0	7	0	0	0	0	6	6	7	0	9	0	10	5	0	6	11	5	0
MD11G1129800	20	25	23	28	36	26	27	35	18	26	26	31	44	41	41	51	51	41	76	39	51	65	31	82	90	66	80	77	85	70	68	92	66	77	99	82	95	110	103	81	73	85	49	68	37	37	45	25	42
MD11G1130200	0	0	0	0	0	0	0	0	0	0	0	0	0	0	0	0	0	0	0	0	0	0	0	0	0	0	0	0	0	0	0	0	0	0	0	0	0	0	0	0	0	0	0	0	0	0	0	0	0
MD11G1130500	162	181	189	159	195	189	166	153	129	152	159	194	215	171	180	209	164	211	228	175	145	225	352	224	218	191	203	184	197	223	230	191	210	232	261	272	361	310	274	233	236	298	263	237	162	154	202	121	213
MD11G1130600	1902	1781	1963	1692	1813	1446	1436	1557	1467	1056	1401	1252	965	904	942	651	451	583	576	327	305	331	334	364	309	317	323	304	284	304	375	347	333	343	364	437	485	421	383	379	364	445	347	443	914	964	1021	553	841
MD11G1131000	86	102	96	71	99	80	61	98	89	80	91	100	70	85	75	53	63	69	79	92	82	68	44	75	61	71	79	52	67	58	59	71	64	50	77	71	70	62	66	69	69	74	72	59	80	87	78	51	70
MD11G1131100	3	0	0	4	3	0	3	0	6	0	3	0	0	0	6	0	0	3	0	0	0	0	2	0	0	4	0	0	0	4	6	0	0	0	2	2	0	0	0	2	0	3	0	4	5	0	3	0	2
MD11G1131200	0	0	0	0	0	4	2	2	0	0	0	0	0	0	0	0	0	0	0	0	0	0	0	0	0	0	0	0	0	0	0	0	0	0	0	0	0	0	0	2	0	0	0	0	0	0	3	0	0
MD11G1131300	23	31	32	14	14	4	23	9	18	0	16	8	0	0	0	6	6	0	6	0	0	6	0	0	0	10	9	0	0	0	0	11	10	5	0	0	0	16	0	0	5	19	7	16	8	9	0	0	17
MD11G1131400	29	40	17	16	25	18	20	11	15	6	8	12	0	0	0	6	0	0	0	0	0	0	0	0	0	0	0	0	0	0	0	4	0	0	0	0	0	0	7	0	0	0	0	0	0	0	0	8	0
MD11G1131600	397	415	416	424	451	429	371	388	448	402	409	438	419	415	367	531	417	449	673	516	550	538	359	750	537	630	576	539	698	641	703	728	669	699	729	940	1133	1150	1090	848	816	930	597	687	616	534	594	455	718
MD11G1131700	78	75	70	58	75	59	59	61	47	61	65	60	76	71	59	71	58	53	81	59	63	65	16	73	62	81	84	58	71	58	72	58	56	66	65	58	66	78	65	71	85	78	47	70	63	83	70	43	77
MD11G1131800	0	0	9	0	9	9	0	5	0	5	5	0	0	5	0	0	0	0	0	3	3	4	2	4	0	9	0	0	8	0	0	0	5	8	9	5	0	0	3	0	0	13	3	4	15	7	0	3	5
MD11G1132000	0	0	0	0	4	0	0	0	0	0	0	0	4	0	0	0	0	0	6	0	5	0	2	0	0	0	0	0	0	3	0	0	0	0	8	0	0	0	3	0	5	0	0	4	0	0	0	0	0
MD11G1132100	9	15	10	0	22	21	0	0	0	14	12	17	15	0	0	0	8	20	14	17	0	18	0	23	0	13	16	11	9	15	19	11	0	12	10	11	11	0	17	23	18	21	0	19	0	11	23	16	14
MD11G1132200	0	0	0	0	0	0	0	0	0	0	0	0	0	0	0	0	0	0	0	0	0	0	0	0	0	0	0	0	0	0	0	0	0	0	0	0	0	0	0	0	0	0	0	0	0	0	0	0	0
MD11G1132300	5	4	6	5	8	4	7	0	8	0	0	3	3	0	9	2	0	0	0	0	0	6	0	4	0	6	7	0	0	5	0	0	3	0	4	0	3	0	0	0	0	0	0	2	0	0	3	0	0
MD11G1132400	148	143	112	205	193	172	156	112	129	187	181	140	73	93	88	44	33	34	42	51	45	45	54	39	44	43	38	44	40	43	41	44	46	48	48	62	49	57	61	43	43	47	41	45	93	63	81	79	108
MD11G1132500	0	0	5	3	2	0	0	0	0	4	5	5	4	3	4	0	0	3	0	0	0	3	0	0	0	0	3	0	0	2	0	0	0	0	0	0	2	0	1	3	0	2	0	0	3	2	0	0	2
MD11G1132700	0	8	7	6	16	0	9	6	18	20	15	18	27	21	22	22	26	0	17	0	16	15	19	0	16	26	38	18	19	16	28	9	19	0	13	16	0	0	3	12	13	12	13	17	0	15	15	0	12
MD11G1132800	38	43	44	47	46	13	51	43	56	34	50	43	45	48	54	46	45	19	45	60	29	48	0	31	43	46	56	38	45	45	40	36	45	24	44	40	54	58	34	34	24	45	14	37	41	39	55	33	57
MD11G1132900	29	29	37	27	25	20	35	38	25	9	21	20	0	16	13	15	0	0	16	7	11	18	0	21	18	13	9	10	10	14	13	9	13	15	8	5	11	5	8	8	7	12	10	0	38	40	24	40	55
MD11G1133000	8	6	0	5	0	0	0	7	0	0	4	0	6	0	0	0	5	0	0	0	0	6	5	2	7	13	9	0	6	8	9	7	9	7	7	11	2	0	0	0	0	0	4	5	9	0	13	0	13
MD11G1133100	56	72	47	59	60	58	34	42	41	82	52	61	0	27	40	25	20	11	19	21	19	19	0	17	0	16	19	13	0	18	14	0	20	14	19	24	0	19	26	11	0	12	0	0	27	14	17	0	33
MD11G1133300	39	51	36	46	47	37	41	57	41	40	48	43	57	58	65	61	55	55	64	56	37	58	50	53	53	62	68	43	37	43	41	41	40	31	35	35	41	52	45	40	39	58	40	38	55	65	68	41	63
MD11G1133400	0	9	0	13	8	9	4	0	15	9	7	13	0	0	0	0	0	7	0	0	0	0	0	0	0	0	0	0	0	0	0	0	0	0	0	0	0	0	0	0	0	0	0	0	0	0	0	0	0
MD11G1133700	232	212	232	221	215	212	186	201	188	248	207	227	239	193	278	185	176	190	178	160	153	172	126	200	128	139	154	114	158	147	152	133	117	121	130	145	151	123	130	139	160	143	112	139	186	211	233	177	290
MD11G1133800	55	53	69	68	79	46	60	47	49	57	49	65	93	80	108	94	69	77	79	70	53	75	37	87	54	51	62	54	56	49	62	60	57	60	44	63	72	60	44	60	61	76	44	54	63	69	74	57	68
MD11G1133900	3	0	0	0	0	0	0	0	2	0	0	0	2	0	0	0	0	0	0	0	0	0	0	0	0	0	0	0	1	0	0	0	2	0	0	0	0	0	0	0	0	0	0	0	2	0	0	0	0
MD11G1134400	38	52	63	41	60	52	45	38	34	29	18	20	23	28	24	32	20	30	36	35	18	29	33	39	49	35	47	48	41	44	47	63	37	51	65	45	44	73	55	56	64	56	68	66	30	32	49	32	43
MD11G1134500	709	637	667	705	794	756	636	725	705	623	570	572	497	485	497	335	291	413	284	239	282	270	128	265	299	292	362	196	246	234	289	238	238	239	274	288	254	350	324	389	506	478	356	480	235	222	277	177	243
MD11G1134600	446	383	404	860	596	451	527	877	756	805	959	917	1011	833	888	773	580	598	741	562	527	607	259	664	519	522	535	429	458	487	526	516	445	438	457	469	540	562	502	497	442	524	439	451	227	287	324	243	338
MD11G1134700	14	0	9	18	14	15	5	11	15	12	14	0	25	19	16	13	12	17	28	13	11	15	7	24	17	17	19	20	30	16	24	25	31	24	41	25	23	21	18	20	14	20	18	18	14	3	11	10	17
MD11G1134800	197	224	199	149	232	182	195	112	114	81	50	99	44	40	35	67	62	41	105	78	67	76	31	75	60	70	77	67	74	64	72	72	64	50	62	63	74	64	77	62	72	84	62	61	155	130	147	134	173
MD11G1134900	22	18	15	22	19	11	16	22	24	12	17	18	0	18	18	14	18	16	24	21	11	17	4	17	14	12	18	19	23	22	16	12	15	15	15	18	34	22	24	17	25	33	17	22	23	20	29	18	19
MD11G1135000	66	69	71	51	76	52	48	49	38	31	44	38	30	30	31	24	10	12	25	24	14	15	19	16	13	16	24	14	15	21	9	17	16	20	17	21	35	16	21	13	31	26	20	13	26	24	24	22	27
MD11G1135800	107	116	110	90	111	76	74	85	81	50	66	68	56	43	51	33	41	38	58	36	38	39	45	48	45	54	43	72	100	64	115	107	94	109	122	137	170	148	120	118	105	154	86	99	89	64	79	56	99
MD11G1135900	0	0	0	0	0	0	0	0	0	0	0	0	0	0	0	0	0	0	0	0	0	0	0	0	0	0	0	0	0	0	0	0	0	0	0	0	0	0	0	0	0	0	0	0	0	0	0	0	0
MD11G1136000	0	0	0	0	7	0	0	0	0	0	0	3	0	0	0	0	2	0	0	0	0	0	0	0	0	0	0	0	0	0	0	0	4	0	0	0	0	0	0	0	0	0	0	0	0	0	2	0	0
MD11G1136200	0	47	0	0	0	0	0	0	44	0	0	0	0	0	0	0	0	0	0	0	0	0	0	0	0	0	0	0	0	0	0	0	0	0	0	0	0	6	0	0	0	0	0	0	0	0	0	0	0
MD11G1136300	58	67	58	60	73	39	53	65	59	41	54	49	51	45	50	42	31	33	54	29	33	39	33	42	33	37	44	43	40	43	52	59	57	52	69	75	71	73	70	56	51	69	39	61	51	51	67	42	59
MD11G1136400	0	0	0	0	2	0	0	0	0	0	0	0	0	0	0	0	0	0	0	0	0	0	0	0	0	0	0	0	0	0	0	0	0	0	0	0	4	0	5	0	0	0	2	0	0	0	0	0	0
MD11G1136500	1	3	3	3	1	1	2	1	4	2	4	3	3	2	2	3	0	2	2	5	4	3	1	3	2	5	4	1	2	1	3	1	3	0	1	4	4	5	2	4	2	8	2	6	1	2	0	1	1
MD11G1136600	56	52	51	41	57	51	51	57	42	42	44	47	69	60	65	43	60	53	59	63	52	47	41	67	64	61	55	51	47	66	77	62	49	63	68	68	95	84	71	60	73	78	56	66	46	49	42	37	56
MD11G1136700	83	107	117	69	83	93	89	86	69	59	71	56	79	62	70	80	53	72	101	83	82	84	31	110	71	87	66	75	92	86	85	93	79	91	113	112	102	89	79	88	64	67	74	63	80	87	98	68	77
MD11G1136800	39	51	51	30	41	29	57	27	27	11	13	17	15	10	19	48	27	21	37	43	0	42	15	36	37	51	32	34	34	48	35	36	32	43	53	27	36	56	53	58	42	67	44	45	26	36	51	25	34
MD11G1136900	818	742	837	834	811	813	803	774	693	770	782	890	776	686	623	694	557	592	601	383	413	473	515	508	399	398	416	327	374	375	437	382	412	359	413	448	445	500	385	370	372	396	342	317	616	508	703	568	779
MD11G1137000	187	174	237	181	203	205	212	222	169	214	237	227	251	241	230	322	250	281	353	244	269	276	304	293	239	256	224	183	213	169	183	225	193	146	185	168	186	203	148	189	199	228	222	189	236	219	247	332	365
MD11G1137100	76	61	94	68	90	92	81	74	63	39	36	32	48	43	41	35	40	39	33	26	19	22	0	29	0	13	19	19	0	20	16	8	13	0	12	10	17	27	18	16	25	28	21	10	36	15	33	8	32
MD11G1137200	15	15	13	4	15	11	17	6	7	2	1	2	4	7	3	4	3	3	5	5	6	1	1	2	0	2	7	4	4	4	1	4	0	1	0	4	3	1	2	5	2	2	2	3	5	2	9	4	7
MD11G1137400	2	0	0	3	4	0	0	3	0	0	0	5	0	0	4	2	0	2	0	5	0	5	0	0	0	0	6	0	5	0	7	4	0	0	0	4	6	0	7	0	11	7	8	4	0	0	6	5	4
MD11G1137500	41	30	32	57	38	38	28	28	35	37	44	49	36	44	32	21	29	35	20	27	19	17	14	23	15	13	19	8	25	11	10	15	6	0	16	11	10	13	13	17	18	20	20	17	12	0	17	0	15
MD11G1137600	105	93	98	93	83	94	98	93	84	47	63	56	77	63	61	89	75	90	121	84	73	81	68	90	83	97	70	108	91	80	93	102	99	90	113	124	98	111	78	71	83	100	63	86	85	125	107	76	94
MD11G1138900	17	29	34	7	15	17	11	0	0	0	0	7	0	0	0	5	0	0	0	0	0	0	0	6	12	0	6	0	0	0	0	0	0	9	15	10	9	0	0	8	0	0	0	0	0	0	0	0	0
MD11G1139100	78	73	95	83	76	81	82	63	75	85	64	89	116	109	101	71	85	88	105	89	71	87	31	103	82	92	93	69	86	101	107	87	100	90	97	124	113	84	87	103	91	86	89	81	128	103	108	91	128
MD11G1139300	44	44	40	26	26	41	25	19	26	15	23	13	31	26	29	16	14	21	23	22	27	22	0	42	32	26	25	16	21	25	31	22	23	20	25	19	30	31	26	36	24	54	32	43	48	34	49	31	41
MD11G1139600	18	21	0	27	0	0	20	0	29	0	0	0	0	0	8	0	0	0	7	8	0	0	0	0	0	0	0	11	0	0	0	10	0	0	18	0	16	24	22	0	0	0	8	16	6	5	19	5	16
MD11G1139800	275	257	257	403	303	274	247	347	362	490	397	468	474	528	525	416	318	450	375	292	273	323	155	259	215	285	498	226	200	225	242	239	237	277	239	252	238	207	245	369	912	682	350	560	145	135	146	108	192
MD11G1139900	73	57	75	47	69	51	58	72	53	48	56	66	79	77	87	100	95	80	89	79	52	68	67	74	75	69	71	42	41	49	42	44	47	34	37	51	38	28	36	28	29	41	25	33	53	60	72	39	75
MD11G1140000	40	63	43	44	54	40	50	44	44	44	59	66	63	73	51	52	28	48	57	49	30	50	31	44	60	63	70	41	61	61	81	79	48	58	65	76	79	63	45	29	78	81	48	55	39	26	52	28	50
MD11G1140100	0	0	0	0	0	0	0	0	0	0	0	0	0	0	0	0	0	0	0	0	0	0	0	0	0	0	0	0	0	0	0	0	0	0	0	0	0	0	0	0	0	0	0	0	0	0	0	0	0
MD11G1140200	16	16	0	0	0	18	13	0	17	15	0	13	17	17	23	16	20	21	32	30	19	18	0	24	14	0	38	21	22	0	24	0	0	0	31	13	20	10	20	0	27	24	16	14	7	0	0	0	0
MD11G1140600	24	26	19	19	31	28	18	24	16	10	14	11	10	17	10	8	6	7	11	13	6	20	10	5	7	20	13	7	6	14	8	11	6	11	18	7	13	13	16	6	7	10	7	11	5	4	11	7	9
MD11G1140900	26	16	0	27	17	12	18	0	14	26	21	21	26	26	30	31	14	22	36	25	28	29	31	43	30	0	25	31	24	29	47	29	29	50	29	35	36	33	19	15	21	25	24	0	17	18	18	13	25
MD11G1141000	911	733	821	740	724	613	578	677	603	512	669	683	561	490	520	453	394	520	516	440	411	398	179	400	365	449	363	336	407	341	412	390	392	460	483	525	692	708	588	431	497	597	327	338	483	485	492	314	454
MD11G1141200	0	0	0	3	0	5	0	0	0	0	3	0	0	0	0	0	0	0	0	0	0	0	4	0	0	0	0	0	0	0	0	0	0	0	8	0	4	0	0	0	0	0	0	0	0	0	0	0	0
MD11G1141500	39	47	41	27	25	40	32	29	36	26	30	36	39	40	33	40	32	29	37	29	22	36	0	34	29	22	20	0	17	25	21	21	16	24	22	16	0	34	26	26	0	23	20	33	27	30	25	20	26
MD11G1142100	13	0	0	11	0	0	0	7	0	5	8	6	14	5	12	9	0	0	0	0	0	0	0	3	0	0	0	0	0	2	0	0	3	0	0	0	0	0	0	0	0	7	0	4	0	0	0	0	0
MD11G1142300	6	0	0	0	0	0	0	0	0	0	0	0	0	0	3	0	0	0	0	0	0	0	0	0	0	0	0	0	0	0	0	0	0	0	0	0	0	0	0	0	0	0	0	0	0	0	0	0	0
MD11G1142500	238	244	233	226	219	178	221	195	187	190	209	230	191	226	201	151	148	155	172	150	139	182	152	160	147	145	166	125	146	125	163	156	168	159	178	171	230	223	179	127	138	184	142	153	209	205	240	181	245
MD11G1142800	125	158	166	114	146	107	131	123	96	92	90	108	88	71	52	103	90	78	132	90	82	74	38	87	84	81	85	68	95	88	79	105	86	105	109	96	149	134	132	132	119	132	88	112	113	133	132	68	125
MD11G1143300	76	74	67	63	69	58	48	78	50	44	52	38	38	47	34	45	48	35	66	55	40	46	16	59	45	68	61	36	42	44	47	39	40	32	43	53	54	42	44	36	57	46	40	39	41	49	57	34	44
MD11G1143400	472	541	588	483	535	437	480	523	415	399	379	426	543	442	406	567	493	443	677	614	494	601	276	609	531	596	533	467	550	460	649	554	461	530	558	641	818	764	714	743	815	941	619	705	598	592	551	323	546
MD11G1143500	11	4	10	9	7	7	4	5	5	5	6	5	1	3	3	4	1	1	4	4	2	3	0	7	6	4	6	4	5	5	5	4	3	3	7	5	6	4	8	5	10	10	1	4	9	8	10	4	6
MD11G1143600	116	113	118	112	135	114	110	124	84	103	128	107	106	83	103	139	108	106	195	137	151	160	52	175	166	159	111	111	110	126	128	144	139	108	141	139	159	184	163	187	180	216	165	182	163	181	134	116	173
MD11G1143700	98	118	120	108	99	103	108	109	108	80	90	84	77	68	78	53	58	51	84	60	64	85	67	93	70	76	48	49	64	56	59	57	44	52	71	53	58	58	57	47	59	61	46	62	58	63	93	76	82
MD11G1143800	306	365	334	370	396	304	301	303	322	352	343	364	370	373	344	302	265	249	349	274	283	309	285	396	307	342	280	306	339	311	406	390	367	361	410	470	325	303	278	247	245	288	221	229	336	362	392	321	508
MD11G1144100	11	10	8	13	18	4	13	12	10	18	22	22	19	11	15	13	9	11	15	9	13	11	2	11	11	12	14	17	13	7	20	13	11	10	16	16	18	14	10	14	18	12	6	16	10	3	9	5	18
MD11G1144200	4	8	6	4	4	9	7	3	2	1	11	1	5	5	10	5	3	4	5	4	2	3	1	0	5	4	1	3	4	3	1	3	2	7	5	3	2	5	1	0	2	0	2	6	6	7	8	4	7
MD11G1144300	94	111	112	145	116	87	106	124	122	121	128	136	164	140	165	161	153	114	168	156	124	124	140	123	118	149	126	108	141	129	134	130	123	102	123	166	140	118	87	82	82	104	79	90	144	140	140	86	155
MD11G1144400	810	879	956	1141	908	953	823	998	966	1097	1123	1326	1366	1164	1210	1391	1320	1302	1432	1216	1046	1101	1376	1233	906	1045	1037	805	996	990	995	945	908	939	938	1129	1027	1001	890	898	835	860	720	793	1219	1096	1220	829	1266
MD11G1144500	2	0	3	1	5	4	0	1	5	1	1	2	1	0	1	0	0	2	0	2	1	0	1	4	2	0	1	0	0	1	0	0	2	1	2	4	2	1	2	2	0	1	0	2	0	0	2	0	1
MD11G1144600	93	115	99	125	131	114	101	100	99	97	125	100	82	94	75	104	97	84	156	149	128	118	114	160	123	141	160	101	125	130	133	122	133	156	146	185	187	215	169	176	162	181	172	165	120	109	121	86	124
MD11G1144700	10	11	6	0	6	0	5	6	11	7	5	0	5	4	5	4	2	4	7	0	4	5	2	5	3	4	9	5	3	5	6	7	5	0	5	5	6	3	2	3	8	9	3	5	6	5	5	0	10
MD11G1144800	514	699	642	694	663	601	470	576	642	622	633	625	736	633	683	589	575	590	661	561	510	536	516	579	544	510	522	590	626	546	681	616	529	657	724	726	642	714	583	528	601	640	468	565	448	489	519	366	484
MD11G1145200	139	123	143	146	144	112	140	136	113	148	125	162	169	153	137	110	111	127	158	118	114	129	0	142	111	98	98	88	135	110	119	115	94	91	104	151	103	97	89	74	95	131	77	84	113	103	128	112	133
MD11G1145400	161	213	150	170	193	198	141	211	176	188	216	145	159	162	204	217	125	229	195	121	122	140	268	116	117	130	149	160	115	133	170	186	127	144	174	158	163	223	144	154	142	195	193	182	82	145	98	71	80
MD11G1145700	18	15	16	8	20	16	9	8	11	6	9	8	6	7	8	9	0	3	9	6	8	6	0	7	3	8	6	5	0	2	4	6	3	5	2	8	3	5	3	6	0	4	5	5	15	9	12	9	12
MD11G1145900	1060	1124	1234	1205	1105	782	1130	1400	999	1110	1271	1190	1535	1365	1246	2107	1844	1141	2925	2137	1857	2304	876	2411	2354	2212	1978	1979	2162	2163	2450	2331	2009	1848	2119	2297	2072	2071	1771	1998	1763	2433	1666	1937	1684	2079	2125	1452	2296
MD11G1146100	637	657	715	689	672	620	636	652	595	608	653	622	681	592	582	778	624	625	926	657	712	796	504	821	727	721	661	768	848	776	903	789	803	848	926	1190	1002	1100	824	642	690	843	621	709	966	1022	987	854	1204
MD11G1146300	35	46	45	20	39	29	23	31	19	15	20	16	11	18	9	23	21	16	18	21	13	17	13	26	12	29	22	10	16	16	12	20	18	17	20	14	21	28	14	16	16	22	24	12	16	21	21	28	36
MD11G1146400	0	5	0	0	0	0	0	0	0	0	0	0	0	0	0	0	0	0	0	0	0	0	0	0	0	0	0	0	0	0	0	0	0	0	0	0	0	0	0	3	0	0	0	0	0	0	0	0	0
MD11G1146500	187	163	162	141	190	129	98	108	110	85	111	83	72	64	45	30	44	38	60	45	39	45	23	51	58	73	50	68	63	59	61	31	59	54	75	65	35	32	33	16	18	21	10	15	89	69	88	33	73
MD11G1146600	196	219	233	156	221	193	156	166	149	127	126	165	174	174	169	179	171	220	237	194	175	169	315	215	172	175	181	176	230	174	210	188	162	176	237	243	266	251	201	189	211	222	182	176	265	225	247	215	305
MD11G1146800	382	408	329	268	326	221	257	217	220	187	164	165	176	191	144	151	163	107	94	84	62	101	0	82	46	98	76	40	49	0	15	7	0	0	0	24	6	0	0	0	23	0	0	8	331	266	317	188	269
MD11G1146900	26	33	37	56	24	17	15	54	36	54	46	46	45	50	68	28	29	17	35	29	16	26	9	16	22	41	26	25	23	22	35	17	24	13	21	28	23	25	17	13	12	18	8	11	18	17	28	11	15
MD11G1147300	23	32	35	37	43	34	31	36	36	34	45	40	31	40	45	28	20	20	35	34	33	28	15	36	30	27	39	26	24	16	29	28	21	26	28	35	42	38	57	63	54	77	53	52	19	30	50	25	35
MD11G1147400	0	2	0	0	4	0	0	0	4	0	0	0	6	3	3	0	0	0	0	0	0	0	0	0	0	0	4	0	0	0	0	0	0	0	0	0	0	0	0	0	0	0	0	0	0	0	0	0	0
MD11G1147500	32	61	29	44	45	44	28	21	45	83	62	80	91	97	76	80	61	53	108	85	78	100	35	143	103	131	115	95	95	116	112	57	78	83	98	119	46	50	46	51	104	99	86	74	51	34	64	41	35
MD11G1147600	0	6	0	12	5	8	9	6	9	6	19	14	19	14	12	6	0	7	5	6	4	4	0	0	4	7	5	4	7	3	12	6	5	4	0	7	4	7	0	15	20	7	11	13	0	3	0	0	0
MD11G1147800	13	33	34	20	24	21	16	11	15	15	15	25	38	33	37	20	23	16	19	16	15	21	14	26	26	34	27	22	24	21	36	25	36	40	44	52	29	29	27	33	36	29	33	40	30	41	36	34	33
MD11G1148000	0	0	8	0	16	0	0	0	0	22	18	0	15	18	0	0	0	0	0	0	0	0	0	0	0	0	0	0	0	0	0	0	0	0	0	0	0	0	0	0	3	0	0	6	11	0	0	0	0
MD11G1148200	258	309	249	324	361	305	231	285	210	308	295	319	278	217	232	175	205	155	164	119	100	96	19	142	73	65	98	36	61	39	39	45	35	34	38	44	65	49	36	51	37	60	29	35	281	247	278	192	279
MD11G1148400	0	0	0	0	0	0	0	0	0	0	0	0	0	0	0	0	0	0	0	0	0	0	0	0	0	0	0	0	0	0	0	0	0	0	0	0	0	0	0	0	0	0	0	0	0	0	0	0	0
MD11G1148500	62	71	78	29	41	43	37	18	17	18	16	13	26	36	22	25	30	19	40	36	38	47	29	41	52	49	35	34	37	38	57	46	42	46	51	59	59	45	36	36	31	45	24	29	22	31	38	19	33
MD11G1148800	5	3	4	10	6	6	5	0	0	0	0	0	3	0	0	4	0	0	3	0	0	0	0	0	4	0	0	0	7	0	0	0	0	0	0	0	0	0	0	0	0	0	4	0	3	0	0	0	0
MD11G1148900	0	0	0	0	0	0	0	0	0	2	0	0	0	0	0	0	0	0	0	0	0	0	0	3	0	2	0	0	0	0	0	0	0	0	0	0	0	0	0	0	0	0	0	0	0	0	0	0	0
MD11G1149100	2	3	5	4	8	1	2	5	3	4	7	4	3	3	3	3	4	2	3	3	5	7	0	4	3	4	3	5	5	4	4	8	1	5	8	3	10	3	6	3	1	6	10	2	0	0	3	1	0
MD11G1149200	687	723	788	582	614	137	611	625	429	268	421	357	271	225	257	230	149	41	182	101	60	155	16	102	97	134	93	72	73	116	102	124	107	47	117	98	73	74	60	56	41	86	55	52	212	314	344	286	493
MD11G1149400	319	354	427	364	383	433	334	321	312	301	264	353	247	216	252	208	181	232	219	161	177	197	324	218	191	170	189	155	168	176	195	215	206	214	224	238	311	326	279	267	283	289	327	263	233	232	242	219	280
MD11G1149500	31	34	31	41	48	40	44	54	41	35	53	48	54	67	53	25	33	47	40	38	18	33	20	25	25	18	14	24	13	18	22	20	14	29	29	19	43	39	24	31	33	30	20	31	25	34	26	15	27
MD11G1149900	79	63	75	68	94	88	78	57	41	44	60	48	44	41	46	39	31	29	32	27	27	30	0	56	32	0	31	20	25	25	0	0	18	29	23	36	39	41	25	27	0	26	18	26	67	62	81	81	99
MD11G1150600	0	3	0	5	0	0	0	4	0	0	0	3	0	3	0	0	0	0	5	2	0	2	0	0	0	2	2	0	2	3	6	1	4	3	1	0	0	0	0	0	3	4	0	2	0	0	0	0	5
MD11G1150800	0	0	0	0	3	3	0	4	8	0	6	6	9	0	7	3	5	0	0	9	5	6	0	4	0	4	9	0	0	0	0	5	0	0	7	0	0	4	0	0	0	4	0	0	0	0	6	0	0
MD11G1150900	37	45	31	66	0	49	0	47	66	54	54	56	45	35	43	36	26	35	65	30	36	43	89	34	55	62	33	46	31	41	67	27	43	32	31	47	44	53	0	27	27	54	29	26	0	36	46	46	49
MD11G1151200	23	29	23	22	30	7	18	19	16	11	15	21	20	10	14	10	13	0	8	0	0	9	2	8	13	6	14	10	9	9	17	17	8	0	6	13	9	4	7	7	7	13	7	13	6	12	11	8	12
MD11G1151400	6	0	6	13	9	4	3	4	5	9	4	4	8	0	0	0	0	0	0	0	0	0	0	0	0	0	0	0	0	0	0	4	0	0	0	0	0	0	0	0	0	0	0	0	0	0	0	0	0
MD11G1151500	61	71	72	62	55	52	49	61	42	52	58	57	36	51	44	48	29	29	52	41	27	35	14	35	22	31	28	36	27	34	35	30	27	31	34	25	32	26	24	24	29	38	29	23	27	39	30	28	35
MD11G1151700	196	249	189	235	268	217	211	233	209	204	226	243	212	182	220	181	180	222	191	198	190	188	176	187	204	249	181	161	178	164	180	183	141	164	164	167	160	176	140	141	139	178	123	117	134	128	145	86	120
MD11G1151800	0	0	0	11	0	0	0	0	0	0	0	0	4	0	0	0	0	0	0	0	5	0	0	0	0	0	0	0	0	0	0	0	0	0	0	0	0	0	0	0	0	0	4	0	0	0	0	0	0
MD11G1152100	26	25	17	17	25	16	15	20	16	20	20	21	28	0	17	10	11	12	18	17	12	16	10	9	16	13	11	14	11	0	23	21	16	19	15	19	32	27	19	16	21	30	20	20	22	21	17	19	12
MD11G1152200	153	142	141	224	164	104	132	227	198	309	299	365	259	287	284	277	181	156	331	154	205	245	85	263	252	221	276	159	201	220	245	384	304	180	211	243	384	289	270	359	365	435	288	483	140	174	179	116	189
MD11G1152300	4	3	3	1	0	0	1	1	1	1	0	1	0	1	1	1	0	1	0	0	0	0	0	0	0	1	0	0	0	0	0	0	0	0	0	0	0	0	0	0	0	0	0	0	0	0	0	0	0
MD11G1152500	0	3	0	0	0	0	0	0	0	0	0	0	0	0	0	0	0	0	0	4	0	0	0	0	0	0	0	0	0	0	0	0	0	0	0	0	0	0	0	0	0	0	0	0	0	0	0	0	2
MD11G1153300	0	0	2	0	0	0	0	0	0	0	0	0	0	0	0	0	0	0	0	0	0	0	0	0	0	0	0	0	0	0	0	0	0	0	0	0	0	0	0	0	0	0	0	0	0	0	0	0	0
MD11G1153400	55	53	51	35	46	32	33	31	26	18	26	44	48	41	48	25	32	13	23	30	17	19	22	17	23	15	11	17	16	11	16	24	13	19	15	22	21	40	25	24	32	53	26	31	25	29	23	13	34
MD11G1153500	60	61	83	40	52	51	64	58	18	16	33	29	31	29	34	56	43	30	76	51	48	57	45	62	66	68	54	77	71	65	55	67	67	47	62	64	69	72	52	57	44	63	51	48	73	80	104	64	101
MD11G1153600	19	20	27	19	14	16	0	21	14	18	17	22	29	21	25	22	20	29	43	18	25	32	16	31	31	25	29	23	20	28	27	34	23	17	23	41	33	37	31	30	24	46	37	0	17	20	20	25	31
MD11G1153700	0	0	0	0	0	0	0	0	0	0	0	0	0	0	0	0	0	0	0	0	0	0	0	0	0	0	0	0	0	0	0	0	0	0	0	0	0	0	0	0	0	0	0	0	0	0	0	0	0
MD11G1154100	0	0	0	2	0	0	0	0	0	0	0	1	0	0	0	0	0	0	0	0	0	0	0	0	3	8	3	0	0	0	0	0	0	0	0	0	0	0	0	0	0	0	0	0	0	0	0	0	0
MD11G1154500	381	473	349	458	424	232	325	416	454	328	409	441	430	422	420	470	401	292	448	391	233	442	187	329	364	397	342	290	325	321	443	336	329	254	402	395	411	408	316	293	258	341	305	248	284	259	306	228	356
MD11G1154700	0	0	0	0	5	0	0	0	0	0	0	0	0	0	0	0	0	0	0	0	0	0	0	0	0	0	0	0	0	0	0	0	0	0	0	0	0	0	0	2	0	0	0	0	0	0	0	0	0
MD11G1154900	10	10	4	6	13	5	6	12	5	0	0	8	10	9	9	8	9	7	11	9	7	6	0	7	8	8	7	6	6	7	9	4	9	0	5	4	6	4	5	6	8	13	9	9	5	10	14	9	8
MD11G1155000	988	839	1090	1024	949	839	967	1085	746	883	924	934	968	905	910	1119	974	858	1244	931	933	1061	379	1205	1054	1197	997	846	1082	1035	1147	1034	910	1002	1075	1236	1080	1285	1046	915	914	1029	678	844	1014	982	1109	729	1110
MD11G1155100	118	111	129	168	118	101	118	144	113	165	180	163	251	204	235	222	200	195	192	158	144	198	106	258	190	202	188	172	166	156	192	159	169	157	214	197	179	176	167	131	128	168	124	108	91	93	142	66	99
MD11G1155800	0	0	0	0	0	0	0	0	0	0	0	0	0	0	0	0	0	0	0	0	0	0	0	0	0	0	0	0	0	0	0	0	0	0	0	0	0	0	0	0	0	0	0	0	0	0	0	0	0
MD11G1156100	16	22	27	21	27	15	16	25	20	13	9	14	12	11	11	17	8	7	15	12	11	15	11	18	10	11	16	7	13	8	9	10	11	8	16	8	11	8	7	0	7	0	6	0	10	15	13	11	12
MD11G1156300	167	122	134	118	125	138	98	107	80	118	117	128	153	156	123	157	130	177	185	145	160	159	232	153	144	136	138	100	134	117	171	123	114	161	181	142	206	202	146	151	152	186	74	109	130	125	151	94	140
MD11G1156400	86	52	78	40	49	43	43	42	44	39	43	40	31	29	29	33	17	30	28	34	30	28	23	36	32	20	31	29	25	17	19	17	18	25	21	29	29	23	14	17	24	22	11	20	41	42	49	38	47
MD11G1156500	1727	1679	1637	1760	1897	1748	1332	1499	1505	1521	1520	1560	1294	1302	1247	713	655	875	775	565	549	585	638	754	505	527	619	560	649	552	767	693	746	959	1006	1231	1498	1480	1167	651	840	1057	470	639	1551	1155	1483	1193	1638
MD11G1156600	0	0	0	0	0	0	0	0	0	0	0	0	0	0	0	0	0	0	0	0	0	0	0	0	0	0	0	0	0	0	0	0	0	0	0	0	3	0	0	0	0	0	0	0	0	0	0	0	0
MD11G1156700	0	11	10	22	15	0	13	17	17	0	0	15	0	0	0	13	0	0	18	0	0	18	0	0	16	18	17	0	0	15	20	0	17	0	0	17	25	22	16	0	19	48	25	33	0	0	0	0	0
MD11G1156800	83	99	97	175	162	68	101	100	133	170	164	120	111	151	102	130	102	54	176	187	125	148	15	159	108	130	127	130	110	100	134	142	122	63	128	155	202	177	176	227	239	374	271	286	121	158	134	90	152
MD11G1157100	0	0	0	0	0	0	0	0	0	0	0	0	0	0	2	0	0	0	0	0	0	0	0	0	0	0	0	0	0	5	0	0	0	0	5	0	0	0	0	0	0	0	0	0	0	0	0	0	0
MD11G1157400	39	31	27	16	30	28	29	21	15	17	12	22	23	25	13	11	25	21	20	23	0	18	0	15	24	25	20	16	12	14	13	18	9	22	13	24	9	9	12	7	14	6	11	5	18	19	19	24	16
MD11G1157600	2	2	2	5	1	1	2	3	5	2	2	2	2	0	2	1	0	1	1	1	2	0	1	1	0	0	1	0	0	0	0	2	0	0	1	3	0	0	1	0	0	0	0	1	1	1	2	1	0
MD11G1157800	27	44	30	20	45	26	26	12	21	11	8	14	0	2	6	5	0	10	4	0	6	10	0	8	4	5	8	11	10	5	11	14	12	15	7	10	11	22	14	6	9	10	5	0	19	6	22	8	24
MD11G1157900	205	244	227	220	290	241	171	166	210	199	196	184	145	153	160	103	103	100	118	104	90	104	0	103	102	102	92	100	103	77	79	108	90	89	86	103	104	114	102	69	73	98	66	69	184	146	174	119	169
MD11G1158000	0	4	0	0	0	0	0	0	0	0	4	0	0	0	0	0	0	0	0	0	0	0	0	0	0	0	0	0	0	0	0	0	0	0	0	0	0	0	0	0	0	0	0	0	0	0	0	0	0
MD11G1158100	37	27	28	16	25	25	16	18	23	15	15	15	15	11	13	12	0	11	11	18	11	16	8	22	10	11	18	18	19	16	20	13	25	15	15	10	14	15	14	12	15	11	13	10	23	16	19	23	22
MD11G1158200	2	0	0	0	4	0	0	2	0	0	0	0	4	0	0	0	0	0	0	0	0	0	0	0	0	0	0	0	0	0	0	0	0	0	0	3	3	5	3	4	0	0	4	0	0	0	0	0	0
MD11G1158400	0	0	0	0	0	0	0	0	0	0	0	0	0	0	0	0	0	0	0	0	0	0	0	0	0	0	0	0	0	0	0	0	3	0	0	0	0	0	0	0	0	0	0	0	0	0	0	0	0
MD11G1158500	0	0	0	0	8	5	0	0	6	0	0	4	0	0	0	0	0	0	0	0	0	0	0	0	0	0	0	0	0	0	3	0	0	5	5	0	0	0	0	0	0	6	0	0	0	0	0	0	0
MD11G1158800	250	209	242	244	255	278	225	215	187	220	261	267	254	261	264	295	249	289	343	304	311	350	326	326	319	401	333	315	303	306	333	288	239	291	365	346	297	313	295	271	289	360	232	280	266	263	331	231	349
MD11G1159000	6	0	0	0	0	2	0	0	5	0	0	6	0	0	0	0	0	0	0	0	0	0	0	0	0	0	0	0	0	0	0	0	0	0	0	0	0	0	0	0	0	0	0	0	0	0	0	0	0
MD11G1159100	37	5	11	2	54	5	14	6	51	28	9	20	18	17	4	6	0	0	10	0	0	24	0	0	0	18	539	10	0	11	0	0	5	0	0	0	0	0	0	8	127	20	19	36	0	0	0	0	0
MD11G1159200	42	36	45	104	88	31	30	107	127	184	163	188	303	256	239	180	222	166	204	215	180	211	44	181	192	285	300	256	257	250	288	298	264	227	301	292	152	170	150	118	183	195	77	110	84	78	95	49	87
MD11G1159300	336	348	334	326	372	300	327	333	322	349	329	307	405	331	311	364	337	387	390	360	316	348	233	317	254	310	340	242	251	242	244	226	242	209	212	221	235	264	199	184	256	305	190	237	303	391	353	230	324
MD11G1159400	47	76	50	71	81	64	46	63	58	63	65	71	66	67	77	66	60	80	79	55	64	46	47	49	69	70	65	52	66	56	57	71	61	70	54	53	92	87	66	76	89	84	74	67	59	73	90	45	77
MD11G1159600	124	122	127	77	85	67	75	78	68	37	40	42	29	44	34	39	42	37	56	41	43	48	21	53	34	26	36	38	34	43	48	51	43	70	59	80	79	91	83	75	54	77	55	64	50	83	65	45	66
MD11G1159700	63	43	66	60	46	44	39	49	48	51	42	36	49	51	68	43	41	45	44	48	20	39	16	30	41	34	45	41	34	28	43	31	25	33	48	50	31	29	33	43	33	41	29	39	32	43	35	17	24
MD11G1159800	17	0	18	11	19	15	16	0	22	19	0	20	14	17	16	12	9	8	10	14	0	12	7	9	11	5	10	8	8	9	7	3	0	18	0	0	0	11	0	17	18	32	0	11	0	0	8	5	19
MD11G1160000	0	0	0	0	0	0	0	0	0	0	0	0	0	0	0	0	0	0	0	0	0	0	0	0	0	0	0	0	0	0	0	0	0	0	0	0	0	0	0	0	0	0	0	0	0	0	0	0	0
MD11G1160100	51	46	71	40	57	62	39	54	41	28	34	38	38	28	42	37	34	23	49	35	42	39	27	49	41	37	38	36	36	41	44	42	50	62	42	39	76	82	62	44	49	69	37	38	48	48	59	30	54
MD11G1160300	165	218	201	189	192	127	138	163	165	148	138	144	169	132	169	148	139	111	225	212	171	209	56	191	193	218	230	201	193	209	221	227	219	195	224	219	300	324	308	351	358	443	263	337	209	197	210	117	225
MD11G1160500	0	0	0	0	9	0	0	0	0	2	4	0	0	0	0	0	0	0	0	0	0	0	0	0	0	0	0	0	0	0	0	0	0	0	0	0	0	0	5	4	8	3	0	0	0	0	0	0	0
MD11G1160600	137	151	177	115	140	138	138	134	104	78	131	84	83	71	56	104	61	69	87	63	46	77	71	68	63	61	56	32	43	55	30	35	37	40	57	33	33	39	36	44	42	63	60	51	101	122	143	67	130
MD11G1160700	20	20	29	32	20	18	23	24	24	20	29	27	15	19	26	20	14	17	41	19	22	18	9	29	24	22	23	20	23	21	22	27	32	24	28	27	18	23	32	16	17	27	20	11	17	14	17	31	27
MD11G1160800	22	26	25	26	32	20	20	28	20	26	15	16	19	15	17	27	21	32	27	26	33	30	12	41	33	37	37	18	45	26	36	25	34	35	29	37	32	37	40	19	28	33	19	21	26	28	28	16	43
MD11G1161000	25	25	32	36	23	16	26	44	20	41	37	33	57	61	43	46	48	45	55	44	44	33	0	52	51	55	42	32	45	39	47	47	30	30	32	44	44	42	53	20	36	48	31	42	23	32	31	16	37
MD11G1161100	0	3	0	3	2	2	0	3	2	2	0	2	3	3	0	0	0	0	3	0	0	4	0	2	3	6	3	3	3	3	5	0	0	3	2	3	3	4	5	2	0	8	3	2	3	0	0	2	2
MD11G1161300	178	186	166	182	190	148	123	184	162	131	152	153	162	167	181	144	150	118	186	159	148	165	95	155	124	108	126	125	128	110	147	120	99	112	136	111	151	112	104	130	125	138	110	118	111	113	137	72	145
MD11G1161900	11	0	0	0	9	0	0	4	5	0	0	6	0	0	0	7	7	0	6	4	0	6	4	2	5	0	10	2	0	4	2	0	0	5	5	0	0	6	4	0	0	4	5	0	0	4	4	2	3
MD11G1162100	26	43	21	16	31	21	24	21	12	9	0	11	17	8	8	0	14	7	28	15	19	21	12	24	30	20	29	21	25	25	27	23	24	26	25	33	30	30	35	35	23	43	25	29	21	21	26	13	17
MD11G1162200	58	66	68	59	52	46	55	38	50	33	38	36	41	43	31	33	22	33	30	16	19	28	12	30	21	24	26	22	24	25	34	32	28	38	39	47	53	51	37	35	35	41	29	25	49	56	58	26	58
MD11G1162300	0	0	0	0	0	0	0	5	0	0	0	0	0	0	0	0	0	0	0	0	0	6	0	0	0	0	0	0	0	0	0	0	0	0	0	0	0	0	0	0	0	0	0	0	0	0	0	0	0
MD11G1162400	7	8	10	3	6	4	1	6	6	5	4	9	12	6	5	2	3	8	7	3	8	6	7	4	6	7	3	4	6	2	10	8	5	4	9	1	8	5	4	6	7	4	3	5	9	5	9	2	8
MD11G1162700	0	0	0	0	0	0	0	0	0	0	0	0	0	0	0	0	0	0	0	0	7	7	0	0	8	7	4	0	7	0	0	5	0	0	0	0	7	14	9	3	0	0	0	0	0	8	5	0	5
MD11G1162800	1486	1571	1590	2263	2197	2032	1713	1994	1960	2264	2453	2533	2078	1655	1877	1745	1351	1195	1820	1410	1437	1704	493	1804	1547	1553	1483	1299	1314	1364	1522	1293	1355	1128	1484	1584	1643	1550	1449	1533	1517	1870	2118	1577	1715	1669	1805	1198	1580
MD11G1163300	1	0	0	0	1	0	1	0	0	0	0	0	0	0	0	1	0	0	1	0	0	0	0	0	0	0	0	0	0	0	0	0	0	1	0	0	0	1	0	0	1	0	0	0	1	0	0	0	0
MD11G1163700	1	0	0	1	0	0	1	0	1	0	0	0	0	0	1	0	0	0	0	0	0	0	0	0	0	0	0	0	0	0	0	0	0	0	0	0	0	0	0	0	0	0	0	0	0	0	0	1	0
MD11G1163800	161	148	135	88	124	107	96	112	82	62	73	77	71	63	69	68	58	83	105	57	60	58	30	70	56	69	47	65	65	52	51	63	49	63	53	67	48	41	43	38	40	47	39	35	95	126	90	81	98
MD11G1163900	11	27	23	12	20	0	14	14	15	15	14	16	0	13	23	13	10	14	15	13	9	15	0	25	20	11	14	14	17	10	18	0	13	13	11	11	16	11	9	7	6	13	13	16	16	27	20	8	21
MD11G1164000	96	90	68	67	85	69	63	87	64	68	80	71	108	98	98	57	51	69	65	0	61	78	75	74	78	77	61	49	83	79	83	73	65	74	92	89	77	85	73	97	71	88	66	83	72	71	79	69	97
MD11G1164200	109	87	80	72	59	79	66	68	54	54	91	87	82	75	92	66	77	76	76	73	71	72	49	84	74	77	66	48	59	57	70	62	44	47	46	58	71	62	61	64	62	88	63	62	72	76	85	71	93
MD11G1164400	0	0	0	0	0	0	0	0	0	0	0	0	0	0	0	0	0	0	0	1	0	0	0	0	0	0	0	0	0	0	0	0	0	0	0	0	0	0	1	0	0	0	0	0	0	0	0	0	0
MD11G1164500	0	0	0	0	0	0	0	0	0	0	0	0	0	0	0	0	0	0	0	0	0	0	0	0	0	0	0	0	0	0	0	0	0	0	0	0	0	0	0	0	0	0	0	0	0	0	0	0	0
MD11G1164600	160	149	175	131	152	169	144	137	121	112	130	116	155	110	127	132	94	146	174	163	155	159	144	152	158	198	165	134	170	138	171	153	143	165	175	200	191	208	186	212	228	247	169	184	151	130	184	99	160
MD11G1164700	13	15	14	14	10	13	8	8	11	12	18	13	19	15	17	11	16	16	11	20	15	17	17	13	16	14	14	13	14	20	12	12	14	15	20	18	8	21	16	15	19	20	10	24	10	0	6	5	7
MD11G1164800	7	6	5	7	10	11	7	3	8	10	14	14	16	9	14	6	5	0	9	10	9	10	8	6	7	9	5	4	7	6	0	7	3	6	10	4	9	7	10	6	8	4	6	5	7	8	15	5	13
MD11G1164900	0	0	0	0	0	0	0	0	0	0	0	0	0	0	0	0	0	0	0	0	0	0	0	0	0	0	0	0	0	0	0	0	0	0	0	0	0	0	0	0	0	0	0	0	0	0	0	0	0
MD11G1165500	0	0	0	0	0	0	0	0	0	0	0	0	0	0	0	0	0	0	0	0	0	0	0	0	0	0	0	0	0	0	0	0	0	0	0	0	0	0	0	0	0	0	0	0	0	0	0	0	0
MD11G1166000	126	163	126	156	155	137	103	129	140	98	97	119	110	114	123	92	110	98	102	101	90	73	54	87	72	93	115	94	80	77	101	98	86	96	87	83	109	114	105	100	110	148	115	112	112	113	108	58	95
MD11G1166100	92	96	123	104	92	122	95	89	87	72	79	115	76	84	90	94	61	62	87	65	62	66	59	80	50	57	67	44	68	46	78	81	64	64	86	71	99	73	95	83	95	80	84	91	123	109	113	98	151
MD11G1166200	16	13	14	11	13	8	7	10	12	12	14	23	16	21	12	11	13	13	12	0	17	28	9	17	12	20	14	9	13	18	20	14	10	6	17	21	22	20	12	17	21	18	0	9	11	16	15	9	18
MD11G1166500	148	119	126	141	104	114	105	83	117	82	101	94	168	126	137	156	134	139	179	156	149	146	129	151	153	151	143	98	97	119	95	107	89	111	102	96	75	83	57	62	76	92	60	58	79	64	84	41	54
MD11G1166600	1	0	3	2	0	0	0	0	4	2	1	0	2	1	0	2	0	0	1	2	2	1	0	0	0	0	0	0	1	0	0	0	0	0	1	2	0	2	0	0	0	0	0	0	1	0	2	0	2
MD11G1167700	0	0	0	0	0	0	0	0	0	0	0	0	0	0	0	0	0	0	0	0	1	0	0	0	0	0	0	0	0	0	0	0	0	0	0	0	0	0	0	0	0	0	0	0	0	0	0	0	0
MD11G1168100	39	39	45	52	37	33	34	35	33	36	52	41	76	62	55	58	41	49	60	51	39	37	0	37	49	36	42	38	36	41	44	27	28	29	36	35	46	33	39	34	38	41	44	43	31	41	44	22	33
MD11G1168400	111	133	112	105	142	134	120	75	73	88	83	97	77	77	66	53	36	61	66	38	51	69	39	65	49	55	58	37	55	52	58	35	40	47	63	55	42	56	64	52	51	56	45	44	112	108	112	88	140
MD11G1168500	13	0	12	0	11	7	9	0	0	13	0	14	10	13	13	20	13	0	15	20	19	17	14	18	16	22	17	19	23	16	13	21	31	21	36	27	42	31	29	8	26	25	0	6	8	4	11	0	13
MD11G1168600	57	55	56	45	70	64	42	66	42	45	49	52	58	52	44	45	30	51	49	40	31	41	17	53	46	46	43	49	52	52	59	57	44	50	60	68	84	66	56	56	61	79	40	59	44	43	72	31	58
MD11G1168700	32	46	33	68	51	37	24	40	42	40	54	49	44	45	51	53	47	41	51	49	39	46	29	57	42	46	38	30	30	44	48	46	45	41	34	53	57	52	40	51	50	45	56	62	32	38	30	32	46
MD11G1168800	16	12	7	20	0	0	0	0	6	15	23	20	16	21	14	27	15	0	22	16	15	0	0	0	3	13	0	0	0	16	11	8	13	0	4	8	0	5	10	6	8	0	4	10	19	19	0	0	26
MD11G1168900	0	0	0	0	0	0	0	0	0	0	0	0	0	0	0	0	0	0	0	0	0	0	0	0	0	0	0	0	0	0	0	0	0	0	4	0	0	0	0	0	0	0	0	0	0	0	0	0	0
MD11G1169000	1	4	0	0	1	0	1	0	0	1	0	0	0	0	1	1	0	2	2	0	0	0	3	2	0	4	0	1	0	0	0	0	2	1	0	0	0	4	3	3	0	0	1	0	1	0	0	2	0
MD11G1169100	0	0	0	0	0	0	0	0	0	0	0	0	0	0	0	0	0	0	0	0	0	0	0	0	0	0	0	0	0	0	0	0	0	0	0	0	0	0	0	0	0	0	0	0	0	0	0	0	0
MD11G1169500	7	0	0	0	0	0	0	0	2	0	0	0	0	0	0	0	3	0	0	0	0	0	0	0	0	0	0	0	0	0	0	0	0	0	0	0	0	0	0	0	0	0	0	3	2	0	0	0	3
MD11G1169600	1	0	0	0	0	0	0	0	0	1	0	0	0	0	0	0	0	0	0	0	0	0	0	0	0	0	0	0	0	0	0	0	0	0	0	0	0	0	0	0	0	1	2	1	0	0	0	0	0
MD11G1169800	2	0	0	1	5	0	0	0	1	2	0	2	0	0	0	0	0	0	0	0	0	0	0	0	0	0	1	0	0	1	0	0	0	1	0	0	0	0	0	0	1	1	0	1	0	0	0	0	0
MD11G1169900	62	70	33	58	82	36	17	41	41	38	42	42	25	21	33	9	8	0	9	9	0	0	0	8	13	7	13	6	0	0	5	0	10	0	6	9	11	8	4	0	0	5	0	0	13	4	10	0	7
MD11G1170000	0	0	0	0	0	0	0	0	0	0	0	0	0	0	0	0	0	0	0	0	0	0	0	0	1	0	0	0	0	0	0	0	0	0	0	0	0	0	0	0	0	0	0	0	0	0	0	0	0
MD11G1170300	10	10	18	18	15	6	0	17	24	22	25	14	18	21	12	11	8	13	18	22	14	15	12	13	20	15	14	19	14	22	16	17	11	16	23	19	17	29	10	8	14	12	13	9	5	8	13	7	7
MD11G1170400	0	0	0	0	0	0	0	0	3	0	0	0	0	0	0	0	0	0	0	0	0	0	0	0	0	0	0	0	0	0	0	0	0	0	0	0	0	0	0	0	0	0	0	0	0	0	0	0	0
MD11G1170700	0	0	0	0	0	0	0	0	0	0	0	0	0	0	0	0	0	0	0	0	0	0	0	0	0	0	0	0	0	0	0	0	0	0	0	0	0	0	0	0	0	0	0	0	0	0	0	0	0
MD11G1170800	161	249	178	185	211	212	160	153	151	168	159	168	162	174	135	162	115	155	180	157	145	149	65	128	135	118	145	130	145	118	134	129	110	119	129	142	124	137	112	118	154	145	134	129	164	171	200	140	166
MD11G1171100	2	0	1	0	0	0	0	0	0	0	0	0	0	0	0	0	0	0	0	0	0	0	0	0	0	0	0	0	0	0	0	1	0	0	0	0	0	0	0	0	0	0	0	0	0	0	0	0	0
MD11G1171300	30	38	22	26	25	23	13	45	22	18	36	36	37	35	37	35	28	23	36	17	28	30	20	37	31	32	17	29	35	34	41	41	42	37	46	45	47	52	34	43	36	23	23	21	26	22	22	20	34
MD11G1171500	36	0	0	0	68	0	12	5	48	17	7	0	16	13	10	0	0	0	6	0	0	0	0	0	0	0	45	0	0	4	0	0	0	0	0	0	0	0	0	0	0	0	0	0	0	0	0	0	0
MD11G1171700	32	24	15	23	31	23	15	13	12	19	21	0	13	14	18	12	7	6	0	0	14	12	0	0	13	0	14	7	0	12	10	19	14	0	15	17	23	14	0	10	9	14	15	13	18	10	22	0	23
MD11G1171800	93	115	109	113	112	98	95	102	104	117	135	116	156	124	136	138	113	129	125	124	115	126	0	121	78	100	74	61	67	73	68	82	74	58	69	64	88	77	77	84	90	90	64	82	139	144	139	110	158
MD11G1172400	5	1	0	0	0	0	1	0	0	0	0	0	0	0	0	0	0	0	2	0	1	0	0	0	0	0	1	0	0	0	0	0	0	0	1	0	0	0	2	0	0	2	1	0	1	1	0	0	1
MD11G1172600	0	0	3	5	4	4	5	0	0	3	2	5	0	0	0	4	5	0	0	4	0	0	0	0	2	4	0	9	3	4	9	4	11	10	0	0	7	11	8	4	7	10	0	0	5	4	0	2	7
MD11G1172700	7	8	6	10	0	9	10	8	6	18	11	8	9	8	5	4	0	3	3	4	7	6	10	9	0	9	3	0	4	5	4	5	0	4	4	0	5	0	3	3	2	6	3	8	0	6	0	6	7
MD11G1172800	22	10	20	30	24	9	16	21	19	23	23	17	23	19	30	14	17	16	10	11	17	29	0	15	10	12	13	12	20	15	28	25	16	14	24	8	25	11	9	16	23	21	15	17	8	13	16	9	9
MD11G1173000	0	0	0	0	0	0	0	0	0	0	0	0	0	0	0	8	0	0	0	0	0	0	0	0	0	0	0	0	0	0	0	0	0	0	0	0	0	3	0	8	6	7	3	4	0	0	0	0	0
MD11G1173100	0	0	0	5	0	0	0	0	0	3	0	0	0	4	0	0	2	0	2	0	0	0	0	0	0	3	0	0	0	0	2	0	0	0	0	0	0	0	0	0	0	0	0	0	0	0	0	3	3
MD11G1173500	3	0	1	0	2	0	2	0	1	1	0	0	1	0	0	0	0	0	0	0	0	1	0	0	0	0	0	1	0	0	0	0	0	0	0	0	0	0	0	1	1	2	0	0	0	0	0	0	0
MD11G1173900	2	0	3	0	2	0	0	0	0	0	0	0	0	0	0	0	0	0	0	0	0	0	0	0	0	0	0	0	0	0	0	0	0	0	0	0	0	0	0	0	0	0	0	0	0	0	0	0	0
MD11G1174000	454	389	509	473	509	453	430	454	384	414	425	486	487	420	363	422	368	443	427	378	350	370	197	465	362	365	404	261	304	335	354	293	294	293	345	388	419	390	375	367	397	426	295	338	442	426	514	327	462
MD11G1174100	262	275	289	327	266	245	279	314	245	313	332	413	414	410	384	360	339	382	398	273	285	341	325	389	306	297	288	270	239	278	278	306	253	262	329	324	336	304	264	224	249	317	179	227	303	285	347	267	399
MD11G1174200	26	33	31	29	32	26	23	24	35	51	58	52	83	78	77	56	38	25	43	31	26	41	0	45	34	40	33	39	20	39	51	49	44	36	40	63	49	51	37	38	26	50	35	29	34	39	39	19	36
MD11G1174300	451	432	457	477	490	411	344	525	392	354	405	384	306	297	313	216	181	215	240	162	147	171	166	173	152	162	129	186	205	157	192	184	183	201	192	200	191	208	171	101	98	133	75	71	279	253	294	175	280
MD11G1174500	241	270	243	286	283	251	202	221	221	242	249	243	215	200	212	154	146	145	202	180	117	161	151	153	141	173	137	144	138	118	141	167	127	130	167	147	167	181	134	190	217	214	186	221	216	217	232	176	240
MD11G1174600	134	149	119	140	140	153	127	99	118	107	96	131	71	101	86	54	44	49	60	50	49	50	52	44	43	50	40	44	49	49	51	59	41	45	57	52	96	106	101	107	145	113	99	102	64	45	74	55	57
MD11G1174700	785	832	839	1368	1090	1008	985	1489	1410	2567	2479	2451	2957	2664	2835	1610	1284	1720	1654	1212	1334	1428	395	1498	1394	1511	1446	1256	1365	1319	1688	1482	1515	2007	2000	2149	2580	2326	2026	2034	2525	2622	2384	2292	842	871	996	680	901
MD11G1174800	20	19	8	15	19	16	7	15	9	6	6	5	11	13	9	10	7	9	11	13	5	8	0	10	6	6	7	10	9	8	5	6	10	8	8	13	11	10	8	10	6	12	5	5	11	16	22	22	15
MD11G1174900	6	3	4	0	8	13	4	5	3	4	6	7	13	7	5	0	3	5	4	9	5	7	0	0	8	0	10	9	0	6	8	9	7	8	6	5	6	12	10	10	6	0	0	6	3	0	6	0	7
MD11G1175100	318	282	330	251	297	222	265	273	208	188	207	213	194	184	220	202	168	144	322	239	197	222	97	244	233	299	249	238	267	291	364	308	284	349	350	400	451	478	392	419	424	489	353	424	270	287	315	220	359
MD11G1175200	0	0	0	0	0	0	0	0	0	0	0	0	0	0	0	0	0	0	0	0	0	0	0	0	0	0	0	0	0	0	0	0	0	2	0	0	3	2	0	0	0	0	0	0	0	0	0	0	0
MD11G1175400	0	0	0	0	0	0	0	0	0	0	0	0	0	0	0	0	0	0	0	0	0	0	0	0	0	0	0	0	0	0	0	0	0	0	0	0	0	0	0	0	0	0	0	0	0	0	0	0	0
MD11G1176300	248	333	291	256	292	236	229	256	232	192	236	214	177	206	217	180	181	157	262	190	162	164	105	194	145	153	161	139	161	158	171	163	160	193	167	204	235	240	192	161	158	231	140	160	233	239	221	143	229
MD11G1176400	272	246	225	229	260	231	221	197	236	211	266	249	280	223	257	186	147	197	259	184	206	217	211	237	192	168	187	125	160	162	168	185	145	143	179	161	227	218	236	196	240	236	186	177	161	123	179	178	231
MD11G1176500	0	0	0	0	2	0	0	0	0	0	0	2	0	2	0	0	0	0	0	3	0	10	0	0	0	0	0	0	0	0	0	3	0	5	0	0	0	7	0	9	4	0	11	9	0	0	0	0	0
MD11G1176900	11	10	11	11	11	0	0	11	15	0	8	8	7	18	8	0	0	0	8	9	0	0	0	0	4	6	0	8	0	0	0	0	0	0	9	11	0	4	5	0	0	5	0	0	10	0	6	0	0
MD11G1177000	0	0	0	0	0	0	0	0	0	5	0	9	0	0	4	0	0	6	0	0	8	0	0	0	6	0	0	10	0	0	7	0	0	0	6	8	0	0	0	0	4	0	0	0	0	0	0	0	0
MD11G1177200	0	0	0	0	0	0	0	0	0	9	7	0	0	0	0	0	0	0	0	0	0	0	0	0	0	0	0	0	0	9	4	0	0	0	0	0	0	0	0	0	0	0	0	0	0	0	0	0	0
MD11G1177100	142	165	137	102	147	132	118	122	116	98	128	137	97	89	103	85	73	91	146	88	96	118	73	148	133	125	127	114	128	112	163	129	155	175	208	197	228	201	164	171	166	192	154	134	128	166	166	128	169
MD11G1177500	35	21	31	41	26	24	21	47	26	32	50	44	53	58	58	39	43	33	53	52	40	54	23	45	60	43	58	45	47	40	46	51	63	45	56	42	67	54	53	46	39	61	37	45	24	39	33	22	33
MD11G1177700	153	164	157	153	166	129	119	143	145	131	158	143	125	157	132	101	85	118	123	115	127	104	0	108	105	93	107	86	84	96	94	81	60	77	73	96	87	79	84	86	96	105	102	107	125	134	121	131	147
MD11G1177800	0	0	0	2	0	0	0	0	0	0	0	0	0	0	0	0	0	0	0	0	0	0	0	0	0	0	0	0	0	0	0	0	0	0	0	0	0	0	0	0	0	0	0	0	0	0	0	0	0
MD11G1178000	0	0	0	0	0	0	0	0	0	0	0	0	0	0	0	0	0	0	0	0	0	0	0	0	0	0	0	0	0	0	0	0	0	0	0	0	5	0	0	0	0	0	0	0	0	0	0	0	0
MD11G1178300	0	0	1	0	0	0	0	0	0	0	0	0	0	0	0	2	0	0	1	1	2	0	0	1	0	0	2	0	0	0	0	2	0	1	0	0	0	0	0	0	0	2	0	0	0	0	0	0	1
MD11G1178400	0	0	0	0	0	0	0	0	0	0	0	0	0	0	0	0	2	0	3	0	0	4	0	0	0	0	1	9	0	0	5	0	0	0	2	0	0	2	0	3	5	5	3	0	0	0	0	0	0
MD11G1178600	49	43	52	45	42	0	41	41	42	46	37	45	24	25	18	40	24	0	50	21	0	35	0	48	36	22	34	34	38	40	24	36	32	24	30	0	62	37	47	24	38	39	0	39	36	0	62	49	61
MD11G1178900	42	51	44	44	60	32	41	38	39	39	40	38	47	42	54	51	35	36	52	49	34	61	0	39	52	38	33	33	35	37	41	41	35	27	29	41	48	33	34	46	42	38	29	43	46	52	42	39	53
MD11G1179000	12	14	11	6	14	0	7	6	0	0	0	6	0	6	0	0	8	0	0	0	5	0	3	0	5	4	0	7	0	0	6	7	0	0	6	0	8	6	6	9	0	10	7	5	4	0	0	0	0
MD11G1179300	27	22	27	35	26	21	20	34	17	15	18	16	17	13	12	20	10	13	18	22	17	19	16	19	15	22	14	21	20	19	19	24	16	15	23	28	15	32	26	35	27	27	12	18	29	24	29	14	27
MD11G1179700	0	0	8	0	4	0	0	0	0	0	0	0	0	0	0	0	2	0	0	0	0	0	0	0	0	0	0	0	0	0	0	0	0	0	0	0	0	0	0	0	0	0	0	0	0	0	0	0	0
MD11G1179800	0	0	0	0	0	0	0	0	0	0	0	0	0	0	0	0	0	0	0	0	0	0	0	0	0	0	0	0	0	0	0	0	0	0	0	0	0	0	0	0	0	0	0	0	0	0	0	0	0
MD11G1180000	49	47	37	37	45	41	39	32	29	43	42	60	51	43	39	36	25	27	39	26	27	36	7	30	15	22	28	36	20	28	23	29	13	24	33	31	19	35	20	26	23	33	17	26	31	28	30	20	36
MD11G1180100	0	3	0	0	0	0	0	0	0	0	4	0	0	0	0	2	0	0	0	0	0	0	0	0	0	0	0	0	0	0	2	0	0	0	0	0	3	0	0	0	0	0	0	0	0	0	0	0	0
MD11G1180600	39	41	46	51	51	42	42	47	35	23	23	39	34	31	31	34	23	25	33	29	21	16	0	20	18	34	28	21	30	31	20	35	20	38	32	36	51	31	35	50	39	52	30	27	41	31	28	18	25
MD11G1180700	9	10	12	0	8	11	7	0	17	0	0	6	8	11	8	0	0	4	7	5	0	7	0	6	4	4	0	2	2	6	5	0	4	5	7	10	4	12	6	11	10	14	9	12	12	9	9	8	10
MD11G1180800	132	171	148	159	145	153	106	163	119	135	114	121	114	109	97	91	83	76	96	59	71	73	100	78	72	63	90	50	65	66	65	72	91	51	58	83	85	89	86	56	73	58	57	64	99	110	97	70	132
MD11G1180900	162	145	130	162	163	140	133	143	106	142	176	184	182	173	173	147	110	161	143	127	119	134	56	143	121	126	137	112	140	110	134	147	140	158	146	148	167	188	123	149	131	164	107	135	132	115	147	109	128
MD11G1181000	0	0	0	0	0	0	0	0	0	0	0	0	0	0	0	0	0	0	0	1	0	0	0	0	0	0	0	0	0	0	0	0	0	0	0	0	0	0	0	0	0	0	0	0	0	0	0	0	0
MD11G1181100	0	0	0	0	0	0	0	0	0	0	0	0	0	0	0	0	0	0	0	0	0	0	0	0	0	0	0	0	0	0	0	0	0	0	0	0	0	0	0	0	0	0	0	0	0	0	0	0	0
MD11G1181200	175	156	176	157	200	135	151	155	151	181	164	186	174	156	156	211	175	142	209	148	165	175	85	199	147	158	155	112	113	109	99	106	83	79	65	74	79	91	64	76	85	122	78	71	208	155	224	155	204
MD11G1181300	13	18	11	11	22	9	7	10	0	10	16	13	5	0	0	0	0	0	0	0	0	0	0	0	0	4	6	0	0	5	0	6	0	0	0	0	8	2	0	0	0	0	6	0	0	0	0	0	0
MD11G1181900	121	152	129	135	131	124	125	104	114	106	124	98	86	77	85	82	70	70	74	53	69	103	0	104	60	67	69	68	108	75	92	90	80	94	112	104	104	105	115	93	93	103	72	74	127	107	133	92	147
MD11G1182100	431	474	466	442	512	483	361	369	347	387	403	392	258	256	266	170	152	204	162	129	120	154	108	126	107	116	113	102	128	99	130	112	100	146	128	155	135	169	138	116	113	148	88	92	209	138	223	130	181
MD11G1182200	318	311	321	290	303	268	302	290	250	308	286	277	274	233	236	230	241	225	314	298	243	305	310	309	221	253	228	205	249	234	289	285	261	272	316	335	393	379	389	337	348	336	296	300	355	323	445	313	480
MD11G1182700	35	28	25	34	37	0	38	34	15	39	33	46	57	56	54	66	65	43	105	93	78	99	0	72	66	79	81	75	85	76	85	73	60	69	60	73	96	82	78	50	57	70	45	48	39	46	54	29	46
MD11G1182900	0	0	0	0	0	0	0	0	0	0	0	0	0	0	0	0	0	0	0	0	0	0	0	0	2	0	0	0	0	0	0	0	0	0	0	0	0	0	0	0	0	0	0	0	0	0	0	0	0
MD11G1182800	22	23	24	20	24	23	12	15	10	20	13	17	12	14	17	11	18	12	14	9	16	13	6	7	11	17	15	13	8	8	17	19	8	5	8	9	12	13	10	6	13	16	10	12	19	17	13	11	20
MD11G1183000	9	0	10	18	11	9	8	6	6	7	9	7	8	0	0	0	0	8	12	7	0	0	0	5	9	0	0	9	0	0	10	12	0	6	10	13	10	10	9	4	5	6	5	4	9	6	11	5	9
MD11G1183200	115	126	95	112	119	103	87	97	81	72	91	89	77	54	67	91	57	72	74	56	47	50	24	58	34	42	40	35	37	27	44	28	30	37	43	52	45	70	37	48	42	43	28	52	83	84	67	37	42
MD11G1183500	76	66	80	98	94	71	83	68	80	67	66	75	54	49	49	58	63	38	72	60	63	69	0	73	41	68	59	41	53	57	47	44	35	37	35	54	47	52	44	68	64	71	46	57	54	56	55	30	47
MD11G1183600	19	13	12	15	21	10	0	12	7	21	20	20	20	23	17	9	0	19	18	13	14	0	0	9	11	0	0	7	11	11	11	7	14	0	7	0	12	12	15	18	12	17	0	7	9	12	0	0	11
MD11G1183700	0	0	0	0	0	0	0	0	0	0	0	0	0	0	0	0	0	0	0	0	0	0	0	0	0	0	0	0	0	0	0	0	0	0	0	0	0	0	0	0	0	0	0	0	0	0	0	0	0
MD11G1183800	37	46	39	59	54	34	29	33	48	59	45	46	30	31	39	30	17	15	11	18	11	6	0	7	12	11	17	11	5	14	16	11	12	21	19	13	57	69	89	98	89	101	108	78	10	13	15	14	21
MD11G1183900	5299	5768	6020	6151	5937	5456	5288	5935	5253	5585	5682	5660	5308	5124	4833	5838	4873	4602	6929	5342	5270	5784	3254	6706	4811	5084	4901	4117	5194	4890	5062	4778	4504	4565	5019	5874	6201	6264	5436	6331	6244	7351	5228	6542	6691	6394	6961	4993	7616
MD11G1184200	26	19	22	31	24	0	14	26	14	12	6	17	14	12	13	15	10	12	21	13	10	14	0	0	11	9	19	19	11	10	13	29	0	17	20	23	28	39	39	18	32	32	23	30	0	14	0	12	16
MD11G1184300	6	7	7	6	7	10	2	4	6	3	7	7	7	10	4	8	3	9	6	4	6	8	9	7	7	8	4	7	5	5	8	8	4	9	6	6	6	6	7	6	8	10	6	10	7	7	7	5	5
MD11G1184500	3	4	2	2	6	3	2	3	3	2	2	0	0	0	2	0	1	0	0	0	1	0	0	0	2	4	1	0	0	3	2	2	2	0	2	2	1	1	0	2	0	2	0	2	0	3	4	2	5
MD11G1184600	106	102	97	123	104	94	79	76	82	60	66	92	87	78	80	64	66	58	89	51	72	74	43	90	63	81	94	57	77	72	80	75	61	62	97	102	111	77	92	82	101	88	50	72	105	93	95	67	104
MD11G1184700	449	413	455	496	490	458	416	450	404	527	484	534	529	467	504	453	469	631	610	490	474	525	660	529	460	506	466	405	446	435	449	446	418	440	418	549	527	513	420	385	409	447	377	360	473	471	508	452	553
MD11G1184900	243	202	233	354	271	215	264	372	286	594	553	660	648	638	703	350	296	294	379	242	269	331	59	359	285	258	256	211	279	278	271	257	265	277	282	317	267	310	242	216	251	273	161	211	150	155	152	134	190
MD11G1185000	0	0	0	0	0	0	0	0	0	0	0	0	0	0	0	0	0	0	0	0	0	0	0	0	0	0	0	0	0	0	0	0	0	0	0	0	0	0	0	0	0	0	0	0	0	0	0	0	0
MD11G1185500	31	57	39	25	27	21	17	25	19	20	25	22	27	30	30	20	27	14	24	21	19	18	0	16	14	21	21	19	29	14	18	21	19	19	15	16	31	35	31	17	30	36	18	19	26	31	37	10	16
MD11G1185700	301	299	327	324	375	258	240	310	244	283	278	296	216	190	174	168	161	120	156	147	116	159	62	115	107	135	119	112	124	119	121	129	132	78	107	142	153	133	103	112	109	131	107	157	245	239	285	184	254
MD11G1186100	0	6	5	0	5	6	4	0	0	0	0	0	0	0	0	0	0	0	0	0	2	0	0	0	0	4	0	0	0	0	0	0	0	0	0	0	0	0	0	0	0	0	0	0	0	0	0	0	0
MD11G1186200	39	26	21	21	23	26	24	18	8	10	15	14	31	19	30	25	30	26	28	17	23	27	0	25	18	0	17	22	39	19	37	23	36	29	23	0	29	32	25	23	34	21	13	17	26	28	41	29	22
MD11G1186500	35	35	37	26	34	25	0	25	22	16	22	31	74	68	64	47	42	53	53	52	37	49	23	27	50	43	39	36	32	42	29	36	21	37	27	42	46	48	38	55	45	51	32	42	40	28	38	29	35
MD11G1186700	2	8	0	11	0	0	0	0	0	0	0	0	0	0	0	0	0	0	0	3	0	0	0	0	2	0	0	0	0	0	0	0	0	0	0	0	0	0	0	0	0	0	0	0	0	0	0	0	0
MD11G1186800	128	121	112	128	106	100	109	115	119	91	135	122	152	126	173	115	98	125	129	83	74	114	79	117	75	119	93	75	97	71	60	66	80	84	80	80	84	93	77	64	60	69	65	67	77	88	118	87	113
MD11G1186900	0	0	12	0	0	0	6	14	0	0	10	0	11	0	0	13	12	0	24	18	11	16	0	0	0	0	17	0	0	0	22	11	13	16	26	20	20	11	17	13	0	20	0	0	7	11	0	0	12
MD11G1187100	100	110	99	80	139	94	90	88	49	94	67	85	141	153	131	108	122	118	164	119	135	148	107	162	157	152	142	120	136	116	120	143	107	126	167	157	107	125	106	121	114	148	112	110	101	86	107	102	144
MD11G1187300	0	0	0	0	0	0	0	0	0	0	0	0	0	0	0	0	0	0	0	0	0	0	0	0	0	0	0	0	0	0	0	0	0	0	0	0	0	0	0	0	0	0	0	0	0	0	0	0	0
MD11G1187600	0	4	8	4	7	0	0	4	5	0	0	5	0	0	0	0	4	0	0	0	0	0	0	6	0	0	0	0	6	0	10	12	0	0	9	0	0	9	0	0	7	0	9	5	0	5	5	0	9
MD11G1187700	9	9	0	15	8	0	0	10	5	9	6	12	8	9	12	8	6	0	4	4	0	0	0	0	3	0	0	0	0	4	10	0	0	0	0	0	0	0	0	0	0	0	0	0	9	6	0	0	7
MD11G1187800	34	61	45	40	47	37	34	50	42	47	54	38	58	55	48	36	25	55	52	30	38	50	64	43	32	43	40	33	34	41	40	45	28	40	40	50	44	54	47	54	50	64	44	53	31	59	44	32	65
MD11G1188100	15	23	11	32	27	0	15	28	31	33	31	51	47	44	41	49	49	53	44	33	31	55	0	45	39	47	43	24	27	29	35	26	30	27	28	34	42	36	24	25	27	38	21	36	20	14	20	0	26
MD11G1188300	0	0	0	0	0	0	0	0	0	0	0	0	0	0	0	0	0	0	0	0	0	0	0	0	0	0	0	0	0	0	0	0	0	0	0	0	0	0	0	0	0	0	0	0	0	0	0	0	0
MD11G1188500	0	2	0	0	0	0	0	3	0	3	0	0	2	2	0	0	0	0	0	0	3	0	0	6	0	0	0	0	5	0	4	0	0	0	0	2	0	0	3	0	0	6	0	0	0	0	0	2	0
MD11G1188600	0	0	0	0	0	0	0	0	0	0	0	0	0	0	0	0	0	0	0	0	0	0	0	0	0	0	0	0	0	0	0	0	0	0	0	0	0	0	0	0	0	0	0	0	0	0	0	0	0
MD11G1188700	0	4	0	6	6	2	8	5	9	0	0	4	0	0	0	0	0	0	0	0	0	0	0	0	0	0	0	0	0	0	0	0	0	0	0	0	0	0	0	0	0	0	0	0	0	0	0	0	0
MD11G1188800	0	0	0	0	0	0	0	0	0	0	0	2	0	2	0	0	0	0	0	0	0	0	0	2	2	0	0	0	0	0	0	0	0	0	0	0	0	0	0	0	0	0	0	0	0	0	0	0	0
MD11G1188900	11	17	14	16	21	12	21	23	18	19	19	25	22	31	19	18	24	30	41	25	12	26	0	29	32	23	24	14	15	14	27	23	18	11	19	22	18	22	16	19	21	21	10	13	8	16	24	9	12
MD11G1189000	4	0	9	0	9	4	3	4	5	8	0	0	49	69	36	29	49	48	49	48	62	63	43	50	145	196	202	100	77	94	115	96	114	111	158	77	243	242	205	1002	5147	1208	1546	1883	11	8	0	0	7
MD11G1189200	6	9	11	0	10	6	5	4	3	0	0	0	0	3	2	0	0	0	0	4	0	5	0	0	0	5	0	6	5	0	3	0	5	5	0	0	0	7	0	1	6	4	4	0	0	5	0	0	8
MD11G1189700	198	225	211	240	216	169	183	194	204	170	231	191	253	235	226	239	234	166	257	218	190	231	73	250	217	233	216	207	219	163	224	219	198	236	271	246	270	316	257	200	225	264	186	240	181	203	202	121	201
MD11G1189800	11	7	0	0	0	0	0	0	0	8	0	6	0	0	14	0	0	9	15	7	0	10	0	0	13	0	12	0	0	13	20	0	0	23	0	18	14	22	0	0	0	17	0	6	0	0	0	0	0
MD11G1189900	0	0	0	0	0	0	0	0	0	0	0	0	0	0	0	0	0	0	0	0	0	0	0	0	0	0	0	0	0	0	0	0	0	0	2	0	0	0	0	0	4	0	0	0	0	0	0	0	0
MD11G1190300	7	11	8	0	8	3	6	4	0	6	9	3	3	9	9	6	5	9	4	4	0	5	5	5	4	5	6	0	7	0	0	6	0	5	4	5	14	9	8	10	10	7	8	8	3	0	10	6	13
MD11G1190400	0	0	0	0	0	0	0	0	0	0	0	0	0	0	0	0	0	0	0	0	0	0	0	0	0	0	0	0	0	0	0	0	0	0	0	0	0	0	0	0	0	0	0	0	0	0	0	0	0
MD11G1190600	0	10	21	11	14	7	0	9	15	10	13	26	14	13	30	0	19	21	23	14	0	17	0	0	29	8	34	31	18	37	0	35	25	17	27	45	17	26	20	14	29	24	0	13	8	11	8	0	16
MD11G1190800	448	490	568	447	496	426	534	493	452	392	462	511	658	555	501	862	726	649	1108	789	741	825	364	947	731	741	829	617	706	584	662	612	526	557	607	700	668	694	523	594	712	772	585	739	685	779	724	466	631
MD11G1191200	14	25	21	17	20	8	16	21	16	17	14	14	20	18	14	17	10	0	23	13	9	18	0	0	21	14	11	16	20	20	20	24	20	0	20	14	15	30	20	17	16	26	17	0	11	12	20	15	13
MD11G1191800	1227	1396	1210	1233	1508	1041	986	1171	1160	967	1092	1091	1010	993	1040	767	606	643	747	627	545	611	280	647	603	633	699	636	676	676	833	818	803	808	952	1026	1307	1311	1034	860	1018	1274	842	895	1228	1077	1233	908	1444
MD11G1191900	3	0	3	4	2	2	2	1	1	4	1	1	0	2	2	1	1	0	1	2	0	1	0	0	0	0	1	1	2	0	1	0	0	0	1	0	0	2	2	1	2	1	0	0	0	0	1	0	0
MD11G1192000	55	62	45	64	55	28	45	44	55	89	126	96	272	289	188	144	171	171	144	140	121	168	0	177	113	111	178	109	101	87	116	98	95	117	116	131	102	119	89	107	190	144	83	133	56	55	56	47	56
MD11G1192100	57	68	56	61	41	36	29	41	33	45	53	61	68	62	77	60	50	59	58	45	53	60	21	53	44	48	53	28	41	34	39	46	42	35	47	32	62	50	47	36	51	45	30	30	29	26	25	17	27
MD11G1192200	0	0	0	0	0	0	0	0	0	0	0	0	0	0	0	0	0	0	0	0	0	0	0	0	0	0	0	0	0	0	0	0	0	0	0	0	0	0	0	0	0	0	0	0	0	0	0	0	0
MD11G1192300	166	154	179	191	183	168	164	182	144	165	178	215	226	224	214	204	200	234	212	148	156	170	196	220	159	149	141	120	144	161	161	141	151	166	139	157	221	233	203	187	191	201	164	195	179	193	189	167	194
MD11G1192400	59	57	48	28	51	49	40	30	27	31	34	31	70	36	42	65	48	48	59	44	43	43	30	40	53	62	38	36	54	49	46	43	33	30	53	66	50	56	48	44	37	52	69	28	46	45	40	31	49
MD11G1192900	94	92	86	106	114	90	90	78	81	111	110	112	128	103	112	116	85	110	123	74	78	100	135	122	82	112	103	74	81	101	95	93	111	107	117	135	114	121	110	144	132	126	137	110	100	81	124	83	105
MD11G1193000	170	213	201	175	234	234	142	173	158	147	136	142	129	120	122	115	109	140	178	142	142	139	146	169	122	116	149	141	146	160	200	207	188	194	196	159	283	282	212	257	299	297	253	236	185	186	189	119	196
MD11G1193100	108	80	96	199	149	151	92	182	188	245	202	241	123	159	172	102	106	143	96	83	75	68	53	78	100	118	100	86	105	85	90	80	77	61	86	91	59	57	51	42	54	51	60	55	20	24	39	17	14
MD11G1193200	49	33	38	48	41	32	32	36	31	38	43	41	46	53	47	48	42	45	66	43	23	43	18	49	42	32	45	30	37	45	44	46	33	42	39	27	38	28	37	45	35	32	30	29	35	28	39	13	19
MD11G1193400	24	35	18	20	22	17	17	28	15	32	33	28	25	42	37	15	24	20	26	13	31	23	0	21	15	23	26	0	8	5	16	16	15	15	12	18	18	17	18	12	23	23	13	15	6	12	16	0	9
MD11G1193500	0	8	0	6	6	0	8	0	4	0	0	2	0	4	4	0	0	0	0	0	0	0	0	0	0	4	4	0	0	3	0	0	0	0	2	3	0	6	4	2	0	4	0	4	0	0	3	0	2
MD11G1194100	0	0	0	6	0	0	0	0	0	0	3	4	0	3	0	0	0	0	2	0	0	0	0	0	0	0	2	0	0	0	0	0	2	0	0	0	0	0	0	0	2	0	0	0	0	0	0	0	0
MD11G1194400	271	260	226	261	279	240	270	241	217	230	209	244	334	277	259	352	281	269	390	298	263	289	100	333	282	293	292	244	245	267	289	283	231	227	247	302	410	375	326	312	356	399	247	365	306	336	357	235	377
MD11G1194500	224	244	243	265	261	221	242	270	228	299	279	294	434	468	470	522	523	469	618	623	551	559	198	609	542	513	537	454	475	458	466	475	418	432	478	463	583	574	562	511	525	599	408	545	391	350	432	293	480
MD11G1194600	20	18	16	12	14	13	14	13	13	10	19	8	7	5	12	10	12	12	10	15	5	7	7	10	6	18	17	14	14	11	13	13	18	10	11	10	13	15	14	11	11	9	5	15	11	11	16	8	12
MD11G1194700	8	8	5	5	5	0	3	7	2	5	5	5	7	3	6	5	3	2	10	6	2	2	0	3	5	1	6	1	4	4	6	3	5	3	1	6	5	7	5	10	11	7	7	5	4	5	6	5	7
MD11G1194800	292	256	304	277	252	265	245	261	216	292	299	286	376	323	342	279	233	283	342	251	262	312	289	317	301	342	267	231	263	235	278	262	228	244	302	343	281	325	282	241	201	283	165	201	204	231	292	193	241
MD11G1195900	0	0	0	5	0	0	0	0	0	4	0	5	5	0	4	0	0	5	0	3	6	0	5	0	0	2	0	0	2	0	5	0	0	0	0	0	0	0	0	0	0	5	0	0	3	0	0	3	0
MD11G1196200	25	51	33	31	34	28	32	27	35	20	25	30	15	21	13	18	13	17	27	10	13	19	13	22	10	13	17	23	15	13	24	23	26	19	20	31	31	36	23	23	31	26	22	33	28	24	23	15	24
MD11G1196300	5	3	3	3	4	2	4	3	0	0	1	5	1	3	1	0	0	0	1	0	0	1	0	1	0	0	0	0	0	0	0	2	1	0	0	1	0	0	1	0	1	1	0	1	1	2	2	0	2
MD11G1196700	0	7	12	12	0	0	0	9	0	0	19	13	10	0	12	13	7	0	11	9	9	7	0	0	9	9	5	0	8	0	0	6	7	7	8	8	9	0	7	0	7	8	12	7	9	8	10	10	8
MD11G1197100	39	38	58	38	43	29	41	42	27	28	32	31	24	22	19	18	17	18	24	0	16	19	0	18	0	0	15	14	0	18	16	21	17	24	30	20	42	38	36	16	30	31	0	0	35	40	0	46	62
MD11G1197600	22	29	34	22	20	20	23	17	0	12	14	11	0	11	12	14	11	12	20	14	12	9	4	0	6	10	0	13	9	14	13	16	16	0	12	15	17	14	0	25	25	28	16	31	14	17	14	16	0
MD11G1197900	144	167	116	177	158	136	130	183	149	193	229	234	318	303	268	268	251	304	277	259	234	242	167	229	178	230	218	125	186	172	204	184	155	181	173	185	211	166	134	166	157	197	142	163	168	187	174	132	172
MD11G1198000	0	4	0	6	0	0	0	0	0	10	5	5	0	0	4	3	0	0	3	0	0	0	0	0	0	0	0	0	0	0	0	0	0	0	0	0	0	0	0	0	0	0	0	0	0	0	0	0	0
MD11G1198200	11	10	9	6	8	6	19	10	4	5	4	3	7	4	7	10	4	3	5	4	0	9	7	5	5	3	3	0	0	0	0	0	0	0	0	2	3	3	3	0	0	2	3	0	7	9	4	5	4
MD11G1198800	0	0	0	0	0	0	0	0	0	0	0	0	0	0	0	0	0	0	0	0	0	0	0	0	0	0	0	0	0	0	0	0	0	0	0	0	0	0	0	0	0	0	0	0	0	0	0	0	0
MD11G1199100	23	15	22	13	9	11	21	9	13	8	15	26	16	25	13	23	19	9	15	16	9	22	0	16	14	12	12	10	12	16	16	17	8	13	8	21	16	23	0	21	21	23	19	19	9	20	17	12	16
MD11G1199600	11	14	9	25	21	11	12	17	19	29	36	40	31	30	36	13	14	25	15	13	8	6	0	10	11	0	21	9	5	4	10	13	0	0	3	6	13	16	6	15	28	22	11	18	5	6	9	3	0
MD11G1199800	0	0	0	0	0	0	0	0	0	0	0	0	0	0	0	0	0	0	0	0	0	0	0	0	0	0	0	0	0	0	0	0	0	0	0	0	0	0	0	0	0	0	0	0	0	0	0	0	0
MD11G1199700	13	13	14	5	18	9	11	13	0	11	5	14	25	16	15	15	11	22	14	10	20	18	11	10	9	0	16	10	10	15	14	12	10	10	6	0	10	9	11	10	11	16	5	10	15	15	12	0	15
MD11G1200200	2	4	4	3	5	1	3	3	5	3	4	3	3	3	3	3	3	1	2	3	1	2	0	2	2	3	2	2	4	1	3	2	2	3	2	3	4	4	4	5	4	5	2	3	4	2	3	2	4
MD11G1200300	0	0	0	4	0	4	6	0	5	5	0	0	0	0	3	5	0	3	3	0	3	2	9	7	2	4	7	4	2	0	4	0	0	0	0	0	0	0	0	4	0	5	6	4	0	0	3	0	3
MD11G1200400	39	49	45	51	47	20	34	35	24	38	49	49	23	22	22	4	7	2	9	8	5	12	0	11	9	9	17	13	8	11	8	11	10	7	14	14	13	24	14	12	11	12	7	12	20	15	24	10	17
MD11G1200500	34	23	25	35	39	22	32	50	36	33	36	38	44	25	35	25	20	15	26	25	19	29	11	28	24	34	30	30	24	20	34	24	22	30	41	35	28	41	41	17	30	32	26	21	18	18	21	18	17
MD11G1200600	635	465	578	474	599	600	454	435	355	417	388	479	329	349	324	260	265	342	386	272	311	331	232	324	289	268	274	181	223	226	265	228	186	249	283	284	300	286	300	354	298	378	218	245	449	309	434	382	417
MD11G1200700	0	0	0	17	15	0	0	12	15	18	0	15	0	0	0	0	0	8	0	0	0	0	0	0	6	0	0	0	0	0	0	0	0	0	0	0	0	0	0	0	0	0	0	0	0	0	0	0	0
MD11G1200800	11	18	9	18	12	4	8	14	12	7	11	13	5	5	4	5	2	1	1	4	1	3	0	1	6	1	2	1	2	3	2	2	5	0	2	3	2	2	0	1	2	3	1	1	7	5	12	4	10
MD11G1200900	0	0	3	2	0	0	0	2	0	3	4	3	3	0	0	0	0	0	0	0	0	0	0	0	0	0	0	0	0	0	0	0	0	0	0	0	0	0	0	0	0	0	0	0	0	2	0	0	0
MD11G1201100	53	75	40	67	65	65	45	83	48	66	52	60	58	86	68	62	30	60	45	43	50	62	17	49	43	38	41	50	35	40	50	45	47	40	53	50	55	51	65	69	75	76	64	84	54	45	60	60	68
MD11G1201200	4	3	0	0	0	0	0	0	3	0	3	0	0	0	0	0	0	0	0	0	0	0	0	0	0	8	2	0	2	0	2	0	2	3	0	0	0	0	0	3	2	0	3	3	0	0	3	3	0
MD11G1201300	33	34	21	16	24	22	20	13	14	7	9	13	20	17	20	15	0	8	22	12	13	17	0	32	26	16	19	23	17	21	20	21	19	17	22	21	25	28	10	15	14	18	10	15	34	19	21	15	19
MD11G1201600	79	92	80	86	98	91	74	64	87	75	93	72	85	65	79	63	41	33	63	42	41	43	0	55	45	43	41	30	43	39	54	63	62	69	53	65	68	66	50	58	60	54	47	72	55	46	55	43	56
MD11G1201700	24	46	22	34	32	35	16	13	16	22	14	18	15	23	20	15	11	14	15	20	7	11	15	13	14	18	8	16	12	10	19	17	10	12	7	12	12	10	14	16	9	14	21	18	21	15	13	16	17
MD11G1201800	163	137	146	121	140	117	148	120	88	83	107	98	77	77	111	89	76	85	122	82	79	74	78	88	67	93	75	60	93	74	74	99	73	84	127	118	79	91	89	75	74	66	45	73	114	88	102	102	170
MD11G1202000	33	24	45	11	40	22	27	35	15	13	20	14	21	13	25	0	17	24	18	20	14	14	16	15	12	18	17	16	19	14	13	15	21	20	25	20	26	31	21	22	22	28	0	18	23	33	35	15	27
MD11G1202100	18	22	25	25	24	4	31	29	21	14	29	20	8	8	6	4	4	4	12	7	13	11	1	7	7	3	7	5	15	5	3	8	6	5	13	8	7	4	5	2	4	5	4	3	11	10	18	7	15
MD11G1202800	9	8	10	15	9	9	5	9	13	7	7	11	10	7	10	4	7	5	4	11	10	21	6	13	7	11	11	7	8	15	15	11	13	9	16	10	9	10	10	8	5	15	5	5	9	5	6	8	6
MD11G1203000	18	29	23	12	12	16	8	12	10	10	11	15	15	13	22	11	11	11	9	9	6	10	0	6	6	23	7	9	9	8	4	8	13	6	10	5	10	11	6	0	5	5	9	12	13	7	0	9	8
MD11G1203300	6	0	0	0	0	0	3	0	0	5	0	0	0	0	0	0	0	0	0	0	0	0	0	0	0	0	6	0	0	0	0	0	0	0	0	0	0	0	0	0	0	0	5	0	0	0	0	0	0
MD11G1203400	6	0	0	0	0	0	11	9	0	4	0	0	0	0	0	0	0	0	0	0	0	0	0	0	0	0	6	1	0	6	0	0	0	3	0	0	6	0	0	0	0	0	4	0	0	0	0	0	0
MD11G1203500	0	0	0	2	0	0	0	0	0	0	2	0	0	0	0	0	0	0	0	0	3	0	0	0	0	0	1	0	0	2	0	0	0	0	0	0	0	0	2	0	0	0	3	0	0	0	0	0	0
MD11G1203600	0	0	10	0	11	0	7	8	7	0	13	7	0	4	0	0	0	0	0	0	11	0	0	0	0	0	9	0	0	7	8	0	3	0	0	0	8	5	4	0	4	5	11	7	0	0	0	6	0
MD11G1203900	2	0	1	0	2	1	0	0	1	3	1	0	0	0	1	2	0	0	1	0	2	0	0	1	0	1	2	2	0	0	0	2	0	1	2	2	2	0	2	0	0	2	1	1	0	2	0	0	1
MD11G1204000	64	75	79	37	71	41	56	39	57	43	37	43	45	42	44	26	31	48	43	34	32	51	31	25	26	33	31	31	20	20	33	38	28	33	29	38	36	52	33	25	46	47	28	32	52	42	55	29	54
MD11G1204200	1	2	3	6	3	0	4	3	6	3	2	5	4	2	2	3	2	0	4	7	1	6	0	2	6	8	3	3	3	4	5	3	3	1	3	5	3	3	2	2	1	7	2	3	2	3	5	0	2
MD11G1204700	10	10	15	0	4	4	3	3	0	3	5	4	4	3	0	5	0	7	9	7	5	9	0	7	5	6	9	4	4	5	6	0	8	7	5	3	6	6	3	5	0	0	2	4	9	5	3	6	5
MD11G1204900	12	13	17	30	11	0	17	25	18	27	35	37	44	37	53	21	25	0	19	12	0	19	3	14	22	15	24	14	18	19	20	21	24	10	15	16	12	16	12	10	12	18	0	16	8	10	18	6	18
MD11G1205000	35	48	47	53	62	32	47	41	30	22	36	26	39	49	35	45	33	21	50	57	43	33	12	23	41	40	35	35	34	34	57	46	33	51	52	61	55	53	45	49	45	71	40	63	27	32	40	31	34
MD11G1205100	33	35	40	53	42	33	29	62	48	26	37	44	52	54	39	70	55	65	64	85	49	56	31	45	61	64	59	52	48	49	54	79	67	36	61	44	53	58	46	51	58	74	51	66	22	36	33	11	12
MD11G1205200	20	0	0	22	18	22	12	16	0	16	15	0	33	29	19	36	33	0	21	21	26	22	0	34	25	31	30	17	22	18	14	25	17	0	18	24	38	35	21	11	34	0	19	0	8	0	9	0	0
MD11G1205500	319	312	361	411	358	268	346	379	344	451	498	557	1030	789	767	1400	1268	992	1420	1298	1148	1398	253	1452	1308	1297	1143	1099	1257	1217	1364	1334	1217	1293	1449	1325	1369	1550	1400	1360	1142	1388	1112	1304	505	515	588	300	527
MD11G1205900	464	511	419	354	475	369	369	358	312	260	319	295	162	193	204	141	138	126	236	172	221	235	147	230	227	272	294	288	266	275	332	360	341	384	391	427	410	516	429	402	263	378	278	265	265	229	327	198	347
MD11G1206100	0	0	0	0	0	0	0	0	0	0	0	0	0	0	0	0	0	0	0	0	0	0	0	0	0	0	0	0	0	0	0	0	0	0	0	0	0	0	0	0	0	0	0	0	0	0	0	0	0
MD11G1206200	135	128	119	160	136	121	117	161	136	153	170	160	182	151	140	140	139	125	172	127	129	137	99	168	130	170	137	143	171	128	168	176	166	165	199	153	217	200	185	180	195	234	140	184	136	133	173	122	186
MD11G1206400	16	22	17	11	21	12	17	9	9	6	4	0	13	9	14	14	9	19	20	19	14	16	4	14	11	18	16	6	15	11	14	14	19	13	18	24	11	16	9	11	9	24	9	10	11	17	19	14	23
MD11G1206500	359	484	468	456	478	376	288	401	420	299	361	329	356	318	308	307	260	281	377	385	302	326	231	320	314	329	393	356	332	349	430	442	431	448	439	426	571	586	501	545	573	700	482	486	401	526	452	256	436
MD11G1206600	45	69	47	64	64	61	52	64	57	72	64	76	97	89	75	98	93	106	138	134	91	103	40	107	97	116	101	116	139	116	121	128	117	156	150	194	161	142	150	124	140	156	82	94	68	79	88	53	85
MD11G1206900	0	0	0	12	0	0	0	0	4	0	0	0	0	3	0	0	0	0	0	0	0	3	0	0	0	0	0	0	0	0	0	0	0	0	0	0	0	0	0	0	0	0	0	0	0	0	0	0	0
MD11G1207100	51	50	41	41	41	20	33	54	41	17	44	36	56	40	78	32	48	60	53	37	41	39	20	32	56	75	41	61	67	65	103	86	100	104	151	120	165	204	160	132	175	183	120	113	19	24	32	23	32
MD11G1207300	0	0	0	0	0	0	0	0	0	0	0	0	2	0	0	0	0	0	0	0	0	0	0	0	0	0	0	0	0	0	0	0	0	0	0	0	0	0	0	0	5	0	0	0	0	0	0	0	0
MD11G1207400	60	52	53	73	62	54	40	61	65	73	54	77	89	76	67	63	50	70	60	54	47	51	17	43	45	38	42	31	44	27	46	47	49	46	60	56	28	59	44	46	32	34	33	28	22	29	41	29	36
MD11G1207500	315	238	388	441	427	282	406	538	374	450	469	553	619	568	509	427	342	414	369	216	251	303	110	265	256	247	224	187	221	210	252	285	204	261	237	280	433	354	302	271	297	371	208	223	227	228	272	204	257
MD11G1207600	0	0	0	0	3	5	0	0	0	0	0	0	0	0	0	0	0	0	0	0	0	0	0	0	0	0	0	0	0	0	0	0	0	0	0	0	4	0	0	0	0	0	0	0	0	0	0	0	0
MD11G1207800	0	0	0	0	0	0	0	0	0	0	0	0	0	0	0	0	0	0	0	0	0	0	0	0	0	0	0	0	0	0	0	0	0	0	0	0	0	0	0	0	0	0	0	0	0	0	0	0	0
MD11G1208000	58	42	55	44	59	0	42	66	29	47	66	56	86	76	80	77	57	79	95	47	56	62	40	87	54	61	52	55	67	41	57	57	47	55	55	59	73	74	74	65	78	90	77	68	54	40	59	57	47
MD11G1208100	4	7	3	3	4	1	3	5	5	10	9	13	17	18	37	13	9	9	4	1	6	6	0	7	5	2	6	5	3	4	3	5	3	0	2	4	6	2	4	3	0	3	1	2	8	4	6	1	4
MD11G1208300	258	330	281	311	333	277	249	304	306	305	279	324	333	316	286	296	214	283	218	197	180	180	77	206	133	165	135	121	164	144	185	159	149	150	157	194	172	155	146	177	168	190	142	168	317	277	277	199	303
MD11G1208400	21	22	26	13	24	17	14	21	17	6	15	14	12	11	15	12	11	0	12	15	7	13	9	10	11	16	9	8	12	8	14	12	6	13	6	11	5	8	13	10	10	9	5	9	20	10	15	13	18
MD11G1208700	0	0	0	0	0	0	0	0	0	0	0	0	0	0	0	0	0	0	0	0	0	0	0	0	0	0	0	0	0	0	0	0	0	0	0	0	0	0	0	0	0	0	0	0	0	0	0	0	0
MD11G1208900	321	383	362	223	319	335	264	259	228	257	260	249	295	317	306	340	349	344	399	305	313	306	198	387	286	267	305	242	257	291	285	303	279	297	300	322	315	357	294	329	334	366	292	360	400	375	412	306	427
MD11G1209000	503	519	573	535	526	486	469	553	476	430	469	473	515	433	454	565	449	482	603	517	474	460	526	505	422	485	396	324	374	344	349	373	357	345	374	450	502	437	432	379	547	562	397	456	506	479	538	356	482
MD11G1209100	204	301	278	279	290	213	244	276	225	235	231	263	212	213	210	205	155	135	240	161	133	199	27	172	125	172	142	142	147	149	153	141	141	163	164	196	142	164	140	165	142	183	170	160	240	263	232	204	293
MD11G1209200	5	6	0	0	6	0	0	0	0	6	5	0	0	0	3	0	0	0	6	0	0	0	0	0	0	3	0	0	0	0	0	0	5	0	4	0	4	0	0	0	0	0	2	6	0	0	0	0	0
MD11G1209400	119	119	83	120	171	115	57	83	112	64	67	64	15	22	20	0	0	0	0	0	0	0	0	10	0	9	9	0	0	9	13	14	14	10	17	23	44	44	29	18	27	35	12	11	29	10	21	15	31
MD11G1209500	87	80	77	52	70	64	61	49	32	0	40	46	51	29	27	12	20	0	28	19	19	17	0	29	22	22	23	26	19	23	22	34	23	19	20	26	27	25	36	20	14	25	19	0	64	46	64	45	50
MD11G1209600	73	77	54	56	88	78	42	30	49	22	31	27	6	0	9	6	0	10	10	4	0	6	0	0	5	11	0	0	11	13	10	27	16	26	23	31	37	57	39	21	21	31	37	27	12	14	12	21	20
MD11G1209700	39	37	54	33	41	32	26	30	22	22	25	27	37	36	31	14	11	16	14	19	18	18	8	18	19	25	24	23	25	26	41	30	26	28	30	55	41	39	35	16	28	36	16	19	19	9	34	14	27
MD11G1209800	11	13	20	7	16	15	16	4	9	5	4	0	0	0	5	0	0	6	4	7	0	6	0	0	0	6	4	7	0	6	0	4	0	2	3	8	3	7	0	0	3	5	0	0	6	6	0	7	9
MD11G1210000	16	19	19	15	12	9	9	17	9	11	9	11	16	21	19	18	25	15	24	26	15	27	0	15	26	11	29	14	17	15	29	18	12	21	15	21	13	17	13	21	18	27	15	19	14	11	11	12	15
MD11G1210300	103	110	118	133	129	107	93	116	71	77	91	85	87	73	80	71	74	71	77	51	49	59	0	75	76	47	52	57	80	61	66	81	73	75	74	83	109	106	78	67	85	85	68	81	74	60	92	44	84
MD11G1210600	555	587	544	642	644	505	476	606	577	547	568	638	651	591	605	678	651	537	953	707	632	695	550	738	628	645	619	558	554	562	613	650	535	524	650	665	719	715	588	626	658	842	629	621	776	733	804	497	801
MD11G1210700	46	52	43	47	39	32	59	53	34	54	64	60	34	34	45	34	24	24	24	17	16	33	13	22	19	30	29	22	11	22	21	25	27	20	24	22	22	24	27	33	41	37	28	30	34	32	40	33	45
MD11G1210800	374	329	490	762	322	263	876	864	772	1436	1708	1628	1912	2477	2341	3713	2567	1635	1962	1084	1837	2297	163	2434	2422	1945	1526	1456	1459	2337	2423	2742	3062	2416	2568	3036	4335	5871	3542	1977	2326	4306	1392	1266	567	845	1349	553	591
MD11G1211000	473	582	520	464	546	478	452	457	396	333	392	370	358	322	294	387	293	280	405	263	255	276	389	288	229	234	216	200	190	213	202	238	226	190	215	218	313	336	288	394	352	392	349	309	350	431	455	306	450
MD11G1211400	94	108	78	95	102	97	90	81	69	82	76	79	70	49	59	52	50	50	89	68	69	68	14	75	51	66	52	56	54	66	63	85	74	67	86	67	99	99	85	100	82	100	61	87	94	60	98	65	107
MD11G1211500	0	17	27	17	0	10	19	18	0	0	21	19	34	35	38	26	19	22	33	30	26	17	0	31	26	26	32	15	23	33	26	27	23	0	15	25	28	25	22	21	30	30	0	15	0	15	0	9	21
MD11G1211600	0	11	8	0	4	4	6	10	0	0	5	0	0	0	0	0	0	0	0	0	0	0	0	0	0	7	3	0	0	0	0	0	0	0	0	0	0	6	0	0	0	0	0	0	0	0	0	4	5
MD11G1211700	0	0	0	0	0	0	0	0	0	0	0	0	0	0	0	0	0	0	0	0	0	0	0	0	0	0	0	0	0	0	0	0	0	0	0	0	0	0	0	0	0	2	0	0	0	0	0	0	0
MD11G1211800	435	440	393	407	419	371	363	387	398	418	393	471	306	330	365	259	293	258	288	275	245	225	125	293	157	171	156	124	93	85	87	64	72	60	59	72	59	85	51	48	55	80	44	57	350	271	297	176	261
MD11G1211900	41	45	31	27	46	0	29	36	30	15	18	37	31	29	0	20	22	0	38	27	27	0	0	28	32	0	24	0	27	25	27	38	30	25	30	37	47	41	0	29	32	38	23	21	21	32	25	15	27
MD11G1212000	98	104	80	77	108	77	71	89	63	67	80	79	86	87	83	114	93	82	160	103	86	105	53	145	121	136	98	140	138	134	168	177	128	151	175	206	224	225	173	133	136	167	90	112	127	118	171	107	155
MD11G1212400	4	0	0	4	5	0	0	0	0	0	3	3	4	0	4	0	2	0	4	0	5	6	0	8	0	3	3	4	3	6	3	5	4	5	0	11	9	7	3	0	4	3	0	0	5	9	6	3	4
MD11G1212500	11	15	17	9	14	10	12	10	8	3	9	8	3	3	10	6	5	0	0	11	8	5	10	0	6	8	7	7	8	4	10	3	16	12	8	12	12	8	6	5	13	10	0	14	3	9	6	6	9
MD11G1212600	29	26	23	32	26	15	19	17	20	20	14	23	26	23	25	11	8	14	16	15	5	13	0	6	11	8	10	4	8	5	9	15	7	11	12	9	23	14	14	5	11	15	9	9	6	7	13	8	9
MD11G1212700	22	28	17	15	14	17	14	18	0	8	7	12	9	7	7	0	0	0	8	5	6	0	0	9	0	11	9	9	0	9	10	9	12	11	13	0	11	12	21	8	5	15	0	5	10	7	11	0	0
MD11G1213200	81	88	71	91	86	83	64	78	87	101	116	115	97	92	81	54	42	63	84	48	82	65	82	50	49	55	53	39	42	47	46	53	42	38	40	50	57	61	55	61	62	62	41	64	35	39	60	52	55
MD11G1213600	4514	5217	5509	4527	4748	4170	4431	4787	3612	3043	3915	3615	4319	3496	3381	4635	3995	3533	5237	3865	3273	3663	3619	4221	3402	3171	2955	2981	3042	2823	3282	3220	2840	2899	3013	3301	2850	2795	2671	2884	2403	3192	2114	2432	4111	4974	4879	3030	4583
MD11G1214000	7	6	3	0	0	4	0	0	0	0	0	0	1	0	0	0	0	0	0	0	0	5	0	4	0	0	0	0	0	0	9	4	0	0	0	0	0	0	3	5	3	5	0	5	3	0	8	0	0
MD11G1214100	1	0	0	0	0	0	1	0	2	1	0	0	0	0	0	0	0	0	0	0	0	1	0	0	0	0	0	0	0	0	0	0	0	0	0	0	0	0	0	0	2	2	0	0	0	0	0	0	0
MD11G1214400	174	192	138	124	159	125	107	119	84	75	83	106	68	69	61	31	38	45	43	39	26	38	26	37	44	33	51	41	49	43	46	46	46	48	59	61	59	66	54	33	72	72	40	39	81	66	79	61	85
MD11G1214500	15	17	12	17	17	11	9	12	12	15	15	14	15	16	18	14	12	11	18	11	12	13	0	8	9	10	12	14	10	11	17	16	12	4	14	13	15	8	12	12	10	16	0	10	10	18	11	7	13
MD11G1214700	0	0	3	28	3	0	0	10	21	52	36	39	67	42	28	12	0	21	10	0	7	12	0	0	0	5	6	8	0	6	0	0	0	10	11	0	8	6	4	0	3	0	0	3	0	0	0	0	0
MD11G1214800	0	0	0	26	0	0	0	11	14	16	21	23	19	15	7	5	2	4	4	4	0	0	0	0	3	0	0	0	0	0	0	0	0	3	0	0	0	0	0	0	0	0	0	0	0	0	0	0	0
MD11G1215300	0	0	0	0	0	0	0	0	0	0	0	0	0	0	0	0	0	0	0	0	0	0	0	0	0	0	0	0	0	0	0	0	0	0	0	0	0	0	0	0	0	0	0	0	0	0	0	0	0
MD11G1215400	0	0	0	0	0	0	0	0	0	0	0	0	0	2	0	0	0	0	0	0	0	0	0	0	0	0	0	0	0	0	0	0	0	0	0	0	0	0	0	0	0	0	0	0	0	0	0	0	0
MD11G1215500	37	29	38	23	24	41	20	12	15	10	14	16	19	18	11	14	14	26	14	17	21	22	24	22	11	20	17	10	18	10	17	9	13	8	7	17	8	15	5	11	0	0	0	6	32	22	36	36	31
MD11G1216100	394	488	442	441	437	392	390	444	377	338	369	368	560	422	404	603	522	524	769	754	591	630	553	704	599	595	538	522	559	537	599	528	506	500	517	601	457	427	456	485	500	540	380	449	472	540	519	263	451
MD11G1216400	14	17	11	16	14	26	0	9	12	0	10	10	5	2	0	0	6	0	0	7	0	5	0	6	0	7	7	0	0	0	5	0	7	3	3	0	3	4	9	7	0	0	0	3	0	0	4	2	0
MD11G1216500	195	163	174	217	158	134	93	153	198	214	187	231	86	98	103	62	52	69	88	77	87	103	99	73	86	139	117	100	118	93	126	118	109	111	130	150	113	105	88	60	104	126	99	75	73	54	67	51	72
MD11G1216600	2	3	3	0	2	3	2	3	4	1	1	2	2	0	1	0	1	0	0	1	2	1	0	0	1	0	1	1	0	3	0	1	1	0	1	0	0	2	0	1	0	2	5	0	0	0	3	0	2
MD11G1216700	44	47	47	47	54	29	28	40	35	51	50	58	67	77	70	57	43	62	37	45	43	46	23	47	35	40	47	41	48	31	33	23	34	30	31	34	29	29	24	34	31	42	19	32	38	48	32	29	32
MD11G1217000	67	59	59	43	40	42	44	50	50	26	37	73	60	54	39	61	40	35	61	41	45	49	0	47	49	43	38	33	23	39	43	45	33	33	41	42	50	53	36	43	42	80	47	62	44	49	46	36	56
MD11G1217200	48	36	47	25	54	30	30	34	24	30	26	27	23	22	25	25	22	28	30	23	21	16	18	20	17	26	30	23	36	16	23	35	14	29	19	30	26	20	23	20	27	27	24	14	34	28	38	22	31
MD11G1217300	186	252	234	268	264	209	171	255	204	204	245	213	270	220	226	238	249	241	398	356	265	313	357	336	297	318	277	271	329	268	367	298	279	290	304	303	303	285	321	414	388	405	356	406	281	295	330	230	353
MD11G1217400	34	20	34	41	22	17	15	23	31	104	86	102	125	134	128	38	56	56	46	56	53	53	23	69	65	93	59	38	29	33	47	29	33	50	38	68	78	48	37	35	37	46	35	38	15	18	28	17	32
MD11G1217800	107	98	81	91	102	87	75	90	91	73	76	50	67	75	67	69	49	53	50	45	37	47	29	43	35	47	31	34	45	36	41	62	59	46	51	57	78	65	69	85	80	78	48	79	62	63	42	43	56
MD11G1218500	0	19	7	12	16	11	9	0	8	13	12	9	20	0	18	16	19	0	16	7	8	8	0	13	12	0	11	11	8	10	14	8	10	0	0	15	11	9	5	0	0	0	0	4	0	9	0	9	0
MD11G1218600	355	424	431	299	421	356	351	297	236	211	254	227	234	218	239	214	194	211	268	254	195	215	140	271	205	192	208	156	174	185	199	205	146	155	159	188	183	202	196	240	273	250	236	226	385	369	447	372	473
MD11G1218700	14	5	11	16	16	13	17	22	17	15	15	14	15	13	10	15	20	20	14	14	10	14	18	8	22	19	10	17	7	21	16	11	9	14	12	14	21	22	19	22	18	27	9	19	5	3	7	10	7
MD11G1218800	16	18	5	9	4	9	9	9	13	6	5	6	2	2	2	13	7	4	19	4	4	11	1	7	9	2	5	5	4	4	6	6	4	2	2	7	6	7	7	6	3	6	7	6	7	5	7	7	12
MD11G1218900	87	82	105	84	107	76	61	88	68	89	70	88	130	117	114	108	69	84	82	82	80	55	0	91	73	65	74	59	70	61	62	73	57	87	97	65	83	98	80	92	92	102	76	83	61	90	82	68	85
MD11G1219200	5	5	3	4	11	9	6	5	6	8	2	7	6	2	2	4	5	0	7	4	0	2	0	4	6	5	0	0	0	0	0	0	0	6	3	6	3	5	0	7	0	0	6	5	4	0	4	12	6
MD11G1219500	754	993	868	825	914	654	591	804	752	646	643	751	473	446	510	347	322	331	282	290	232	277	314	294	240	293	304	269	289	286	354	319	334	321	348	360	504	477	376	330	377	401	344	318	374	363	451	341	467
MD11G1219600	0	0	0	0	0	0	0	5	3	0	0	0	0	0	0	0	0	0	0	0	0	0	0	0	0	0	0	0	0	0	0	0	0	0	0	0	0	0	0	0	0	0	0	0	0	0	0	0	0
MD11G1220000	0	91	61	87	94	0	46	63	68	0	47	0	0	22	0	0	0	0	0	0	0	0	0	0	0	0	0	13	0	0	0	36	0	0	16	0	29	39	0	0	0	0	0	0	0	0	0	19	48
MD11G1220100	8	6	4	4	9	0	5	7	6	3	0	11	5	0	0	0	0	0	0	2	0	2	0	3	0	4	4	0	0	0	0	0	0	0	0	0	0	0	0	5	0	0	2	0	5	0	0	0	4
MD11G1220400	0	0	0	1	0	0	0	2	0	0	0	0	0	0	0	0	0	0	0	0	0	2	0	0	0	0	0	0	1	0	0	0	0	0	0	0	0	0	0	0	0	0	0	0	0	0	0	0	0
MD11G1220600	12	10	7	24	12	0	11	9	17	0	22	13	7	11	7	0	0	0	7	0	0	7	0	0	0	0	6	0	4	4	0	0	0	0	0	0	0	0	0	3	0	7	0	6	0	4	0	4	8
MD11G1220800	235	254	227	194	257	140	184	183	192	137	168	165	130	142	112	84	80	58	61	67	46	51	13	62	61	87	72	73	71	82	81	79	68	71	101	109	119	118	106	78	83	129	74	87	120	99	126	75	140
MD11G1220900	0	0	0	0	0	0	0	0	0	2	0	0	3	0	0	0	0	0	0	0	0	3	0	0	0	0	0	0	0	2	2	0	0	0	4	2	2	0	0	0	0	0	0	0	0	3	0	0	0
MD11G1221000	244	308	257	258	297	226	180	268	228	167	220	188	181	175	170	208	179	148	269	231	172	203	184	207	181	185	163	168	212	170	212	188	197	198	204	218	202	202	186	218	203	223	139	181	197	218	263	180	290
MD11G1221100	102	95	123	134	130	96	117	118	102	117	132	187	316	263	217	377	391	340	333	366	337	339	240	348	267	254	283	176	172	185	204	172	151	189	172	192	191	190	172	229	210	201	180	250	149	147	172	126	169
MD11G1221300	46	48	36	57	56	62	38	33	38	53	51	48	66	55	58	67	74	62	61	67	48	57	37	77	54	59	50	40	42	51	50	49	51	62	60	53	58	60	67	62	58	67	52	68	57	51	62	36	43
MD11G1221500	4	0	0	3	0	0	0	3	0	5	8	6	0	14	7	18	7	0	12	4	0	4	0	6	4	0	4	0	0	0	6	3	4	3	0	7	4	0	2	0	6	8	2	3	0	0	0	0	0
MD11G1221600	43	62	57	35	52	23	34	48	37	29	38	41	40	33	38	47	31	23	58	48	33	44	29	30	44	35	29	36	34	26	31	29	35	31	37	35	31	32	35	53	41	42	45	36	44	43	48	37	62
MD11G1221900	236	210	168	138	199	182	149	171	139	117	117	110	154	99	102	112	83	115	134	110	92	150	93	131	106	108	133	121	109	98	126	132	128	125	138	144	133	121	108	102	114	123	71	92	188	184	237	192	273
MD11G1222000	19	16	14	4	16	10	13	8	11	4	5	6	0	0	4	4	6	0	6	0	7	0	0	0	7	3	9	0	7	0	7	0	0	5	9	0	13	6	0	5	6	8	0	6	7	13	7	8	8
MD11G1222100	38	46	36	22	29	47	37	26	31	27	21	29	42	34	45	43	29	25	21	29	16	19	10	27	14	22	24	19	11	14	22	13	18	25	23	12	28	24	20	26	30	37	23	37	30	29	32	22	44
MD11G1222200	95	100	95	133	115	137	97	130	103	132	161	133	124	113	129	112	87	133	128	103	112	132	155	121	154	127	101	112	103	103	131	131	113	111	141	171	136	148	139	118	138	146	97	124	91	107	105	72	100
MD11G1222300	55	68	61	50	55	13	44	49	36	26	43	32	42	25	34	41	47	20	35	27	24	38	0	19	26	32	20	19	16	13	15	22	0	0	0	19	17	6	0	16	13	14	0	6	16	29	29	20	23
MD11G1222400	12	23	20	16	9	12	13	23	17	20	31	17	22	23	25	18	17	18	26	16	13	16	0	24	9	16	18	9	12	11	17	0	13	21	18	23	15	22	20	20	24	31	18	15	11	11	21	10	13
MD11G1222500	21	21	30	32	32	21	17	27	39	42	45	47	54	67	42	55	39	27	58	41	43	53	11	59	54	49	85	60	34	33	45	45	52	61	71	49	44	74	54	75	106	114	91	74	18	20	16	23	37
MD11G1223400	11	0	8	0	5	8	0	0	0	0	0	0	6	6	6	0	0	0	8	7	0	8	0	7	11	0	6	0	0	3	8	5	5	5	5	0	7	13	9	9	7	11	0	0	7	0	0	0	0
MD11G1223500	30	47	28	37	33	28	30	33	15	20	27	20	14	18	23	17	25	0	27	24	29	28	0	29	30	42	47	42	44	44	51	56	52	45	72	52	40	43	35	33	38	51	36	35	13	18	22	10	19
MD11G1223700	0	0	0	22	0	0	0	0	0	0	48	0	0	46	0	0	0	56	0	0	0	0	0	0	0	65	69	0	0	0	88	67	72	57	86	81	0	0	0	51	75	0	0	71	0	0	0	0	0
MD11G1224300	45	42	33	41	37	32	31	36	29	23	32	39	46	31	41	27	28	33	26	25	25	18	23	18	23	23	22	17	14	14	25	17	15	22	28	16	30	21	23	20	31	50	29	31	33	14	11	15	17
MD11G1224500	88	102	102	106	101	74	87	97	83	73	105	91	76	77	72	62	62	59	90	63	57	80	0	66	66	48	52	60	81	72	93	59	71	63	77	68	56	42	52	43	73	46	42	45	68	86	93	44	83
MD11G1224700	122	102	113	94	104	98	82	99	90	89	105	84	132	104	96	97	89	82	98	67	55	75	80	76	61	76	78	39	57	70	77	50	52	71	63	48	80	76	72	88	77	74	88	78	81	98	87	77	95
MD11G1224800	39	36	0	0	0	7	0	47	35	28	42	37	28	29	35	28	0	9	50	29	17	31	0	25	45	32	36	31	32	0	44	42	0	26	0	0	31	0	35	33	16	36	19	30	0	0	53	0	0
MD11G1224900	742	853	817	842	842	563	624	742	750	695	748	754	733	704	723	724	598	521	704	612	444	550	230	480	438	410	427	290	372	380	392	384	363	306	373	355	465	476	407	493	494	586	481	524	550	634	666	500	733
MD11G1225200	184	230	197	203	245	255	158	189	206	152	194	184	190	166	155	205	190	171	253	228	179	145	124	222	191	178	168	182	190	180	195	176	184	183	199	187	302	254	223	245	225	268	194	221	177	215	165	138	169
MD11G1225700	55	69	44	71	68	65	44	55	62	53	41	70	30	35	46	26	28	34	46	34	15	21	10	20	11	20	17	0	12	7	4	10	5	11	5	8	11	9	5	11	12	7	14	10	25	30	34	12	21
MD11G1225800	8	17	12	12	12	2	10	16	5	5	4	10	6	7	5	3	2	2	3	4	1	5	0	3	1	1	0	4	2	3	4	8	2	3	2	4	3	5	2	1	5	6	3	2	2	1	3	2	1
MD11G1226200	8	6	6	15	9	11	9	22	13	17	28	20	15	19	19	10	10	3	10	5	7	8	1	5	4	5	15	6	7	7	8	9	2	4	7	10	10	13	14	13	8	9	6	8	5	4	5	3	7
MD11G1226300	23	26	24	49	40	23	31	59	47	55	78	84	53	55	67	33	28	10	23	17	19	24	6	20	17	13	26	18	22	18	22	23	13	16	25	26	21	29	34	27	27	33	17	36	12	16	20	7	12
MD11G1226700	0	0	0	0	0	0	0	0	0	0	0	0	0	0	0	0	0	0	0	0	0	0	0	0	0	0	0	0	0	0	0	0	0	0	0	0	0	0	0	0	0	0	0	0	0	0	0	0	0
MD11G1227100	27	28	22	37	36	35	27	26	25	30	34	27	37	35	30	32	36	41	59	41	55	49	23	40	45	25	34	31	34	29	29	26	30	27	37	38	19	32	20	31	40	36	18	31	45	35	37	26	59
MD11G1227200	45	49	57	109	54	55	46	78	66	91	93	85	75	84	97	63	25	53	37	34	45	51	22	30	31	46	43	43	45	36	37	40	40	37	49	54	27	48	39	34	32	35	33	31	24	31	33	20	26
MD11G1227300	157	171	174	186	187	139	164	199	144	180	201	222	250	278	211	226	221	215	241	183	178	231	88	236	168	174	170	117	143	120	156	136	115	133	138	126	154	128	150	140	141	141	99	112	162	167	194	153	203
MD11G1227700	13	18	21	11	11	12	12	9	6	8	11	10	17	21	24	12	10	11	12	10	7	11	4	12	15	14	16	12	10	8	10	9	6	11	17	15	10	15	14	5	7	11	7	5	11	9	15	7	10
MD11G1227800	418	430	398	376	464	341	366	362	336	321	356	316	244	258	227	226	226	211	269	240	233	248	82	288	241	267	241	192	220	231	235	217	195	203	215	258	184	246	194	195	205	239	178	231	457	396	476	349	505
MD11G1228000	0	4	10	7	6	0	8	0	0	6	0	8	4	8	0	0	0	3	9	0	4	0	0	6	0	0	10	4	5	4	6	0	5	0	0	0	8	11	6	11	0	11	0	5	0	0	0	0	0
MD11G1228200	0	5	0	0	0	0	4	0	0	2	0	0	0	0	0	0	0	0	0	0	0	0	0	0	6	0	0	0	0	0	0	0	0	0	2	0	0	0	0	0	0	0	0	0	3	0	0	0	0
MD11G1228300	100	92	102	69	65	76	81	96	71	56	78	69	66	76	53	43	39	46	56	33	33	29	40	43	39	53	42	41	49	37	43	39	29	29	29	30	24	26	32	33	32	41	27	25	43	70	105	70	106
MD11G1228400	0	0	0	0	0	0	0	0	0	0	0	0	0	0	0	0	0	0	0	0	0	0	0	0	0	0	0	0	0	0	0	0	0	0	0	0	0	0	0	0	0	0	0	0	0	0	0	0	0
MD11G1228500	0	0	0	0	0	98	0	62	0	0	0	0	0	41	34	0	0	34	0	0	36	34	0	0	38	0	0	0	0	0	0	0	47	0	0	0	0	75	0	0	72	68	0	0	87	0	0	0	92
MD11G1228600	0	0	0	0	0	0	0	0	0	0	0	0	0	0	0	0	0	0	0	0	0	0	0	0	0	0	0	0	0	0	0	0	0	0	0	0	0	0	0	0	0	0	0	0	0	0	0	0	0
MD11G1228700	0	0	60	0	0	64	50	0	0	0	0	0	0	32	37	30	0	26	0	0	34	38	0	0	37	35	0	41	0	0	0	58	43	0	0	0	0	58	0	0	71	61	0	0	60	0	0	0	72
MD11G1228800	290	296	317	383	359	313	331	340	299	360	369	373	369	386	380	395	355	302	460	345	365	403	181	485	403	384	390	325	377	339	440	401	382	440	483	575	526	501	411	339	359	445	286	359	288	333	352	244	356
MD11G1229100	80	100	113	103	112	53	78	107	104	78	90	121	89	69	126	86	85	35	73	72	49	74	0	62	62	82	79	47	69	48	66	53	49	36	70	56	33	46	41	40	37	43	26	28	50	62	61	26	70
MD11G1229200	5	0	0	0	3	0	0	0	0	0	0	0	7	4	5	0	0	3	3	0	0	0	0	0	7	0	0	0	6	0	0	0	0	8	11	13	10	9	2	9	0	0	15	0	0	0	0	0	0
MD11G1229300	295	233	313	173	238	221	300	194	165	164	175	196	202	212	181	157	149	142	202	120	165	161	101	190	165	186	187	134	196	175	201	161	177	177	176	232	266	314	254	196	208	276	176	201	189	214	235	141	221
MD11G1229400	46	33	40	60	48	45	58	63	54	75	83	83	110	114	87	94	88	84	123	77	63	117	47	130	141	94	101	88	101	92	107	110	108	88	91	90	122	124	118	118	123	150	132	127	30	70	62	38	50
MD11G1229600	10	9	11	7	11	0	4	7	7	7	0	13	0	6	7	0	0	0	0	0	0	5	0	0	0	0	0	0	0	0	0	0	5	0	0	0	0	0	0	0	0	3	6	0	0	5	5	4	0
MD11G1229700	32	66	63	0	33	22	44	59	52	37	69	65	100	97	99	186	98	56	146	65	55	109	21	67	105	78	113	64	61	82	112	130	103	96	177	138	296	255	235	440	447	520	523	652	46	0	0	0	63
MD11G1229900	72	89	56	74	89	69	49	54	67	75	58	62	71	69	59	73	53	58	71	70	61	64	0	95	77	68	77	77	58	67	69	50	76	57	79	73	91	91	64	68	74	87	48	55	59	58	66	51	83
MD11G1230000	33	44	27	37	49	30	28	38	30	25	30	19	40	23	20	22	24	22	34	28	18	35	11	28	35	26	31	20	24	28	21	25	23	27	43	36	40	36	30	25	27	37	17	31	25	36	40	23	45
MD11G1230100	237	283	271	335	293	258	277	310	252	278	271	335	436	323	296	521	476	403	925	666	686	821	449	973	784	760	720	656	648	678	795	728	694	665	750	805	888	858	778	1157	983	1129	952	1061	615	574	673	467	666
MD11G1230200	7	14	18	30	23	8	19	24	30	60	40	68	54	71	65	34	22	32	14	23	14	25	0	14	11	13	11	11	10	15	15	7	16	5	7	10	0	0	3	0	0	4	2	0	17	14	6	8	12
MD11G1230300	208	231	235	243	250	224	154	199	175	200	204	206	205	206	189	172	139	159	176	150	145	161	116	192	148	132	161	145	161	169	156	194	177	167	179	177	190	214	185	159	136	186	132	128	191	194	230	178	217
MD11G1230500	0	3	0	0	0	0	0	3	0	0	3	0	0	0	0	0	4	0	0	0	0	0	0	0	0	0	0	0	0	0	0	0	0	0	0	0	0	0	0	0	2	0	0	0	0	0	0	0	0
MD11G1230700	0	0	0	0	0	0	0	0	0	0	0	0	0	0	0	0	0	0	0	4	0	0	0	0	0	0	0	0	0	0	0	0	0	0	0	0	0	0	0	0	0	0	0	0	0	0	0	0	0
MD11G1230800	53	49	54	42	46	26	33	43	42	23	41	24	31	22	32	26	31	23	34	33	18	0	9	15	7	27	24	22	21	15	14	14	18	5	10	18	12	7	10	0	7	11	8	0	21	25	16	13	19
MD11G1230900	2	3	3	4	1	1	4	7	4	4	5	4	5	11	4	2	1	0	1	1	5	2	0	4	0	3	1	0	1	2	4	1	2	2	2	3	2	2	0	1	0	0	1	2	6	1	4	0	0
MD11G1231400	39	32	37	47	36	28	22	30	21	29	24	35	41	29	31	29	26	25	29	26	28	20	14	24	19	24	26	21	20	18	18	12	11	21	19	21	15	14	13	10	17	19	14	11	22	12	23	14	23
MD11G1231500	0	0	0	0	0	0	0	0	0	0	0	0	0	0	0	0	0	0	0	0	0	0	0	0	0	0	0	0	0	0	0	0	0	0	0	0	0	0	0	0	0	0	0	0	0	0	0	0	0
MD11G1231700	8	8	5	0	2	0	4	0	0	0	2	0	0	3	0	3	0	0	0	0	0	0	0	3	0	0	4	0	5	0	0	0	1	0	0	0	0	0	0	0	5	0	0	0	5	0	5	0	8
MD11G1231800	4	5	0	6	3	0	6	0	0	0	12	8	0	5	7	0	5	8	8	10	13	0	14	0	6	14	11	12	6	14	11	10	0	9	13	12	8	9	13	10	7	17	8	14	10	7	14	12	16
MD11G1231900	8	4	14	0	0	4	9	5	4	6	0	6	6	10	9	0	0	0	2	0	6	0	0	0	0	2	10	0	0	0	0	0	0	0	0	0	0	0	0	11	10	7	5	8	0	0	3	6	3
MD11G1232400	12	17	10	15	13	0	12	10	10	14	11	16	6	13	0	0	0	19	13	10	12	10	0	11	11	8	15	15	27	9	19	20	10	0	17	16	7	12	0	10	9	5	0	8	0	6	15	0	8
MD11G1232500	0	0	2	0	0	0	5	8	9	15	5	16	12	5	0	10	0	6	0	0	0	0	0	0	0	5	19	0	0	0	0	0	0	0	0	0	0	0	0	0	4	0	0	0	0	0	0	0	0
MD11G1233100	5	10	9	5	15	3	4	4	7	7	9	6	1	1	1	1	1	0	2	1	0	1	0	1	3	5	1	1	2	2	0	2	0	3	0	1	3	7	1	5	2	0	1	4	0	2	0	0	2
MD11G1234000	1	0	0	1	0	0	0	0	0	0	0	0	0	0	0	0	0	0	0	0	0	0	0	0	0	0	0	0	0	0	0	0	0	0	0	0	0	0	1	0	0	0	0	0	0	0	0	0	0
MD11G1234300	209	244	253	239	246	196	246	232	245	255	265	307	380	388	377	441	434	409	504	420	416	429	189	460	406	419	381	318	381	323	421	411	378	446	483	471	482	437	365	384	364	408	319	403	315	319	405	328	422
MD11G1234700	0	0	0	0	0	0	0	0	0	0	0	0	0	0	0	0	0	0	0	0	0	0	0	0	0	0	0	0	0	0	0	0	0	0	0	0	0	0	0	0	0	0	0	0	0	0	0	0	0
MD11G1234900	102	106	95	108	109	81	102	127	93	98	94	123	110	96	126	75	74	48	83	76	63	74	0	64	72	87	85	56	69	67	81	96	71	66	86	91	122	88	86	86	82	116	80	90	93	94	91	62	98
MD11G1235000	61	59	52	37	62	35	35	40	32	24	42	30	52	53	42	57	40	46	56	63	45	55	21	59	39	73	59	79	62	48	73	60	51	64	53	70	67	38	36	35	53	62	38	54	71	60	81	55	53
MD11G1235100	22	20	25	26	23	21	16	22	25	20	20	26	21	20	24	13	22	17	21	13	15	13	7	17	18	9	13	11	18	16	17	13	14	11	19	22	21	21	19	20	27	25	14	21	17	29	18	19	29
MD11G1235200	13	11	0	4	0	0	3	7	6	0	0	4	18	11	16	7	13	7	0	0	0	6	0	3	3	0	7	0	5	0	3	0	0	7	5	2	15	12	13	25	26	33	24	30	0	0	10	5	4
MD11G1235300	1	1	1	1	0	1	1	2	4	1	0	1	0	0	1	0	0	1	1	1	1	0	0	2	2	0	1	0	0	2	0	0	1	0	1	0	1	0	2	1	2	0	2	1	0	1	0	1	1
MD11G1235500	0	0	0	0	3	0	2	0	0	4	0	0	6	0	7	10	6	0	0	0	0	0	0	0	7	3	0	0	0	0	0	0	0	0	0	3	2	0	0	0	7	8	0	6	0	0	0	0	0
MD11G1235400	193	182	203	173	206	175	165	138	141	120	125	142	91	81	103	91	64	114	96	74	59	81	42	70	85	76	61	78	80	76	59	75	55	101	76	96	92	83	56	45	36	64	42	32	123	117	131	98	133
MD11G1235700	0	0	0	0	0	0	0	0	0	0	0	0	0	0	0	0	0	0	0	0	0	0	0	0	0	0	0	0	0	0	0	0	0	0	0	0	0	0	0	0	0	0	0	0	0	0	0	0	0
MD11G1235600	7	5	9	9	8	7	4	12	7	8	6	8	10	5	8	4	6	6	6	7	6	4	0	5	6	6	5	4	9	5	3	0	3	2	3	6	5	4	2	0	1	3	0	5	8	4	13	4	13
MD11G1235900	8	6	13	7	6	4	4	6	0	0	5	0	7	8	3	0	4	9	0	4	5	0	4	0	0	6	4	0	5	0	0	8	3	0	0	5	6	0	0	2	7	5	0	0	3	0	8	2	9
MD11G1236100	0	0	3	5	3	0	0	5	0	0	2	0	6	0	4	5	0	0	7	0	0	0	0	0	5	5	0	0	0	0	2	0	2	3	5	6	2	5	0	0	0	0	0	5	0	3	7	4	0
MD11G1236700	0	0	0	0	0	0	0	0	0	0	0	0	0	0	0	0	0	0	0	0	0	0	0	0	0	0	0	0	0	0	0	0	0	0	0	0	0	0	0	0	0	0	0	0	0	0	0	0	0
MD11G1236900	0	5	0	2	6	0	0	0	0	0	0	0	0	0	0	0	0	0	0	0	0	0	0	0	0	0	0	0	0	0	0	0	0	0	0	0	0	0	0	0	0	0	0	0	0	0	0	0	0
MD11G1237000	15	15	14	11	22	15	6	11	16	14	10	16	16	9	10	6	10	16	13	0	4	7	6	5	11	11	14	0	0	6	0	8	5	18	7	8	0	14	10	10	10	9	8	9	10	0	13	3	13
MD11G1237100	123	154	130	131	148	140	122	107	128	112	112	99	95	100	108	88	75	82	116	83	54	77	67	87	81	88	86	60	70	80	88	103	72	79	80	85	89	88	98	73	108	93	65	81	105	117	137	98	136
MD11G1237200	1	1	1	0	1	0	0	1	1	2	1	1	0	0	1	1	0	0	1	0	1	1	0	0	1	1	1	1	0	0	1	1	0	0	1	1	0	2	1	1	1	0	0	1	1	0	1	1	0
MD11G1237300	86	96	74	115	100	89	57	93	95	95	68	87	65	52	61	57	61	58	63	56	58	71	0	63	39	73	58	42	54	41	45	43	40	30	30	61	30	19	33	27	30	37	31	23	92	89	105	80	96
MD11G1237500	104	120	115	120	105	105	97	123	89	98	109	98	133	122	125	143	120	133	138	114	115	113	77	118	94	113	117	80	104	87	86	78	71	79	83	89	85	96	75	82	86	105	78	99	86	109	115	69	117
MD11G1237900	1	3	2	1	0	0	0	1	1	0	0	0	0	0	1	1	0	0	1	0	1	0	0	0	0	0	0	0	0	0	0	0	0	0	2	0	0	1	0	0	0	0	0	0	0	0	0	1	0
MD11G1238000	0	23	15	19	19	21	16	10	13	13	10	14	18	0	20	21	16	13	17	13	0	11	15	16	18	34	18	10	13	18	11	15	14	8	15	19	16	14	14	0	24	17	0	13	21	19	22	16	12
MD11G1238100	379	390	462	257	365	302	362	300	237	154	196	184	137	106	80	60	55	51	62	35	43	55	42	38	29	42	62	41	36	75	74	112	72	53	68	71	85	113	72	67	63	63	55	47	236	224	262	191	308
MD11G1238700	31	19	14	11	18	27	9	8	10	0	11	10	9	14	8	0	0	0	18	6	0	0	0	0	0	10	14	13	13	16	17	11	0	17	19	13	0	26	26	16	20	26	17	0	14	0	15	0	0
MD11G1238800	0	0	0	0	0	0	0	0	0	0	0	0	0	0	0	0	0	0	0	0	0	0	0	0	0	0	0	0	0	0	0	0	0	0	0	0	0	0	0	0	0	0	0	0	0	0	0	0	0
MD11G1239000	70	61	76	56	47	55	40	44	39	31	31	32	52	57	52	35	33	40	41	58	33	39	25	49	30	31	35	25	30	32	27	33	23	32	32	25	31	27	28	30	46	32	21	34	62	62	58	43	53
MD11G1239100	0	0	0	0	0	0	0	0	0	0	0	0	0	0	0	0	0	0	0	0	0	0	0	0	0	0	0	0	0	0	0	0	0	0	0	0	0	0	0	0	0	0	0	0	0	0	0	0	0
MD11G1239400	81	87	87	96	84	70	82	112	75	99	110	106	104	91	99	86	82	74	90	58	83	72	0	77	65	76	82	80	67	83	78	89	69	64	59	74	78	83	62	66	83	92	76	66	82	87	90	56	88
MD11G1239500	80	73	72	81	75	87	80	60	0	78	81	0	0	0	68	0	67	0	0	0	0	0	0	72	0	0	0	49	58	55	63	62	67	0	54	0	0	86	0	0	74	0	0	0	70	98	96	85	111
MD11G1239600	114	137	131	129	116	92	108	122	90	96	98	105	81	81	67	91	63	70	116	60	82	75	51	104	114	93	91	91	105	93	113	95	113	84	87	120	107	116	82	89	88	106	65	91	88	104	96	78	111
MD11G1239700	0	24	28	0	31	24	21	21	0	18	18	24	0	11	12	21	13	14	22	13	0	10	7	16	19	26	23	14	18	17	18	16	0	15	15	23	17	17	0	0	15	18	0	0	17	18	30	23	36
MD11G1239900	512	607	455	649	611	314	493	520	530	401	368	391	142	121	162	80	39	42	76	64	46	73	0	48	36	56	59	48	56	50	58	38	35	20	63	55	28	32	32	14	21	29	31	13	373	273	357	271	455
MD11G1240900	61	76	70	51	55	39	52	51	47	34	33	39	41	23	24	27	31	16	38	31	21	26	0	31	22	30	24	11	23	19	23	26	19	23	22	24	48	40	30	52	39	68	41	31	21	16	29	12	24
MD11G1241100	0	0	0	0	7	0	3	0	6	8	6	0	0	7	9	0	0	6	0	9	6	0	0	5	2	0	0	0	0	2	0	0	0	6	3	0	0	0	0	0	0	0	0	0	0	0	0	0	0
MD11G1241400	181	224	150	260	220	187	159	230	177	214	233	223	121	111	106	105	80	90	134	94	72	76	41	91	68	73	54	51	78	61	58	57	49	47	43	46	74	52	49	90	71	86	58	81	41	38	53	21	46
MD11G1241500	340	339	355	373	323	202	244	314	324	294	287	343	201	215	243	165	111	82	92	66	73	89	5	78	21	42	38	16	37	17	20	27	12	18	13	17	17	18	14	23	39	26	21	45	108	113	102	26	46
MD11G1241600	179	162	163	105	145	140	160	130	88	90	93	103	114	102	93	102	105	127	103	103	101	124	73	111	81	93	100	82	69	69	97	98	88	87	108	96	118	92	65	85	110	92	68	80	95	80	116	78	105
MD11G1241700	117	125	160	76	113	60	126	127	48	24	44	40	58	27	23	20	27	16	25	21	16	0	0	0	0	14	17	14	21	13	43	23	32	30	70	66	49	51	22	20	24	33	10	14	77	64	70	101	213
MD11G1241800	33	43	38	47	51	32	26	44	43	21	37	19	47	33	42	31	27	32	49	36	30	38	0	37	30	31	32	45	48	33	51	40	38	43	42	49	48	40	54	29	47	45	28	22	37	38	35	21	38
MD11G1241900	242	207	229	578	283	223	263	528	464	538	628	519	782	727	585	782	715	575	624	595	553	596	362	617	595	531	805	436	355	386	618	549	450	542	679	628	666	732	620	726	847	1105	612	940	276	229	314	238	395
MD11G1242200	6	5	12	21	11	7	7	8	8	21	12	14	15	11	20	12	10	2	8	8	4	8	3	5	8	10	11	7	10	8	7	5	8	7	6	7	7	9	6	10	8	7	5	10	5	7	9	1	4
MD11G1242300	82	82	72	76	77	59	56	73	54	53	43	50	30	40	27	22	22	32	35	20	23	36	16	31	18	36	27	24	26	27	29	28	29	31	29	36	34	48	21	31	37	40	35	37	51	70	60	49	67
MD11G1242600	3	3	3	2	3	3	3	4	2	3	3	3	3	3	4	4	3	3	4	3	2	4	1	3	3	3	2	3	4	2	3	4	3	3	3	3	3	3	3	6	4	6	3	3	5	3	4	2	3
MD11G1242900	0	0	0	0	0	0	0	0	0	0	0	0	0	0	0	0	0	0	0	0	0	0	0	0	0	0	0	0	0	0	0	0	0	0	0	0	0	0	0	0	0	0	0	0	0	0	0	0	0
MD11G1243000	165	190	180	189	193	203	170	146	164	202	194	222	228	181	175	203	185	195	253	168	174	217	283	216	173	155	179	133	139	157	154	146	169	195	194	198	211	222	205	180	188	199	152	178	213	195	217	205	281
MD11G1243100	7	10	8	5	11	0	0	7	6	5	0	0	6	11	7	6	7	0	5	13	5	9	0	13	5	11	0	0	4	4	0	6	9	8	0	10	0	8	5	11	0	0	3	0	0	6	7	7	10
MD11G1243200	0	0	0	0	0	0	0	0	0	0	0	0	0	0	0	0	0	0	0	0	0	0	0	0	0	0	0	0	0	0	0	0	0	0	0	0	0	0	0	0	0	0	0	0	0	0	0	0	0
MD11G1243300	13	9	10	0	5	17	4	9	9	7	0	0	0	0	9	0	0	14	11	0	9	0	6	16	10	4	10	10	5	10	7	17	0	11	9	18	24	15	12	0	12	8	4	5	13	13	6	9	10
MD11G1243400	6	14	11	6	15	11	6	6	6	4	0	0	0	2	0	6	0	0	6	0	0	12	0	0	3	0	0	2	5	0	0	0	8	9	0	11	11	7	5	5	3	0	8	5	18	0	10	7	16
MD11G1243600	54	54	64	86	57	52	52	61	60	68	81	67	92	93	87	47	39	46	60	38	41	54	43	55	48	31	39	57	46	64	86	69	60	104	83	93	146	110	83	107	108	107	91	103	51	58	58	30	48
MD11G1243700	167	145	216	156	152	147	152	157	137	102	128	106	91	100	80	74	68	73	80	52	66	59	18	71	50	64	48	27	49	52	52	50	47	45	41	41	72	76	64	88	65	94	66	80	103	96	123	90	112
MD11G1243800	101	115	126	116	126	125	111	88	92	102	114	109	90	87	88	78	53	56	86	60	54	79	0	67	59	68	69	51	64	62	84	64	67	72	80	82	85	80	82	61	77	67	41	75	98	88	92	77	90
MD11G1243900	51	39	45	47	36	41	39	59	31	30	46	33	31	36	36	53	48	55	87	65	85	95	125	88	100	89	70	78	75	72	117	120	84	81	111	103	87	95	97	67	69	89	46	52	44	54	54	67	68
MD11G1244000	32	43	35	36	42	18	20	37	33	26	32	35	28	28	23	25	14	19	32	17	12	23	13	12	23	27	17	13	21	24	15	21	22	14	22	13	22	32	20	10	9	20	11	15	15	27	28	14	28
MD11G1244700	122	169	142	151	142	88	96	136	120	99	116	117	132	111	116	82	72	92	65	84	57	59	0	62	58	72	65	49	59	50	58	59	46	57	75	48	92	82	52	78	77	73	59	66	49	69	65	36	65
MD11G1244800	0	6	6	0	12	3	0	7	0	9	7	4	0	0	10	0	0	0	0	0	0	0	0	3	6	0	11	6	5	3	10	0	5	0	7	0	8	6	12	16	36	31	11	27	0	0	0	0	0
MD11G1244900	355	378	411	302	369	228	323	399	281	229	250	218	349	216	276	323	281	201	351	313	230	291	59	304	303	266	267	232	251	247	257	282	232	227	252	244	299	274	252	250	292	342	237	275	362	388	453	293	480
MD11G1245000	35	34	36	163	83	53	57	122	124	140	184	156	275	205	209	134	151	122	148	169	186	251	63	214	247	206	206	204	185	222	269	290	230	275	287	231	306	343	312	311	306	307	246	246	34	30	36	15	28
MD11G1245200	6	3	4	0	5	0	0	0	2	0	0	0	0	0	0	0	0	0	2	0	0	0	0	0	0	0	0	2	0	0	0	0	0	0	0	2	0	0	0	0	0	0	0	0	3	0	0	0	0
MD11G1245300	127	103	114	162	139	183	142	151	127	192	204	197	247	212	214	163	157	248	178	138	192	188	261	217	182	174	164	161	131	149	196	140	137	165	142	195	154	129	122	103	100	133	76	96	129	121	176	102	104
MD11G1245600	28	29	33	32	26	44	31	15	16	29	35	27	33	43	28	37	33	45	56	31	47	55	68	50	46	58	55	35	36	20	28	40	25	34	38	33	24	23	21	23	20	14	11	15	31	43	48	37	41
MD11G1245800	0	0	13	8	12	7	12	14	14	7	13	11	14	12	21	15	9	4	10	9	7	9	0	10	6	0	7	0	5	7	8	7	0	7	9	10	0	5	4	7	0	7	6	7	0	6	8	0	0
MD11G1246200	0	0	0	0	0	0	0	0	0	0	0	4	0	0	0	0	0	0	0	0	0	0	0	0	0	0	0	0	0	0	0	0	0	0	0	0	0	0	0	0	0	0	0	0	0	0	0	0	0
MD11G1246700	256	209	260	223	271	200	244	243	190	189	200	197	355	267	248	442	353	350	418	321	329	392	304	466	359	392	360	317	426	369	372	363	300	357	365	393	498	419	379	352	408	446	312	347	223	300	301	214	337
MD11G1246800	9074	15209	12050	15867	16502	12164	7802	11322	11967	13041	12795	12597	10323	8652	10076	8584	8555	8279	12216	13007	8976	9560	4596	11651	9797	11044	9613	8669	9456	7832	9454	6638	8064	7551	9307	9222	5917	4770	4295	3595	3356	3651	2776	3298	11308	9403	9480	6506	10581
MD11G1246900	65	68	78	60	42	60	48	57	59	48	38	85	93	83	80	77	83	90	81	98	64	78	0	80	53	91	64	47	72	72	44	40	41	32	47	67	57	55	50	45	57	67	44	49	59	69	57	41	79
MD11G1247100	53	53	60	68	53	77	60	51	57	63	65	54	59	61	73	49	52	84	51	57	48	71	84	49	43	51	52	47	35	36	53	41	39	38	50	46	35	48	55	36	26	36	29	33	42	48	47	32	52
MD11G1247300	58	68	70	70	53	49	53	58	60	54	85	63	89	70	77	62	72	79	77	72	60	58	48	62	41	62	62	57	42	57	60	42	37	38	52	43	55	65	46	35	46	37	35	33	55	54	50	34	50
MD11G1247500	99	84	99	99	108	34	62	75	73	86	68	87	61	62	81	56	42	23	55	43	36	51	0	48	58	68	69	24	25	42	29	41	42	30	45	44	46	54	44	26	34	38	26	47	35	30	51	30	64
MD11G1247600	29	24	24	29	26	21	18	32	17	46	60	52	91	105	104	53	36	55	26	23	20	14	6	14	13	27	32	16	11	13	24	14	16	11	35	22	28	26	25	19	44	30	27	30	12	21	17	10	14
MD11G1247800	861	813	855	678	770	680	716	653	563	454	495	521	565	516	500	522	411	466	483	379	367	383	201	398	390	399	405	358	332	311	409	456	358	401	403	427	545	622	532	481	530	629	463	490	496	530	641	432	683
MD11G1248000	0	0	0	0	0	0	0	0	0	0	0	0	0	0	0	0	0	0	0	0	0	0	0	0	0	0	0	0	0	0	0	0	0	0	0	0	0	0	0	0	0	0	0	0	0	0	0	0	0
MD11G1248900	7	11	5	4	9	2	3	6	0	5	0	0	0	5	2	4	4	0	7	11	8	10	0	7	18	15	8	25	14	14	23	27	19	27	36	31	35	41	32	41	57	37	27	49	6	3	6	5	14
MD11G1249500	0	0	0	0	0	4	0	0	2	0	0	2	0	2	3	0	0	0	0	0	0	0	0	0	0	0	0	2	4	3	0	0	6	0	0	8	0	4	0	0	2	4	0	0	0	5	0	3	0
MD11G1249800	152	155	179	146	158	122	139	191	153	105	130	136	108	112	116	106	85	73	176	84	102	142	32	161	151	137	152	174	184	203	283	273	273	297	361	453	334	379	293	259	252	340	231	236	129	81	127	91	149
MD11G1249900	120	0	0	0	117	0	108	125	123	99	128	0	126	0	0	166	131	0	229	160	0	204	29	148	166	197	183	149	159	156	179	187	162	0	157	180	216	263	185	222	184	294	172	245	119	0	127	0	0
MD11G1250000	27	37	31	27	31	26	15	36	24	18	22	24	30	28	23	17	15	15	29	20	21	31	15	26	12	16	20	12	7	16	20	28	23	16	15	21	20	25	16	22	12	19	14	16	16	31	25	11	19
MD11G1250100	1795	1770	2018	2932	2021	1373	2163	2784	2630	3136	4007	3511	5838	4911	5251	7913	7273	5208	6893	6682	4645	6576	2603	5074	4362	6140	4989	2644	2547	2849	2674	2388	2155	2043	2777	2732	1606	2098	1942	2023	1342	2263	1667	1426	5339	4897	6178	4932	7088
MD11G1250200	68	68	57	38	53	32	28	57	31	30	26	29	42	30	38	40	45	0	49	48	31	47	29	60	31	37	35	23	29	32	20	26	23	17	19	20	36	26	27	23	18	30	26	18	53	60	80	45	62
MD11G1250300	157	158	152	110	155	140	112	110	89	72	63	69	77	80	77	64	50	69	85	53	49	60	88	77	73	58	58	81	71	80	79	59	63	66	75	76	101	102	91	76	72	85	48	70	99	103	116	80	143
MD11G1250400	114	94	121	115	138	125	122	94	97	69	86	81	87	96	81	88	85	0	120	95	92	99	89	113	111	95	104	88	79	86	111	97	115	92	87	149	96	127	106	98	91	108	77	104	115	71	86	59	104
MD11G1250500	0	0	0	0	0	0	0	0	0	0	0	0	0	0	0	0	0	0	0	0	0	0	0	0	0	0	0	0	0	0	0	0	0	0	0	0	0	0	0	0	0	0	0	0	0	0	0	0	0
MD11G1251000	6	11	9	7	8	0	10	13	6	14	6	11	0	3	6	15	0	9	15	16	17	23	3	12	23	18	14	12	0	16	22	10	14	8	16	11	12	14	16	16	7	12	0	0	11	6	8	0	12
MD11G1251100	0	15	14	11	11	7	6	5	10	0	4	0	0	0	0	2	0	0	0	0	0	2	0	0	0	0	0	0	0	0	0	0	0	0	0	0	0	0	0	0	0	3	0	0	2	0	0	0	0
MD11G1251600	61	59	53	41	65	49	39	50	53	40	42	47	39	46	37	56	59	27	56	56	55	59	30	85	62	64	58	50	81	68	63	63	43	55	61	85	63	54	54	53	59	51	43	44	46	60	53	48	59
MD11G1251700	75	99	94	77	73	57	51	84	66	41	48	39	36	36	24	20	19	26	29	28	16	33	5	44	22	33	27	26	49	27	40	38	24	34	34	46	29	42	33	35	34	33	40	47	41	26	36	20	31
MD11G1251800	0	3	0	0	0	0	0	0	0	0	0	0	0	0	0	0	0	0	0	0	0	0	0	0	0	0	0	0	0	0	0	0	0	0	0	0	0	0	0	0	0	0	0	0	0	0	0	0	0
MD11G1251900	466	472	510	400	527	462	410	389	331	283	333	355	394	333	323	416	420	366	432	410	349	355	389	510	370	360	336	346	368	335	391	310	331	324	385	435	416	419	383	399	406	508	354	423	543	491	524	435	618
MD11G1252200	8	0	5	0	6	0	6	0	3	0	0	0	0	0	0	0	0	0	0	0	0	0	0	0	0	0	0	0	0	0	0	0	0	0	0	0	0	0	0	0	6	0	0	0	0	0	0	0	0
MD11G1252300	67	74	78	91	71	55	59	52	56	54	51	57	44	45	70	55	39	50	67	36	45	39	0	45	31	63	48	41	41	34	45	49	44	35	42	41	47	42	51	35	35	43	40	38	49	37	71	50	79
MD11G1252400	0	0	0	0	0	0	0	0	0	0	0	0	5	0	0	0	0	0	0	0	0	0	0	8	11	10	0	8	0	0	4	5	0	0	0	0	0	10	5	0	6	0	0	0	0	0	0	0	0
MD11G1252500	81	83	82	109	84	69	88	109	86	106	135	153	149	156	116	107	103	102	119	98	105	91	10	130	94	97	99	112	86	82	113	113	107	133	126	152	136	146	89	101	95	115	72	101	73	54	87	59	94
MD11G1252600	76	77	58	103	96	92	99	131	80	110	129	115	121	141	131	114	81	136	119	109	111	110	208	118	126	136	129	88	83	105	130	98	119	112	143	120	124	134	118	100	86	152	84	133	59	45	66	55	61
MD11G1253000	9	4	10	0	0	0	0	5	6	5	0	0	0	0	0	4	0	0	0	0	0	0	0	0	0	0	0	0	0	0	0	0	2	0	0	0	0	0	0	0	0	0	0	0	0	0	3	0	0
MD11G1253300	98	102	75	81	111	101	63	78	68	37	53	48	32	28	35	43	20	23	36	31	20	17	22	39	26	29	26	20	26	19	22	34	22	22	25	36	34	50	36	24	35	29	34	30	34	50	47	31	48
MD11G1253400	26	11	26	20	23	17	13	16	22	0	13	18	22	0	22	21	17	28	41	33	20	22	15	31	33	29	19	31	29	26	35	33	22	13	26	34	22	25	25	18	12	28	9	12	28	24	22	13	18
MD11G1255200	0	0	0	0	0	0	0	0	0	0	4	7	5	3	0	6	0	0	11	3	0	0	0	0	5	0	0	0	0	0	0	0	0	0	0	0	3	0	2	0	0	0	0	0	0	5	3	0	0
MD11G1255300	404	485	589	423	507	336	545	526	369	364	450	433	869	721	630	911	856	754	843	643	649	752	889	818	773	649	649	454	524	647	615	558	464	428	563	443	535	632	622	612	693	751	653	573	435	660	649	435	616
MD11G1255500	77	63	68	73	68	50	57	69	63	65	58	61	54	65	52	49	35	52	74	54	46	45	0	42	35	32	53	28	44	34	38	34	28	22	38	31	79	67	51	51	57	71	42	56	56	57	61	27	38
MD11G1255600	288	407	337	369	423	344	274	350	331	366	364	411	475	459	437	480	407	396	525	447	403	348	0	383	370	366	385	302	311	349	380	365	314	312	412	398	460	387	376	396	378	460	325	410	436	348	393	280	395
MD11G1255800	11	17	14	8	12	0	0	12	0	18	0	18	17	12	0	11	14	15	18	10	9	19	0	13	22	9	10	10	12	11	8	14	9	12	0	13	10	0	0	8	0	9	0	0	20	21	11	21	20
MD11G1255900	12	11	19	9	11	6	7	8	3	0	4	7	8	0	6	6	5	7	6	10	0	10	0	4	0	0	0	9	5	0	7	6	7	10	5	5	7	6	6	7	0	0	0	6	6	11	8	6	6
MD11G1256000	67	68	70	90	89	80	75	134	70	94	126	111	94	87	90	70	59	77	85	50	60	71	94	61	74	58	69	76	56	50	73	62	46	69	61	78	75	78	91	62	63	84	51	51	43	54	44	36	46
MD11G1256200	6	13	7	16	9	10	4	6	9	11	15	13	15	19	12	8	9	11	8	0	10	0	6	8	0	0	4	6	5	6	8	0	11	0	5	5	15	6	10	8	12	0	0	10	5	14	7	7	13
MD11G1256600	0	0	0	0	0	0	0	0	0	0	0	0	0	0	0	0	0	0	0	0	0	0	0	0	0	0	0	0	0	0	0	0	0	0	0	0	0	0	0	0	0	0	0	0	0	0	0	0	0
MD11G1256800	0	0	0	0	0	0	0	0	0	0	0	0	0	0	0	0	0	0	0	0	0	0	0	0	0	0	0	0	0	0	0	4	0	0	0	0	2	0	0	0	0	0	0	0	0	0	0	0	0
MD11G1256900	2	1	1	0	6	4	3	1	0	2	0	1	0	1	0	0	0	0	2	0	0	1	2	1	0	0	1	0	0	0	1	0	0	0	0	0	0	0	0	3	2	0	0	0	2	0	0	2	1
MD11G1257100	51	83	51	41	48	51	46	33	33	29	27	35	37	37	36	36	42	42	55	41	30	37	21	29	35	55	36	40	42	33	44	48	33	43	50	40	70	61	40	38	50	52	51	30	40	34	41	21	45
MD11G1257200	16	15	17	18	10	6	10	8	9	18	18	17	34	25	33	23	22	28	23	15	16	21	0	0	19	12	22	12	11	15	23	11	15	0	15	20	15	15	19	12	16	21	26	27	12	7	11	11	19
MD11G1257300	499	636	630	631	659	672	552	638	525	553	628	589	823	709	662	881	767	913	982	811	722	716	966	678	551	568	534	531	503	531	551	570	554	545	612	560	543	526	540	643	540	661	504	522	737	719	821	489	680
MD11G1257500	194	282	220	249	277	226	173	206	219	167	211	202	191	177	194	199	172	210	227	183	146	171	150	159	163	198	226	228	201	232	328	281	282	301	341	335	543	532	432	487	519	654	441	463	176	162	187	151	192
MD11G1257600	110	116	109	165	142	110	102	157	125	136	155	135	194	143	178	158	136	127	172	142	123	121	23	160	167	156	118	97	116	107	126	120	108	104	118	128	97	74	70	96	57	78	77	62	115	109	124	74	82
MD11G1257700	446	478	514	529	471	401	426	511	442	466	553	560	631	575	607	438	451	457	438	360	350	429	242	423	444	453	423	332	361	382	387	430	424	348	421	396	472	490	392	345	302	417	413	324	318	453	507	299	426
MD11G1257800	26	30	37	44	31	23	23	42	37	28	42	38	36	33	44	30	23	9	22	15	18	22	3	23	28	24	29	18	24	17	26	26	24	20	18	27	27	26	22	18	16	24	16	18	18	24	27	13	20
MD11G1258000	0	0	0	0	0	0	0	0	6	0	0	0	0	0	0	0	0	0	0	0	0	10	0	0	6	0	0	7	0	0	0	0	0	0	0	0	13	15	9	0	0	0	0	0	0	0	0	0	0
MD11G1258100	19	15	22	24	15	11	23	21	19	23	23	28	19	17	30	23	17	14	28	23	16	20	16	28	26	26	24	19	33	24	27	26	20	17	25	33	32	32	29	37	30	37	28	26	26	18	33	15	32
MD11G1258400	216	248	242	340	216	148	214	297	260	306	395	336	304	236	309	266	231	193	211	138	104	136	0	140	119	124	122	101	95	140	162	162	147	158	221	144	255	371	318	293	206	234	253	172	309	308	449	388	518
MD11G1258900	3	0	4	13	4	0	0	7	0	7	11	6	9	11	8	4	0	0	2	0	6	5	0	4	0	4	0	6	0	0	11	0	6	0	0	6	0	3	0	0	5	0	0	0	0	0	4	0	0
MD11G1259100	114	101	125	77	101	91	94	68	60	53	67	67	86	60	60	76	68	89	92	102	77	85	74	95	90	89	82	71	80	80	104	100	93	96	74	116	96	116	100	98	75	109	91	96	86	104	114	71	111
MD11G1259300	21	10	27	22	30	26	27	18	26	24	13	31	38	44	35	32	29	37	40	30	0	30	8	33	25	25	27	35	16	22	15	23	15	21	18	27	13	12	13	10	16	21	0	10	31	31	37	31	36
MD11G1259400	360	353	375	278	328	278	282	297	256	196	279	239	280	214	229	222	164	197	229	176	146	167	130	190	152	217	204	184	195	198	228	239	217	223	223	249	330	308	243	184	214	259	173	178	254	274	295	144	262
MD11G1259500	14	17	9	5	9	11	0	4	6	5	0	0	12	7	0	10	0	0	15	4	17	12	0	5	13	17	13	11	0	16	0	0	16	14	19	23	11	20	14	13	10	16	0	14	9	0	17	7	0
MD11G1259700	29	31	30	46	29	25	30	29	24	36	32	37	40	31	26	39	36	26	82	44	63	88	51	68	49	70	79	58	47	71	58	69	77	80	75	64	94	79	79	58	79	96	67	67	41	54	36	33	57
MD11G1259800	27	32	43	18	16	12	19	18	25	17	26	30	24	25	22	25	29	22	25	21	24	27	16	33	39	29	34	19	30	37	45	35	30	31	41	68	48	35	33	19	27	26	19	31	33	32	36	18	49
MD11G1259900	46	65	62	56	59	33	45	56	53	55	64	52	98	98	91	115	81	67	135	96	90	112	22	122	105	115	124	105	116	85	134	119	113	106	156	140	70	83	66	58	77	73	57	70	77	55	92	73	88
MD11G1260000	5	5	0	0	5	0	4	0	0	0	0	0	0	0	0	0	0	0	0	0	0	0	0	0	0	0	0	0	0	0	0	0	0	0	0	0	0	0	0	0	0	0	0	0	0	0	0	0	0
MD11G1260100	740	611	679	562	704	598	558	618	452	497	521	559	483	455	369	476	372	440	652	362	444	521	572	596	459	534	482	553	672	545	748	703	687	832	809	988	1006	978	777	485	595	646	393	395	716	691	756	729	933
MD11G1260200	1	2	0	2	1	0	2	1	2	2	2	1	3	0	1	0	1	1	1	1	1	2	0	0	1	0	4	3	0	1	0	0	1	0	0	2	0	0	1	0	0	0	0	2	0	0	0	0	0
MD11G1260300	42	42	37	42	28	23	30	37	25	38	41	37	46	50	34	27	24	24	29	22	32	42	0	35	30	51	37	30	36	31	44	45	39	34	27	29	38	26	16	16	28	22	8	15	16	11	18	14	17
MD11G1260400	676	543	661	443	504	408	530	510	405	375	468	415	397	335	330	341	298	280	390	231	277	341	132	343	242	240	214	216	271	213	252	230	227	217	281	301	296	314	284	224	255	307	187	222	429	458	508	435	590
MD11G1260500	84	62	105	68	64	0	72	65	43	40	71	56	53	46	51	63	48	0	56	34	27	35	0	32	38	36	44	41	39	37	42	27	32	31	42	32	51	40	36	35	40	61	20	34	50	52	64	44	81
MD11G1260600	47	46	36	25	25	14	23	25	33	20	19	19	34	38	26	14	13	19	15	13	10	15	8	20	25	13	13	25	18	7	17	7	15	12	13	10	0	12	23	18	10	24	7	10	17	19	15	15	20
MD11G1260700	59	43	36	45	46	0	54	49	44	47	47	48	93	71	83	57	39	64	62	51	43	55	14	45	42	55	51	59	53	56	56	58	49	57	50	68	67	53	51	54	50	56	50	56	32	70	70	33	44
MD11G1260800	56	52	61	44	43	26	42	41	33	32	48	38	73	48	60	65	55	65	78	74	72	68	12	68	66	79	67	86	72	55	61	57	63	61	64	92	68	67	46	44	46	65	46	48	56	46	60	35	52
MD11G1260900	601	632	608	662	628	585	544	690	523	602	651	643	775	692	715	794	638	747	855	743	652	686	459	844	534	665	580	611	669	543	639	619	605	616	647	775	743	628	580	574	621	667	430	568	716	718	794	559	819
MD11G1261100	0	0	0	0	0	0	0	0	0	0	0	0	0	0	0	0	0	0	0	0	0	0	0	0	0	0	1	0	2	0	0	0	0	0	0	0	0	0	2	0	0	0	0	1	0	0	0	0	0
MD11G1261300	5	3	4	0	0	0	0	0	0	0	0	0	0	0	0	0	0	2	0	0	0	0	0	0	0	0	0	0	0	0	0	0	0	0	0	0	0	0	0	0	0	0	0	0	0	0	0	0	0
MD11G1261500	5	8	5	6	0	0	8	8	5	3	0	0	6	0	0	12	8	6	14	10	9	10	0	0	12	13	7	10	15	11	14	11	14	13	15	21	13	10	10	11	8	15	9	7	12	13	15	12	16
MD11G1261600	0	20	0	0	0	0	0	0	0	0	0	0	0	0	0	0	0	0	28	0	0	0	0	0	0	0	0	0	24	0	24	0	25	0	0	0	20	0	22	0	0	0	0	0	0	0	0	0	0
MD11G1261700	0	0	0	0	0	0	0	0	0	0	0	0	0	0	0	0	0	0	0	0	0	0	0	0	0	0	0	0	0	0	1	0	0	0	0	0	0	0	0	0	0	0	0	0	0	0	0	0	0
MD11G1261800	44	44	29	45	49	42	38	49	35	39	29	41	46	66	41	39	35	18	40	33	31	32	36	29	36	40	42	35	34	31	49	42	34	54	47	54	51	59	61	48	57	67	36	49	49	35	49	28	45
MD11G1261900	83	83	81	90	96	77	74	105	90	70	81	88	149	116	105	122	103	127	164	118	118	122	126	130	156	148	155	157	174	142	207	163	175	218	199	181	208	166	168	164	197	190	110	204	51	57	49	26	36
MD11G1262000	17	15	15	7	14	7	10	7	12	8	0	5	0	11	6	9	3	4	5	3	6	4	5	6	0	0	2	5	5	0	6	0	3	0	11	5	6	0	0	2	11	16	2	6	4	0	3	0	6
MD11G1262400	1	0	0	0	0	0	0	0	0	0	0	0	0	0	0	0	0	0	0	0	0	0	0	0	0	0	0	0	0	0	0	0	0	0	0	0	0	0	0	0	0	0	0	0	0	0	0	0	0
MD11G1263200	172	148	158	202	209	166	126	196	168	169	185	180	206	217	207	163	132	192	185	168	140	134	167	170	125	189	126	139	154	146	181	141	138	137	127	153	172	180	156	148	208	226	141	159	162	160	159	100	162
MD11G1263300	18	20	19	15	19	14	11	18	9	8	10	12	13	0	11	6	11	22	10	13	9	9	9	7	11	8	12	7	12	10	12	9	7	21	8	11	20	22	13	6	9	20	8	20	17	12	5	11	9
MD11G1263900	77	101	86	75	98	56	89	94	90	70	73	75	64	79	71	68	70	63	70	69	69	63	0	81	69	67	57	57	53	72	65	61	57	43	55	64	72	60	76	62	64	65	46	50	77	104	134	70	101
MD11G1264000	131	103	107	88	119	123	106	79	69	74	85	91	100	98	96	108	96	73	118	92	88	91	99	107	98	84	106	94	98	104	109	91	80	88	103	111	106	115	96	87	100	111	61	96	106	122	135	88	130
MD11G1264200	0	0	0	0	0	0	0	0	0	0	0	4	0	2	0	0	0	0	0	0	0	11	0	4	0	0	10	10	0	0	0	0	0	0	8	0	0	9	6	0	0	9	0	0	9	0	3	0	14
MD11G1264100	28	25	30	20	31	16	23	23	18	17	10	17	18	0	20	13	13	0	25	21	16	29	0	0	22	19	25	0	14	25	18	18	22	15	19	14	19	19	20	16	24	24	0	24	0	15	16	7	15
MD11G1264400	120	102	106	104	85	95	89	105	97	87	97	101	116	96	97	94	77	101	96	100	73	74	17	89	62	58	82	55	57	66	48	65	66	53	66	52	63	75	44	65	80	76	34	63	110	94	77	37	68
MD11G1264500	51	66	50	45	57	46	54	50	39	38	45	31	46	33	44	45	32	28	45	37	44	46	24	48	72	53	37	43	46	56	51	49	48	62	53	61	62	54	61	74	70	75	54	60	57	48	57	33	66
MD11G1264600	28	32	32	20	25	35	28	19	22	21	14	8	15	21	11	0	8	12	8	0	13	15	0	10	0	10	0	14	5	12	10	8	7	0	6	11	17	21	12	11	0	12	12	0	9	14	7	0	12
MD11G1264700	22	34	31	38	45	33	35	26	39	32	36	39	15	21	29	15	4	18	15	9	0	13	9	14	11	13	16	0	15	14	17	14	15	18	0	21	20	20	22	14	18	26	11	12	10	0	7	0	22
MD11G1265400	10	11	13	2	14	13	5	5	5	8	0	5	4	0	0	0	3	0	4	3	0	0	4	3	0	0	2	0	0	0	4	5	0	3	0	0	3	3	2	3	16	11	4	8	0	0	4	0	0
MD11G1265500	198	246	239	209	217	155	158	202	179	145	190	184	245	223	203	162	144	152	129	181	117	151	67	183	175	191	193	185	170	170	257	214	226	193	255	218	252	231	229	257	232	298	173	218	146	166	182	96	171
MD11G1265700	51	59	64	38	39	32	36	36	36	18	13	18	7	8	7	4	0	13	0	7	6	7	0	8	4	5	7	4	6	5	0	12	9	8	6	12	11	20	11	5	15	16	0	19	12	8	14	9	17
MD11G1265800	41	58	37	28	38	36	24	26	25	16	24	15	19	12	13	21	19	12	34	34	19	35	0	26	23	28	30	26	29	26	33	31	36	31	30	37	29	31	24	34	35	22	24	32	45	31	26	24	40
MD11G1265900	7	14	8	0	0	0	6	0	7	0	0	7	0	9	0	10	0	0	0	0	0	3	0	0	4	0	0	0	2	0	6	4	0	0	3	0	0	4	3	0	0	3	0	0	6	9	9	0	10
MD11G1266000	5	0	7	7	4	0	5	0	0	0	0	7	0	6	6	0	0	0	0	2	0	0	0	3	3	0	0	0	0	0	8	4	0	0	7	3	0	0	0	0	0	4	6	0	0	0	0	7	8
MD11G1266100	36	37	27	34	35	48	0	27	23	28	43	28	46	32	36	0	33	0	27	8	17	17	0	21	0	0	17	0	0	0	14	20	0	0	0	16	25	0	0	27	29	45	24	0	24	24	0	30	0
MD11G1266200	20	19	9	29	0	18	0	17	20	23	16	20	23	20	18	16	0	34	25	26	14	17	0	18	24	0	36	34	24	25	24	22	16	33	30	32	22	20	20	15	23	0	10	0	14	0	10	0	14
MD11G1266300	2	6	3	3	1	0	2	0	2	0	1	3	1	2	0	1	2	0	1	1	0	0	0	1	0	2	2	0	0	0	2	1	2	0	1	1	1	1	2	1	0	1	0	3	0	2	1	1	1
MD11G1266500	0	0	0	0	0	0	0	0	0	0	7	6	0	0	0	4	0	0	3	0	0	0	0	0	0	0	0	0	0	0	6	0	0	4	0	0	0	0	0	0	0	0	0	0	0	0	0	0	3
MD11G1266600	2	3	3	2	2	3	3	3	3	2	3	3	3	3	2	3	2	3	2	2	2	2	3	2	2	2	2	1	2	2	2	2	2	3	1	1	3	2	2	2	2	1	1	1	2	2	3	2	2
MD11G1266700	0	0	0	0	0	0	0	0	0	3	0	0	6	0	0	0	0	0	0	0	0	0	0	0	0	0	0	0	0	0	0	0	2	0	4	0	0	0	0	0	0	0	0	0	0	0	0	0	0
MD11G1266800	6	8	9	7	10	0	10	15	7	0	14	18	25	18	20	0	0	0	15	9	11	11	0	13	0	8	11	5	5	7	3	8	8	0	0	0	11	0	10	12	8	3	0	8	8	11	12	11	12
MD11G1267200	8	17	19	11	14	19	14	6	13	0	9	0	14	10	0	4	6	0	9	6	9	8	10	10	6	9	9	10	11	14	5	17	9	10	7	11	14	10	10	8	10	22	10	10	0	0	6	0	6
MD11G1267300	19	20	21	41	38	25	21	36	18	34	43	42	28	43	33	25	24	31	29	30	25	29	0	29	21	41	25	27	27	24	44	33	21	38	24	39	17	35	32	25	18	31	11	18	22	20	30	23	30
MD11G1267900	11	22	12	8	16	8	7	0	9	11	8	6	11	0	5	4	0	2	5	5	2	0	0	2	0	0	11	0	0	0	0	4	0	0	9	0	3	0	6	0	0	7	8	8	6	5	7	6	7
MD11G1268200	3	0	0	0	0	0	0	0	0	0	0	0	0	0	0	0	0	0	0	0	0	0	0	0	0	0	0	0	0	0	0	0	0	0	0	0	0	0	0	0	0	0	0	0	0	0	0	0	0
MD11G1268300	5	7	0	0	0	0	4	0	0	0	0	0	0	0	0	0	0	0	0	0	0	0	0	0	0	0	0	0	0	0	0	0	0	0	0	0	0	0	0	0	0	0	0	0	0	0	0	0	0
MD11G1268500	0	0	0	0	7	0	0	0	0	0	0	0	0	0	0	0	0	0	0	0	0	0	0	0	0	0	0	0	0	0	0	0	0	0	0	0	0	0	0	0	0	0	0	0	0	0	0	0	0
MD11G1268600	67	68	76	27	74	55	53	26	25	11	21	18	8	5	8	3	0	0	0	0	0	0	0	0	0	5	0	15	0	6	6	0	0	0	0	9	4	7	0	3	4	0	2	0	25	23	34	26	39
MD11G1269400	24	39	28	29	30	19	42	54	37	75	87	64	186	172	178	235	206	101	252	179	124	175	21	171	160	133	160	133	156	138	156	204	164	145	198	196	236	230	243	299	197	255	149	171	79	69	105	49	84
MD11G1269500	87	81	76	61	74	50	37	89	48	33	38	37	43	42	54	41	41	25	41	48	34	41	40	25	47	35	49	41	36	38	66	58	48	70	52	67	93	89	79	61	37	66	39	34	44	53	37	30	36
MD11G1269700	205	189	228	208	221	221	193	200	172	152	157	193	136	108	124	88	91	85	106	82	84	81	70	110	105	95	73	93	86	77	91	111	82	81	83	105	116	109	93	115	86	108	107	80	164	170	148	161	217
MD11G1269800	132	162	161	136	148	139	84	160	148	128	136	142	179	166	148	221	174	221	207	172	126	166	0	171	164	156	148	129	141	110	123	121	113	86	112	118	156	129	107	102	90	134	110	98	154	135	134	115	197
MD11G1270000	16	16	15	11	15	0	8	7	0	10	12	9	14	0	17	9	0	0	10	13	8	11	0	15	8	0	11	6	7	12	12	8	0	0	0	0	12	5	6	9	9	7	11	0	0	15	13	0	0
MD11G1270100	6	19	5	13	10	5	9	20	11	10	6	14	9	13	12	12	0	18	18	8	11	19	0	15	19	13	12	13	10	10	12	11	17	13	12	15	18	12	13	9	10	10	4	8	10	10	0	0	0
MD11G1270200	74	76	58	101	69	70	77	87	61	69	96	78	113	111	98	99	129	112	157	120	87	103	81	117	108	95	116	86	80	81	91	102	92	81	78	97	96	122	86	101	113	123	108	103	79	90	119	76	98
MD11G1270400	70	45	53	50	56	57	43	66	67	48	66	62	50	41	45	51	48	43	38	38	33	41	0	38	38	41	42	25	44	43	47	56	39	23	38	52	36	30	30	25	32	36	29	40	55	38	74	50	84
MD11G1270500	548	595	583	709	641	548	466	693	599	538	690	735	561	513	528	414	372	369	397	341	310	365	232	363	352	431	410	416	379	370	382	422	404	428	452	431	407	456	403	310	369	433	366	355	356	386	451	238	312
MD11G1270600	4	7	5	4	0	0	9	8	3	3	4	3	6	3	0	0	0	5	0	2	0	3	0	0	0	2	2	0	4	0	0	3	0	2	3	4	2	3	5	6	0	0	3	0	2	3	0	0	0
MD11G1270700	0	0	0	0	0	0	0	0	0	2	0	0	0	0	0	0	0	0	0	0	0	0	0	4	0	2	0	0	0	0	0	0	0	0	0	0	0	0	0	0	0	7	0	0	0	0	0	0	0
MD11G1270800	20	23	28	33	25	19	26	11	22	12	17	16	15	10	16	20	8	26	14	18	0	6	6	14	12	13	12	9	12	8	5	0	5	0	0	5	6	6	4	5	8	7	9	6	16	10	17	10	14
MD11G1270900	0	0	0	0	0	0	0	0	0	0	0	0	0	0	0	0	0	0	0	0	0	0	0	0	0	0	0	1	0	0	0	0	0	0	0	0	0	0	0	0	0	3	0	0	0	0	0	0	0
MD11G1271000	87	105	88	73	90	95	77	64	54	64	52	65	86	77	61	89	86	67	78	56	50	57	53	56	59	69	52	47	41	60	48	57	54	59	58	60	76	102	79	103	102	101	88	105	75	91	67	41	82
MD11G1271100	0	0	0	8	0	0	0	0	8	14	0	0	0	0	10	0	10	0	0	0	0	0	0	23	0	14	0	0	0	0	0	12	11	0	17	0	20	0	15	19	20	18	23	16	0	0	0	0	0
MD11G1271200	19	22	34	26	37	19	24	31	21	29	27	45	26	23	16	27	15	25	16	27	10	18	0	19	15	17	14	12	5	15	17	9	10	15	12	0	20	28	16	23	14	21	14	10	13	17	20	17	29
MD11G1271400	0	0	0	0	0	0	0	0	0	0	0	0	0	0	0	0	0	0	0	0	0	0	0	0	0	0	2	0	0	0	0	0	0	0	0	0	0	0	0	0	3	0	0	0	0	0	0	0	0
MD11G1271600	7	10	9	15	11	15	0	16	14	9	0	15	13	15	13	13	4	13	0	0	5	11	0	6	0	9	0	0	0	0	0	0	0	0	0	5	0	0	2	0	0	0	0	3	6	8	0	0	10
MD11G1271900	44	49	67	45	55	34	41	56	34	28	43	59	39	21	35	31	51	19	45	39	22	41	12	46	44	30	40	41	39	36	42	34	35	24	36	31	31	37	38	33	38	33	33	54	49	53	58	34	55
MD11G1272000	43	55	58	43	50	58	48	40	28	38	37	31	0	11	0	14	11	0	0	9	4	16	0	17	4	0	7	0	0	0	0	5	0	0	0	0	0	5	0	8	8	10	3	0	13	23	18	20	0
MD11G1272300	0	4	0	0	0	1	0	0	0	0	0	0	0	0	0	3	0	0	0	2	0	0	0	0	0	0	0	0	0	0	0	0	0	0	0	0	0	0	0	0	0	0	0	0	0	0	0	0	2
MD11G1272500	3	0	0	0	0	2	0	0	0	0	8	2	6	3	5	9	12	9	9	0	4	3	2	7	8	5	16	0	4	0	3	10	6	5	6	4	6	10	7	5	10	13	6	28	0	0	3	2	2
MD11G1272700	60	0	73	82	91	64	57	89	64	0	71	80	50	70	60	0	29	0	29	0	26	35	0	34	35	49	0	0	0	23	29	23	0	21	0	31	33	34	15	0	23	0	44	25	0	33	28	22	30
MD11G1273000	160	139	161	151	152	148	119	119	114	96	136	104	103	84	98	78	70	81	90	72	66	87	64	79	106	88	101	83	92	94	86	93	90	76	84	108	120	97	108	77	89	114	65	73	107	95	98	85	122
MD11G1273100	38	41	33	39	24	31	29	31	37	27	37	39	49	35	37	27	24	38	32	39	33	22	15	14	34	21	39	28	22	16	23	33	28	26	23	28	31	19	22	32	26	22	32	34	29	28	26	18	17
MD11G1273300	16	20	18	14	11	11	14	13	9	21	14	18	20	26	24	19	8	26	17	11	11	9	14	15	23	11	13	16	14	14	16	13	21	16	17	16	10	11	13	6	11	8	5	6	11	11	16	5	6
MD11G1273400	19	9	9	0	15	19	14	9	11	11	11	14	7	15	5	2	0	0	0	5	0	0	3	11	0	6	0	5	0	0	0	5	7	14	11	10	0	5	0	0	0	0	0	0	0	5	5	5	10
MD11G1273600	0	0	0	0	0	0	0	0	0	0	0	0	0	0	0	0	0	0	0	0	0	0	0	0	0	0	0	0	0	0	0	0	0	0	0	0	0	0	0	0	0	0	0	0	0	0	0	0	0
MD11G1273800	6	11	12	16	21	6	9	11	14	13	21	21	24	23	20	16	11	13	12	18	7	13	9	8	13	13	15	9	5	9	9	16	10	9	11	14	13	10	6	8	9	9	6	6	5	5	5	6	0
MD11G1273900	24	32	28	12	30	16	19	27	13	16	22	25	26	23	29	11	17	22	29	17	32	27	18	24	22	29	19	31	24	25	28	35	23	23	20	41	30	42	29	24	22	34	18	18	26	21	33	23	29
MD11G1274100	0	18	9	20	12	16	0	17	14	0	13	11	0	0	0	0	5	0	0	5	0	0	0	0	0	0	9	0	0	0	0	0	0	0	0	0	0	0	0	0	0	0	0	0	0	0	0	0	3
MD11G1274400	0	0	0	0	0	0	0	0	0	0	0	0	0	0	0	0	0	0	0	0	0	0	0	0	0	0	0	0	0	0	0	0	0	0	0	0	0	0	0	0	0	0	0	0	0	0	0	0	0
MD11G1274700	13	10	13	17	14	0	0	0	0	0	16	0	18	27	19	12	22	0	0	26	0	18	0	17	13	22	22	0	11	0	16	8	11	21	22	19	17	24	11	16	0	23	0	20	0	0	0	0	6
MD11G1275200	0	0	0	0	0	0	0	0	0	0	0	0	0	0	0	0	0	0	0	0	0	0	0	0	0	0	0	0	0	0	0	0	0	0	0	0	0	0	0	0	0	0	0	0	0	0	0	0	0
MD11G1275400	0	0	0	0	0	0	0	0	0	0	0	0	0	3	0	0	0	0	0	0	0	0	0	0	0	0	0	0	0	0	0	0	0	0	0	0	0	13	0	4	5	9	0	0	0	0	0	0	0
MD11G1275600	62	51	66	37	48	58	33	42	30	30	33	24	45	41	56	54	40	0	83	57	57	58	0	46	67	68	58	54	44	33	28	62	48	49	60	54	54	48	62	51	63	51	53	63	67	66	67	54	72
MD11G1275700	284	312	263	264	324	296	251	222	247	227	218	238	177	157	169	139	117	144	138	150	136	151	192	128	114	132	167	152	181	156	220	177	207	216	271	210	243	271	262	201	186	242	155	161	227	208	210	194	266
MD11G1275800	345	453	359	479	485	312	334	330	331	229	284	254	74	63	87	31	23	20	35	34	34	33	23	27	20	20	32	20	24	41	36	29	29	16	31	17	41	49	43	50	33	43	60	43	90	85	117	76	90
MD11G1276000	6	8	21	18	10	0	25	17	13	28	33	29	45	33	24	64	33	32	37	29	36	47	51	28	50	34	38	24	26	32	29	47	36	25	21	38	48	41	41	45	47	89	76	55	23	27	51	38	33
MD11G1276200	0	0	0	0	0	0	0	0	0	0	0	0	7	0	6	0	0	0	0	5	0	3	0	0	0	0	0	0	0	0	6	0	0	0	0	7	0	0	0	0	0	0	0	0	0	0	0	0	0
MD11G1276500	32	36	47	33	35	12	31	22	29	19	24	33	48	42	46	48	43	13	38	41	28	62	6	32	31	61	47	33	34	32	32	39	30	19	38	39	44	39	35	37	30	61	32	27	15	23	16	14	19
MD11G1276600	13	17	8	18	21	0	12	15	14	15	12	9	7	8	10	3	0	0	6	9	0	0	3	3	0	0	5	0	0	0	0	0	0	0	0	0	0	0	0	0	2	5	0	2	0	0	3	0	3
MD11G1276900	1234	1430	1327	1338	1414	1150	1074	1249	1245	1168	1315	1262	1180	1148	1142	1043	1031	911	1091	1029	841	976	303	989	809	848	792	695	785	694	788	716	742	747	847	940	958	993	862	970	943	1077	849	953	1182	1015	1231	1170	1764
MD11G1277100	0	0	0	0	0	0	0	8	0	0	0	0	0	0	0	0	0	0	0	0	0	0	0	0	0	0	0	0	0	0	0	0	0	0	0	0	0	0	0	0	0	0	0	0	0	0	0	0	0
MD11G1277200	0	0	0	0	0	0	0	0	0	0	0	0	0	0	0	0	0	0	0	0	0	0	0	0	0	0	0	0	4	0	0	0	0	0	0	0	0	3	0	0	0	0	0	0	0	0	0	0	0
MD11G1277500	36	34	21	32	29	38	20	26	27	22	26	25	26	22	25	8	10	12	12	14	0	11	0	8	11	15	9	0	6	7	8	0	9	6	7	13	7	5	0	0	0	0	0	0	11	0	11	0	0
MD11G1277600	107	116	99	104	124	89	75	95	74	67	80	87	115	99	134	89	87	119	127	82	92	95	86	111	98	90	123	96	94	101	115	108	104	125	141	175	116	137	113	87	101	122	59	72	90	95	108	57	86
MD11G1277800	0	0	0	0	0	0	0	0	0	0	0	0	0	0	0	0	0	0	0	0	0	0	0	0	0	0	0	0	0	0	0	0	0	0	0	0	0	0	0	0	14	0	0	0	0	0	0	0	0
MD11G1277900	3	5	2	2	1	1	2	3	1	2	4	1	0	1	2	3	3	1	3	1	2	1	4	5	0	2	5	1	3	2	3	2	1	1	4	3	1	6	2	4	4	2	0	1	0	0	1	3	2
MD11G1278000	35	21	21	32	25	13	19	13	20	18	20	20	19	27	17	21	18	15	31	24	23	30	9	33	27	22	19	25	47	37	39	33	29	19	35	39	32	38	23	17	35	28	23	27	26	25	37	22	28
MD11G1278100	0	5	2	0	0	0	3	2	0	0	0	3	0	0	0	0	0	0	0	0	0	0	0	0	0	0	0	0	0	0	0	0	0	0	0	0	0	0	0	0	0	0	0	0	0	0	5	0	0
MD11G1278500	77	44	59	65	42	47	52	76	35	61	58	78	55	65	61	45	41	72	62	42	48	69	76	54	42	55	46	43	31	39	44	49	31	30	26	37	36	48	35	45	28	43	38	23	27	41	52	57	56
MD11G1278700	5	6	6	0	4	0	0	0	0	7	6	0	0	0	0	0	0	7	0	4	6	0	0	0	4	0	0	5	10	8	9	7	11	5	0	13	5	0	8	0	5	9	5	0	7	7	5	7	0
MD11G1278800	0	0	0	0	0	0	0	0	0	0	0	0	0	0	0	0	0	0	0	0	0	0	0	0	0	0	0	0	0	0	0	0	0	0	0	0	0	0	0	0	0	0	0	0	0	0	0	0	0
MD11G1279000	0	0	0	0	0	0	0	0	0	0	0	0	0	0	0	0	0	0	0	0	0	0	0	0	0	0	0	0	0	0	0	0	0	0	0	0	0	0	0	0	0	0	0	0	0	0	0	0	0
MD11G1279200	136	120	137	120	119	131	103	141	142	99	112	118	102	114	121	111	81	94	111	94	95	95	0	102	90	99	112	62	69	69	62	71	61	43	47	69	67	60	57	55	102	95	78	64	78	69	85	66	102
MD11G1279700	93	71	106	110	95	77	64	90	65	85	85	101	101	127	102	120	88	97	137	87	87	85	100	103	91	78	93	70	77	69	95	74	67	84	75	88	76	93	78	86	77	64	65	61	54	65	64	45	87
MD11G1279800	117	99	125	83	109	85	100	122	80	69	83	81	128	132	125	163	145	113	216	174	127	131	94	229	185	139	125	131	146	147	165	121	141	122	117	172	169	129	119	108	128	168	93	133	103	107	108	66	105
MD11G1280100	6	0	0	9	6	0	0	0	4	6	4	0	0	0	0	0	0	0	0	0	0	0	0	0	0	0	0	0	0	0	0	0	0	0	0	0	0	0	0	0	0	0	5	0	0	0	0	0	0
MD11G1280200	7	0	0	4	0	0	0	8	8	19	10	13	54	137	44	39	58	35	18	30	24	25	0	33	18	13	34	6	5	7	2	7	4	3	0	5	6	8	0	3	17	17	5	13	0	0	2	0	0
MD11G1280300	12	7	7	0	0	6	3	5	7	0	4	3	5	4	0	4	0	0	6	11	5	2	0	3	5	7	5	6	4	8	13	5	10	10	9	7	15	13	14	16	13	17	14	23	0	3	0	5	10
MD11G1280400	192	186	191	109	155	136	165	114	107	125	133	105	129	116	146	126	94	142	139	95	123	127	76	128	102	112	112	84	75	75	101	84	68	66	85	61	70	84	77	85	90	83	94	70	99	101	132	104	159
MD11G1280500	40	32	31	17	29	23	25	19	18	16	15	23	19	19	21	50	43	20	57	26	30	34	15	27	40	47	37	29	33	44	31	30	31	45	46	46	66	69	59	40	62	68	30	45	46	39	39	21	43
MD11G1280600	159	191	177	224	182	193	137	187	214	300	273	248	352	304	324	215	226	280	193	207	168	173	92	194	154	181	148	142	132	105	121	136	130	136	128	147	132	108	117	109	130	146	71	112	132	154	157	110	124
MD11G1280700	4	6	0	8	6	6	5	7	6	0	4	0	11	6	8	5	2	5	0	0	7	6	0	7	7	8	8	10	0	12	9	12	6	10	6	13	15	7	7	4	6	4	7	0	5	0	0	4	0
MD11G1280800	17	23	7	3	7	9	11	7	5	0	2	3	0	0	2	3	3	5	0	5	5	0	0	6	0	3	2	0	0	4	6	0	5	0	3	7	8	0	8	4	7	7	6	8	10	11	10	6	12
MD11G1280900	26	0	44	51	50	50	25	49	56	54	52	31	41	0	32	31	27	38	30	28	22	26	26	0	38	30	35	30	0	31	29	24	32	40	38	36	35	37	26	41	38	34	19	28	0	31	25	15	29
MD11G1281000	9	6	7	0	9	11	4	4	0	0	0	0	0	0	5	2	0	3	3	0	0	8	0	0	0	0	0	0	0	0	2	0	4	0	0	0	0	0	3	0	0	0	0	0	9	0	11	5	8
MD11G1281200	30	23	28	10	43	30	28	15	13	7	6	6	7	8	11	8	7	7	16	10	8	12	7	10	9	18	16	0	0	7	14	8	6	10	17	12	16	26	16	22	24	26	8	15	33	22	32	13	18
MD11G1281300	30	43	38	32	42	49	15	0	22	0	13	19	6	0	0	0	0	10	12	0	0	0	14	6	13	7	0	10	0	0	7	10	15	0	0	0	15	14	0	0	0	24	0	0	0	23	32	0	24
MD11G1281500	5	0	4	13	4	0	5	7	8	9	8	6	6	3	5	0	3	4	0	3	2	4	0	7	3	3	5	2	1	0	3	3	0	3	0	3	3	2	0	2	0	0	0	3	3	5	3	3	0
MD11G1281700	129	148	145	121	153	136	113	111	107	91	118	117	113	122	85	76	59	75	100	65	65	71	52	107	67	54	70	52	74	63	73	76	73	76	64	76	79	71	52	64	77	98	64	78	116	111	121	103	145
MD11G1282500	57	58	37	86	65	29	41	84	79	94	100	108	115	101	111	82	67	34	81	54	36	70	9	61	49	53	53	40	58	59	56	66	59	39	50	65	66	74	51	72	54	58	41	48	39	40	53	27	58
MD11G1282600	124	118	119	76	123	77	73	87	65	39	64	56	62	45	57	89	61	44	113	64	87	83	53	86	88	67	79	89	64	86	93	90	79	84	83	89	118	132	86	116	133	139	81	89	67	57	61	53	82
MD11G1282700	3477	3866	4060	3766	3956	3102	3346	4075	3292	2438	3223	2973	4431	3035	3038	5996	6084	4462	7582	7095	6388	6878	2765	6518	5569	7050	6485	4504	4726	4451	4140	3587	3315	2425	3165	3408	1685	1926	1878	1853	2304	2776	1451	1498	4659	4743	5937	4018	5534
MD11G1282800	332	351	403	373	413	375	349	388	332	301	316	334	455	435	360	439	418	425	449	355	320	401	316	417	349	306	320	251	263	313	344	326	316	264	289	313	271	274	229	248	267	279	186	249	305	274	318	235	343
MD11G1283000	57	60	90	36	75	69	57	58	40	11	19	26	14	13	8	27	26	12	23	12	8	16	6	8	9	16	9	1	6	8	10	2	1	3	3	3	8	5	1	3	3	2	2	3	31	54	33	21	36
MD11G1283300	67	71	62	48	73	62	37	38	40	19	27	30	23	32	26	21	14	21	21	29	10	18	0	25	12	16	17	12	14	16	14	0	17	13	20	16	30	20	19	14	25	31	10	11	36	29	49	29	50
MD11G1283400	17	12	14	9	17	10	10	0	11	9	10	5	3	6	10	9	2	8	8	0	0	9	4	7	8	15	7	10	5	5	4	0	7	6	9	8	0	0	0	0	7	0	0	0	5	6	2	4	10
MD11G1283500	470	652	511	474	592	489	381	449	506	383	421	416	399	355	360	266	209	267	319	224	245	274	66	307	253	258	304	279	270	289	324	322	283	308	340	417	510	536	464	411	458	538	316	424	526	414	519	343	537
MD11G1283600	243	182	224	279	246	239	240	324	209	302	268	306	285	288	323	194	168	239	247	172	227	201	337	257	277	270	246	201	277	218	308	267	262	331	334	416	333	301	251	233	186	269	180	228	166	178	224	141	193
MD11G1283900	34	30	44	16	35	20	36	20	16	12	27	19	34	24	37	28	24	28	63	35	39	55	14	45	55	55	58	46	61	58	54	80	38	52	69	64	75	68	61	55	73	86	58	72	41	44	50	38	47
MD11G1284000	27	42	38	47	34	41	35	42	31	57	70	74	66	63	79	92	76	59	94	72	77	88	25	109	94	82	77	73	70	69	72	52	62	58	56	56	69	56	39	48	52	71	48	52	34	64	59	28	38
MD11G1284100	18	32	26	14	20	19	25	26	18	28	27	30	29	31	29	19	18	23	16	16	15	13	0	21	16	20	14	11	22	16	20	16	20	20	20	23	22	28	21	20	16	20	23	21	15	14	31	11	18
MD11G1284200	127	145	139	156	161	143	113	136	145	117	122	146	124	131	135	98	85	96	106	62	95	84	54	95	80	86	84	69	75	79	118	70	66	82	79	104	99	88	104	72	72	94	76	56	106	135	127	97	168
MD11G1284600	26	0	24	18	26	0	0	0	16	0	0	0	0	0	0	0	0	0	0	0	0	0	0	0	0	0	0	5	0	0	0	4	0	0	0	2	0	0	0	0	0	0	0	9	0	0	6	0	0
MD11G1284800	0	0	3	0	6	0	0	0	0	0	5	0	7	5	3	0	0	0	0	4	0	4	0	4	0	0	4	0	0	0	0	0	0	0	0	0	0	0	0	0	0	0	0	0	5	0	0	0	6
MD11G1284900	14	30	15	7	16	9	13	12	8	9	10	0	6	10	8	0	8	8	27	12	10	13	0	16	12	13	23	13	10	5	12	8	7	7	11	0	19	0	17	0	12	17	13	15	11	10	12	7	10
MD11G1285000	350	356	326	457	419	419	278	369	362	393	316	337	189	175	183	159	145	143	176	169	152	137	180	168	148	137	121	104	96	122	135	99	107	93	126	114	132	117	127	134	131	161	167	140	191	180	194	128	240
MD11G1285100	105	110	91	148	114	68	77	131	109	125	165	147	129	115	134	62	59	53	65	54	35	45	26	45	42	41	29	31	51	30	41	61	37	43	51	39	72	57	82	54	51	83	49	52	65	47	75	52	85
MD11G1285200	0	22	16	22	15	20	0	16	21	11	13	8	11	11	11	16	23	0	13	16	20	15	0	23	20	21	12	21	16	16	25	24	11	25	15	34	0	12	11	21	13	10	18	17	16	8	5	0	0
MD11G1285500	247	240	246	171	190	197	173	158	131	112	109	88	71	61	69	72	78	85	154	119	106	145	77	137	121	121	130	89	95	102	91	95	78	100	69	106	186	150	143	118	166	177	111	111	149	147	151	103	144
MD11G1285900	25	34	26	23	21	20	15	18	16	5	16	15	6	2	0	9	7	0	13	10	10	15	0	9	14	9	13	6	9	15	22	9	11	11	9	10	12	18	18	19	6	26	23	19	16	16	22	15	22
MD11G1286100	13	22	0	0	0	0	9	12	0	17	8	12	16	15	0	0	0	0	8	10	0	0	0	5	8	0	12	5	10	0	9	0	5	0	0	6	0	10	0	0	13	7	8	0	0	7	0	7	8
MD11G1286300	26	24	28	40	29	20	28	43	20	29	47	46	49	41	53	62	50	30	65	61	46	64	37	51	47	58	50	63	69	56	59	56	53	44	46	74	85	75	59	53	51	63	32	35	29	42	27	17	29
MD11G1286500	40	24	37	42	29	35	33	29	34	41	23	35	32	34	50	21	34	20	40	22	30	25	0	29	28	28	30	0	22	32	34	32	25	27	33	32	35	43	37	29	28	29	30	26	32	48	33	27	24
MD11G1286600	0	5	3	7	7	7	0	0	4	6	5	6	0	0	6	0	8	6	4	0	0	0	0	0	0	4	3	2	0	0	0	5	2	6	0	2	0	0	6	7	0	4	0	2	0	0	0	0	0
MD11G1286700	0	0	0	0	0	0	0	0	0	0	0	0	0	0	0	0	0	0	0	0	0	0	0	0	0	0	0	0	0	0	0	0	0	0	0	0	0	0	0	0	0	0	0	0	0	0	0	0	0
MD11G1286800	14	9	12	9	0	6	6	10	0	11	8	15	17	17	16	9	11	0	11	0	10	6	0	20	6	0	10	12	12	6	11	10	7	16	13	12	6	11	0	7	6	12	0	9	9	7	6	8	19
MD11G1286900	22	20	24	9	18	9	10	4	9	9	9	11	26	26	21	14	21	15	13	17	17	17	0	5	14	19	8	11	15	15	19	10	12	15	19	23	16	21	6	15	12	8	5	5	16	22	25	15	22
MD11G1287300	41	30	33	26	35	40	27	43	46	42	50	48	46	33	61	29	18	24	34	29	27	43	4	21	20	27	44	19	26	23	20	17	25	31	31	24	19	15	35	27	26	27	27	27	17	12	20	11	14
MD11G1287600	3	5	4	9	8	2	5	5	5	10	5	4	5	5	6	6	4	4	5	7	6	3	1	4	9	5	3	5	4	11	6	6	8	2	9	4	4	5	10	6	6	9	4	9	7	4	5	4	7
MD11G1287700	368	404	372	390	439	469	346	317	433	372	376	421	415	344	361	307	251	316	327	308	283	269	380	316	237	221	242	184	215	202	184	207	193	213	220	272	265	277	220	190	200	244	168	168	413	330	437	348	483
MD11G1287800	12	0	0	14	8	0	0	0	10	6	15	7	0	0	8	17	12	0	22	17	0	0	0	19	0	18	0	9	17	0	0	17	19	15	12	20	18	15	31	18	18	15	0	0	9	11	10	0	16
MD11G1287900	6	0	3	1	2	1	3	1	11	13	5	2	4	13	3	15	5	3	8	3	11	21	0	9	11	11	453	17	6	12	3	0	1	0	0	2	2	1	1	21	54	20	16	44	5	4	3	0	3
MD11G1288000	0	0	0	0	0	0	0	0	6	0	0	0	0	0	0	0	0	0	8	0	0	0	0	9	0	10	8	10	0	0	15	8	13	0	0	20	0	8	0	0	10	0	10	0	0	0	0	0	16
MD11G1288200	63	0	76	0	67	41	0	0	0	0	0	0	0	0	0	0	0	0	0	84	0	0	0	0	0	0	0	0	0	0	0	0	0	0	0	0	0	72	0	0	0	0	0	90	0	0	0	0	0
MD11G1288300	0	0	0	11	0	0	0	0	0	0	0	0	0	0	0	0	0	13	17	0	0	0	5	11	0	0	13	0	13	8	0	0	0	0	0	0	0	0	0	0	0	15	10	0	0	0	0	9	0
MD11G1288400	9	9	4	18	6	10	9	11	13	11	11	12	11	7	9	9	11	10	14	10	13	16	0	18	18	24	18	19	19	16	29	15	29	17	28	28	13	16	16	19	19	27	18	16	26	25	20	11	23
MD11G1288500	215	0	253	0	0	0	0	205	0	0	0	0	137	102	0	0	0	60	107	0	0	59	0	0	0	35	44	0	0	0	0	0	0	0	0	0	0	81	0	0	85	0	0	0	0	0	145	0	0
MD11G1288600	302	406	333	260	325	319	282	238	205	176	159	197	197	158	162	265	247	240	361	324	252	290	337	348	297	307	292	226	289	223	314	247	222	275	276	307	277	282	245	289	272	278	234	293	345	330	396	272	398
MD11G1289000	14	0	12	0	9	8	9	10	0	9	0	11	8	9	0	0	0	0	10	9	10	11	8	9	0	13	0	11	18	12	19	13	14	16	20	12	18	21	17	13	13	0	15	10	16	11	16	9	21
MD11G1289100	268	258	288	171	239	191	196	193	160	139	170	160	187	202	131	184	180	162	243	151	138	165	106	198	166	153	175	96	152	161	152	170	156	118	177	158	234	195	193	200	178	215	179	204	256	227	278	201	308
MD11G1289200	135	169	113	124	136	110	97	126	106	96	110	99	155	130	112	129	105	134	137	124	106	135	63	108	115	99	100	88	88	114	91	97	88	88	96	96	108	137	98	137	136	149	139	150	94	110	96	56	90
MD11G1289300	102	110	112	91	138	91	96	75	64	47	59	53	59	44	35	43	48	46	54	62	47	40	21	50	49	62	55	39	66	77	46	59	57	51	66	48	56	84	71	74	62	85	70	89	69	57	66	47	77
MD11G1289400	97	86	87	107	109	75	86	123	85	95	150	124	108	122	110	104	97	84	107	68	95	97	72	129	92	85	80	71	70	47	88	102	78	63	98	91	93	87	68	66	74	60	47	43	52	81	79	48	84
MD11G1289600	31	31	20	19	29	13	25	35	21	22	29	11	18	16	25	18	21	10	25	19	9	11	0	14	6	10	15	0	16	8	14	13	9	8	12	16	11	7	9	8	12	14	6	8	14	11	9	16	23
MD11G1289700	10	0	7	0	13	7	8	7	11	12	10	8	8	17	12	14	5	16	20	13	7	10	4	14	16	27	13	16	11	10	14	11	5	8	12	14	24	17	18	14	8	18	7	11	17	25	20	9	12
MD11G1289800	61	68	62	59	62	19	60	75	51	51	52	52	36	49	61	52	51	0	69	50	30	46	0	40	35	51	42	51	50	45	69	44	51	39	59	59	46	50	40	42	29	48	29	32	49	52	57	26	46
MD11G1290400	97	81	104	148	118	54	123	157	136	164	155	203	275	257	259	165	157	106	171	119	107	135	6	130	130	155	120	119	138	131	146	139	110	128	148	168	170	123	120	98	90	130	65	91	66	83	95	59	80
MD11G1290500	55	50	48	59	52	51	44	50	69	71	59	79	64	72	74	38	26	42	64	29	45	46	44	50	33	47	48	38	37	45	84	51	41	43	53	72	47	41	34	28	29	47	31	39	41	25	36	30	32
MD11G1290600	2	2	0	0	0	0	0	0	0	4	3	0	0	3	0	2	0	3	4	0	2	2	0	0	0	0	0	0	4	0	0	4	0	0	0	3	3	0	0	0	0	0	0	0	0	0	5	0	0
MD11G1290800	133	125	157	108	127	102	128	112	108	105	123	149	144	124	114	141	103	145	126	138	120	105	162	145	104	123	96	113	107	88	99	109	112	88	92	90	91	82	75	86	70	100	106	79	124	147	176	113	160
MD11G1290900	109	82	86	74	98	82	78	70	50	56	53	58	68	62	52	45	51	45	84	49	57	60	67	74	55	84	65	61	80	56	94	75	81	86	92	104	118	97	82	73	88	83	45	70	107	74	106	81	106
MD11G1291100	1340	1118	1467	1215	1197	1230	1230	1266	1105	1162	1157	1157	1212	1156	1084	1192	1059	1134	1568	1095	1158	1301	1364	1440	1024	1131	1049	1058	1248	1095	1225	1147	1198	1372	1258	1512	1745	1749	1453	1181	1413	1410	1101	1260	1559	1467	1790	1586	2043
MD11G1291200	44	63	62	75	62	45	67	69	56	50	63	61	60	48	47	53	38	38	61	76	52	63	16	65	45	47	51	49	41	38	58	57	45	40	52	42	50	55	39	40	40	59	45	48	70	44	56	43	62
MD11G1291300	43	43	45	76	48	42	38	59	49	62	74	78	71	69	65	31	27	30	33	24	30	31	35	42	22	23	31	29	30	26	15	26	18	21	26	32	34	30	27	37	43	42	45	38	35	34	31	23	43
MD11G1291500	4	3	2	5	4	3	3	0	4	5	3	4	4	3	5	4	0	0	2	0	0	1	0	2	0	3	4	0	0	0	1	5	2	0	2	0	0	0	0	0	0	0	0	0	3	0	0	0	0
MD11G1291700	158	164	170	150	190	151	197	167	154	151	128	165	123	145	113	126	71	115	181	104	84	91	49	82	75	81	91	45	51	47	62	55	57	66	53	66	88	71	58	73	186	132	101	105	118	143	153	107	138
MD11G1291800	159	186	194	177	181	67	174	189	175	145	195	195	188	177	152	180	123	97	178	158	118	176	52	136	154	156	141	131	157	131	174	146	138	100	159	154	138	152	115	112	92	129	75	121	140	132	153	95	118
MD11G1292000	39	31	25	29	28	39	24	14	22	13	21	18	38	24	32	16	21	18	33	18	20	21	14	34	24	33	26	32	25	12	25	32	38	39	42	61	41	29	26	34	31	36	18	20	30	18	23	17	26
MD11G1292200	5	4	0	0	0	0	0	2	0	0	0	0	0	0	0	0	0	0	0	2	0	0	0	0	0	3	0	0	0	0	0	0	0	0	0	0	0	3	0	0	0	0	0	0	0	0	0	0	0
MD11G1292300	4	0	4	3	0	0	0	0	0	0	0	8	0	0	0	0	0	0	0	2	0	0	0	3	6	0	0	0	0	0	0	2	0	5	4	0	0	0	3	0	0	3	0	0	0	0	0	0	0
MD11G1292400	29	29	40	34	29	31	19	29	19	18	26	28	19	31	27	23	23	22	27	14	15	19	0	22	12	14	16	18	9	15	23	17	15	13	19	22	15	10	27	13	20	23	18	26	28	23	25	21	27
MD11G1292500	27	49	29	24	26	18	21	16	7	9	8	8	19	20	20	12	14	11	12	12	15	19	5	25	17	19	16	14	15	22	16	16	19	21	21	21	13	21	21	24	12	22	10	19	23	26	15	20	24
MD11G1292600	162	141	163	166	160	137	157	152	104	140	148	135	206	192	167	203	143	179	247	140	136	187	150	220	184	134	156	121	171	159	165	182	160	178	184	205	215	188	172	155	148	173	118	157	149	127	161	103	134
MD11G1293100	0	0	3	3	0	0	7	0	0	0	0	7	5	4	5	0	0	5	7	0	0	6	0	5	13	8	0	0	0	6	0	0	0	0	0	0	0	6	0	0	4	7	4	0	0	6	5	0	0
MD11G1293000	18	24	17	11	14	16	14	11	7	0	6	0	10	13	0	19	0	0	19	0	10	14	0	15	10	15	0	6	13	5	0	0	6	11	12	0	10	13	15	17	15	16	17	19	15	15	17	6	14
MD11G1293200	16	15	15	0	12	9	0	9	6	0	0	6	11	7	8	3	4	10	8	6	0	0	0	8	0	0	0	9	8	6	16	0	0	12	0	12	9	0	0	0	0	7	0	0	9	7	12	0	9
MD11G1293300	278	322	297	191	278	191	229	156	143	45	70	95	46	57	31	11	14	23	46	23	33	33	33	31	33	56	52	91	85	89	118	88	82	86	108	147	108	152	147	122	73	108	101	83	192	168	260	159	222
MD11G1293400	1481	1576	1570	1718	1702	786	1522	1897	1401	1286	1633	1497	1580	1360	1258	2045	1461	898	2062	1235	1040	1291	164	1308	1140	1457	1117	1246	1506	1406	1613	1521	1476	977	1440	1687	1522	1561	1216	1315	1055	1376	1013	1166	1786	2116	2229	1167	1995
MD11G1293500	4	0	3	12	6	1	5	10	10	15	11	13	4	7	4	3	5	5	3	3	2	1	1	0	3	4	0	3	4	2	4	4	3	2	4	5	1	2	2	2	1	2	0	2	1	0	0	1	1
MD11G1293600	7	10	7	13	6	13	0	5	7	11	14	6	4	5	10	0	0	0	0	9	6	7	0	5	0	0	3	7	11	4	11	5	8	0	10	13	10	8	9	0	0	6	3	0	0	0	0	9	0
MD11G1293800	440	372	443	398	459	360	409	467	309	383	329	388	373	359	335	399	363	355	614	352	367	508	114	571	440	524	413	380	396	418	422	386	394	328	405	422	323	392	354	270	284	349	229	262	513	548	567	496	783
MD11G1293900	137	151	148	125	189	170	110	124	114	69	99	93	56	29	45	34	37	36	47	35	22	47	37	48	44	39	47	29	37	22	15	17	19	13	13	20	8	14	14	20	11	17	18	25	37	42	49	16	28
MD11G1294100	61	83	66	84	88	64	59	71	54	45	57	58	47	52	26	45	30	45	73	43	53	57	50	67	54	60	64	62	64	59	64	64	80	53	59	82	72	48	52	33	0	33	28	24	60	56	65	42	47
MD11G1294300	12	14	20	16	14	6	17	22	11	9	8	12	9	14	12	12	4	8	6	10	4	9	1	8	12	13	18	5	9	8	5	7	3	4	4	5	8	14	7	3	4	3	0	5	6	8	12	3	6
MD11G1294400	7173	7927	7358	6215	7126	6992	5594	7004	5228	0	0	4266	5183	0	4348	4456	0	0	5920	0	0	0	2260	0	4290	4251	0	0	0	3364	4033	0	0	3453	0	3771	0	0	0	0	0	0	1139	0	0	0	0	3076	0
MD11G1294500	74	123	112	126	93	39	67	141	79	36	74	61	55	52	72	61	52	32	55	45	29	43	0	36	62	86	51	44	46	43	91	72	48	44	48	56	51	81	68	40	23	69	17	36	0	42	65	48	64
MD11G1294900	58	65	58	65	58	0	52	89	39	33	39	68	48	0	0	48	28	69	56	33	0	42	0	57	37	46	0	0	29	29	47	33	27	0	48	0	40	52	45	31	0	48	0	25	0	0	53	78	123
MD11G1295000	45	48	44	35	56	30	34	44	36	18	37	30	11	16	24	0	10	0	24	17	7	21	32	13	14	15	0	18	19	6	24	24	15	13	0	16	0	27	25	0	0	0	0	0	0	27	40	39	59
MD11G1295100	41	36	43	31	33	18	20	40	29	6	15	16	13	16	18	14	14	22	22	27	15	8	13	14	14	18	20	19	16	20	33	26	25	22	27	19	30	45	36	25	27	50	31	17	12	29	27	32	31
MD11G1295200	14	16	7	13	9	12	7	9	6	6	7	7	4	3	3	1	2	3	7	10	6	3	5	4	8	4	5	10	6	2	11	5	5	12	5	13	13	26	11	7	9	13	11	8	6	4	9	5	10
MD11G1295300	8	4	2	0	0	2	0	6	3	1	0	1	0	0	2	1	1	0	3	0	1	1	1	0	0	1	1	2	0	1	0	0	2	1	2	1	2	3	1	2	0	1	1	1	0	1	5	0	2
MD11G1295500	114	111	125	119	101	64	74	129	77	56	110	113	107	99	75	71	68	66	105	95	69	95	69	94	134	111	133	115	135	109	176	133	152	205	223	198	246	284	223	146	100	201	76	74	69	69	98	51	70
MD11G1295600	0	0	0	0	0	0	0	0	0	0	0	0	0	0	0	0	0	0	0	0	0	0	0	0	0	0	0	0	0	0	0	0	0	0	0	0	0	0	0	0	0	0	0	0	0	0	0	0	0
MD11G1295700	10	4	9	12	8	3	5	8	8	6	5	9	7	5	6	8	4	3	12	2	2	5	1	4	6	5	9	5	7	2	15	8	6	3	10	11	7	7	4	6	6	4	3	1	4	4	8	3	6
MD11G1296000	303	315	382	608	444	239	440	546	473	402	490	464	500	438	457	394	317	230	348	314	271	365	95	360	322	260	295	244	213	220	335	374	301	315	393	382	554	583	471	422	342	546	387	406	247	310	368	263	413
MD11G1296100	21	14	14	6	6	7	12	7	8	8	2	7	5	6	4	10	6	3	5	11	6	4	2	5	9	6	9	4	5	4	8	9	7	4	3	7	6	3	6	3	3	4	6	1	12	6	4	6	8
MD11G1296200	0	15	0	0	0	0	6	6	5	0	5	5	10	0	0	2	0	0	3	0	0	0	0	4	0	6	5	0	0	0	0	0	0	0	0	12	0	0	0	0	0	6	0	6	0	0	6	0	0
MD11G1296300	10	8	11	0	6	7	5	4	3	3	5	0	4	4	2	2	0	6	2	0	0	0	0	0	0	0	0	0	0	0	2	0	0	2	7	0	0	0	3	0	0	4	3	0	3	0	3	5	11
MD11G1296400	54	55	60	86	73	69	53	90	64	83	86	106	106	99	104	97	81	96	72	81	88	86	38	98	74	61	69	48	72	54	61	58	41	52	60	49	65	52	53	56	48	51	43	55	51	66	64	43	74
MD11G1296500	1	0	2	1	1	0	1	1	1	1	1	1	0	1	0	2	0	0	0	1	0	0	0	1	1	0	1	1	0	2	1	1	0	0	1	0	0	1	0	0	1	0	0	0	2	0	0	0	3
MD11G1296600	3	2	1	4	1	1	1	3	3	2	4	3	4	5	6	2	0	1	7	4	2	4	4	2	2	5	5	1	3	3	2	2	8	5	3	8	5	4	11	3	6	3	2	3	8	0	3	3	2
MD11G1296700	107	156	133	122	159	149	120	138	117	132	124	128	94	90	94	73	85	80	124	99	106	92	105	127	99	86	116	74	88	79	91	86	86	83	97	107	84	95	78	90	74	121	77	100	122	139	218	141	196
MD11G1296800	60	49	72	80	67	63	50	64	58	61	68	65	61	70	63	61	67	39	46	58	40	56	12	52	48	51	53	54	46	59	51	51	66	59	76	61	74	79	57	41	53	62	41	45	52	55	59	39	69
MD11G1297000	0	0	0	0	0	0	0	0	0	4	0	0	0	5	0	0	0	0	0	0	0	0	0	0	0	0	0	0	5	0	0	0	0	0	0	4	0	0	0	3	0	0	0	0	0	0	0	0	0
MD11G1297100	4	0	0	0	0	0	0	0	0	0	0	0	0	0	0	0	0	0	0	0	4	0	0	0	0	0	0	0	0	0	0	6	0	0	0	0	0	6	0	0	0	3	0	0	6	0	0	0	0
MD11G1297300	25	0	32	26	23	0	14	20	15	20	12	20	0	6	0	16	0	9	10	13	0	11	0	0	10	9	0	13	10	6	7	16	0	0	0	0	12	16	16	16	0	0	8	9	21	26	0	16	18
MD11G1297400	25	29	36	19	23	0	24	15	15	15	0	0	13	0	15	14	8	0	19	11	0	12	15	15	0	4	9	0	0	0	0	0	0	11	8	11	11	0	0	0	15	13	13	0	19	26	21	0	20
MD11G1297500	21	28	17	10	11	16	15	5	7	6	6	0	7	8	4	8	3	11	10	11	5	10	11	7	16	10	3	6	5	10	9	0	7	5	4	3	10	8	7	6	15	14	14	11	14	13	8	12	17
MD11G1297800	21	31	22	23	18	19	15	24	19	13	16	22	3	5	7	0	0	4	0	5	2	0	0	0	0	4	0	0	3	0	0	0	0	0	0	0	0	9	5	0	8	6	0	0	3	0	0	0	0
MD11G1298100	15	16	28	14	22	11	20	14	16	19	16	10	19	15	5	0	10	0	20	12	0	11	0	0	0	7	0	4	8	4	8	5	0	9	7	0	0	16	0	14	8	16	13	0	0	14	13	16	12
MD11G1298400	1	0	0	2	2	2	0	2	5	2	2	5	0	2	0	0	0	0	2	0	1	1	0	3	1	0	5	4	1	0	3	0	1	4	2	2	4	5	6	10	9	10	4	8	0	0	0	0	1
MD11G1298600	0	0	0	0	0	0	0	0	0	0	0	0	0	0	0	0	0	0	0	0	0	0	0	0	0	0	0	0	0	0	0	0	0	0	0	0	0	0	0	0	0	0	0	0	0	0	0	0	0
MD11G1298700	137	179	184	139	157	151	138	150	122	99	92	91	66	73	69	74	72	63	125	75	76	85	87	95	70	81	63	61	58	56	61	77	76	35	68	58	69	76	62	77	70	84	63	66	138	102	147	70	112
MD11G1298800	30	11	28	54	45	29	37	45	56	113	99	135	141	186	160	80	85	113	77	62	60	68	23	65	52	60	64	31	56	60	50	40	61	72	74	82	74	62	60	32	71	68	37	41	27	29	14	13	22
MD11G1298900	214	284	219	268	287	159	192	240	273	231	238	242	330	310	311	313	321	219	495	489	366	434	41	398	420	574	454	432	490	407	550	472	399	469	655	660	1047	965	783	1002	1009	1199	873	1033	335	287	300	246	460
MD11G1299000	53	60	47	56	77	60	32	48	58	54	52	60	40	40	38	31	35	21	48	34	30	30	16	33	29	33	27	32	29	22	37	29	32	32	38	36	31	44	40	34	28	40	17	26	34	19	24	19	22
MD11G1299100	92	100	90	106	112	117	95	111	86	135	97	131	158	163	168	118	108	179	152	129	142	137	187	141	128	162	144	119	101	127	155	130	125	127	158	172	137	176	172	160	169	192	93	140	128	95	108	86	137
MD11G1299600	0	0	0	0	0	0	0	0	0	0	0	2	0	2	0	0	0	0	0	0	0	0	0	0	0	0	0	0	0	0	0	0	0	0	0	0	0	0	0	0	0	0	0	0	0	0	0	0	0
MD11G1299700	116	157	157	127	117	131	100	108	109	78	101	91	95	78	88	87	79	90	139	127	103	98	45	130	120	112	118	113	100	130	137	138	132	121	101	98	117	95	86	90	99	112	68	104	146	182	158	84	139
MD11G1300000	3	0	1	1	2	1	1	5	1	1	6	3	5	4	8	13	15	1	23	23	8	35	1	17	40	29	36	28	28	51	86	86	76	60	123	85	87	136	125	115	39	81	43	82	5	2	6	1	5
MD11G1300200	242	239	252	211	294	231	164	246	214	169	214	185	252	269	266	182	197	222	204	225	169	170	152	201	206	192	185	140	154	158	168	148	149	145	153	151	117	141	104	97	79	93	54	53	346	334	320	229	358
MD11G1300600	0	0	0	0	0	0	0	0	0	0	0	0	0	0	0	0	0	0	0	0	0	0	0	0	0	0	0	0	0	0	0	0	0	0	0	0	0	0	0	0	0	0	0	0	0	0	0	0	0
MD11G1301000	83	112	65	70	99	49	50	57	67	31	37	43	15	13	13	0	0	0	8	0	0	0	0	0	0	0	0	0	0	0	0	0	0	0	5	0	0	4	0	0	0	0	0	0	14	0	0	0	0
MD11G1301200	12	10	24	0	16	15	10	16	7	10	0	0	8	11	15	15	13	0	18	0	14	11	0	0	0	15	15	10	11	13	11	0	12	19	14	0	0	16	10	12	16	15	8	10	0	0	5	0	19
MD11G1301500	5	0	8	0	8	10	5	0	0	0	0	6	0	0	3	4	0	0	0	0	0	0	0	0	4	0	0	0	0	5	0	0	0	0	0	0	0	0	0	4	5	0	5	0	0	8	0	9	0
MD11G1301600	48	32	45	26	35	30	26	25	19	16	36	27	28	27	29	10	12	23	18	16	7	10	2	18	17	13	13	5	12	11	19	15	11	17	17	15	11	18	16	16	32	11	7	20	39	29	36	29	36
MD11G1301700	59	62	50	63	59	40	42	49	44	32	45	44	36	41	39	50	50	40	63	49	42	46	17	53	45	42	39	36	33	29	58	35	26	41	40	34	52	63	49	55	58	81	48	63	46	60	57	38	48
MD11G1301800	324	271	303	392	350	321	295	429	313	425	444	508	386	376	429	288	238	292	321	226	230	253	189	285	241	264	219	177	214	226	213	217	190	221	214	239	207	271	175	194	197	228	161	192	259	209	249	220	309
MD11G1301900	162	221	195	176	188	127	144	186	133	123	154	156	175	161	194	139	134	120	186	137	120	143	42	161	137	162	202	153	165	172	168	185	179	180	205	186	208	200	167	162	142	204	145	155	162	172	179	106	130
MD11G1302000	23	18	17	8	13	16	23	12	12	13	15	9	18	12	16	11	13	6	11	0	13	7	10	15	13	0	12	11	7	12	11	17	8	11	15	15	14	15	11	10	21	17	10	16	6	12	10	0	19
MD11G1303400	432	431	437	526	454	297	455	498	379	499	534	545	563	582	519	520	480	402	704	562	503	604	251	570	473	569	592	460	556	476	546	548	441	482	575	585	526	548	408	448	463	529	392	457	518	473	487	401	597
MD11G1303500	2	1	0	1	0	2	1	2	2	2	3	2	0	0	1	1	0	1	1	0	0	0	0	0	0	2	1	0	2	2	1	2	0	2	0	0	3	4	3	4	4	3	2	3	0	0	0	0	0
MD11G1303700	0	0	9	5	5	6	3	0	4	0	0	0	6	0	2	0	0	0	0	0	0	0	0	0	0	0	0	0	0	2	0	0	0	0	0	0	0	2	0	0	0	0	0	0	0	0	0	0	3
MD11G1303900	0	12	16	23	10	21	15	19	27	34	29	19	29	33	24	32	17	30	24	22	14	10	16	21	18	20	24	22	26	18	17	22	13	18	22	10	21	19	23	15	32	20	18	20	18	14	16	6	13
MD11G1304000	14	13	13	12	15	14	14	6	17	23	18	19	7	16	19	4	4	6	10	3	6	8	3	4	3	5	3	6	5	0	24	23	9	23	29	27	33	42	34	62	43	21	35	26	0	0	8	0	0
MD11G1304100	82	118	98	122	106	66	72	122	80	87	87	98	106	109	84	72	87	53	107	104	64	77	33	86	70	72	60	58	68	71	58	65	68	84	85	72	87	100	82	97	74	77	86	82	88	94	78	49	97
MD11G1304300	0	0	0	0	0	0	2	0	2	0	0	0	0	0	0	0	0	0	0	0	0	0	0	0	0	0	0	0	0	0	0	0	0	0	0	0	0	0	0	0	0	0	0	0	0	0	0	0	2
MD11G1304400	0	0	0	0	0	0	0	0	7	0	0	0	10	0	0	6	0	0	0	0	0	0	0	8	0	0	0	0	0	0	0	0	4	4	0	9	11	8	8	0	9	8	0	12	0	5	0	0	0
MD11G1304500	0	0	0	0	0	0	0	0	0	0	0	0	0	0	0	0	0	0	0	0	0	0	0	0	0	0	0	0	0	0	0	0	0	0	0	0	0	0	0	0	0	0	0	0	0	0	0	0	0
MD11G1304600	16	20	24	11	22	17	16	11	14	0	8	5	0	9	6	8	5	8	11	4	6	0	0	8	6	6	6	6	0	0	7	5	10	0	6	0	10	8	8	6	6	8	9	0	15	16	16	0	0
MD11G1304700	7	6	6	4	7	5	10	8	3	10	12	13	16	11	9	12	9	5	19	6	18	23	3	40	32	19	11	21	13	13	18	17	23	24	17	26	58	45	33	33	30	30	32	40	6	11	12	6	19
MD11G1304800	55	53	43	83	59	57	57	60	55	65	69	67	44	50	51	50	45	22	41	36	37	24	10	33	17	33	35	16	34	20	31	28	27	28	43	44	34	27	27	19	23	22	16	26	40	40	46	38	59
MD11G1304900	6	0	6	0	6	11	0	0	5	0	0	0	0	2	0	3	0	0	2	0	0	8	0	0	0	0	0	0	0	0	0	0	4	0	0	0	0	0	0	7	6	0	0	0	0	0	6	3	5
MD11G1305000	169	221	258	118	145	135	174	134	93	54	100	88	62	53	77	84	51	58	105	68	54	76	0	54	79	75	99	44	58	83	83	83	91	31	74	64	151	173	129	112	79	170	107	78	82	167	169	89	140
MD11G1305100	75	69	78	111	87	77	73	121	74	99	96	85	122	119	132	105	112	159	119	106	87	120	86	134	116	141	107	140	141	103	126	123	128	100	185	158	145	182	104	110	81	143	87	76	74	62	105	60	69
MD11G1305200	88	123	102	100	118	76	91	100	96	81	111	80	142	125	140	97	86	88	135	95	86	129	50	140	118	117	110	104	126	91	123	109	107	112	108	128	134	119	105	71	94	116	84	84	48	91	89	56	83
MD11G1305300	0	0	0	0	0	0	0	0	0	0	0	0	0	0	0	0	0	0	0	0	0	0	0	0	0	0	0	0	0	0	0	0	0	0	0	0	0	0	0	0	0	0	0	0	0	0	0	0	0
MD11G1305400	114	97	96	160	109	116	71	115	104	149	120	151	134	111	132	94	107	97	138	97	112	120	48	97	108	92	107	58	100	84	97	85	62	73	93	100	103	97	90	74	137	127	64	83	64	82	95	73	88
MD11G1305700	0	0	12	23	24	0	0	12	15	24	26	23	21	18	24	20	17	25	22	13	0	14	0	22	0	18	0	15	17	12	16	14	15	0	23	0	15	0	0	20	29	27	21	26	0	0	0	0	10
MD11G1305800	0	0	10	0	6	0	4	5	0	6	0	0	5	0	0	0	0	0	0	3	0	0	0	0	0	0	0	0	0	0	0	0	0	0	0	0	0	0	0	0	0	0	0	0	0	5	4	0	0
MD11G1305900	462	471	490	507	511	509	473	533	449	579	560	619	767	699	670	599	552	723	785	559	574	632	241	792	589	590	596	575	669	610	664	686	597	768	736	911	878	825	747	566	720	714	468	593	588	575	576	466	629
MD11G1306000	42	49	46	38	53	40	25	30	27	19	21	30	21	19	16	16	24	16	21	31	25	22	0	21	21	27	12	27	18	18	17	23	30	14	29	21	23	25	27	21	14	20	12	14	24	28	22	21	31
MD11G1306100	135	151	146	93	113	69	61	102	93	75	92	80	101	85	100	76	64	63	92	85	70	85	70	80	84	121	97	83	113	89	121	118	118	99	145	167	151	154	156	134	137	193	136	116	88	73	100	62	86
MD11G1306200	155	111	131	120	117	123	111	107	107	119	127	189	277	219	211	288	299	314	332	313	330	407	391	390	345	355	333	323	315	320	462	436	427	437	480	440	540	559	548	782	622	597	555	557	125	119	147	72	118
MD11G1306300	112	128	113	104	162	114	110	119	109	75	98	77	81	87	69	55	37	46	81	60	45	62	41	67	80	40	62	62	60	66	94	89	88	94	95	84	142	140	103	90	103	149	90	95	104	118	100	58	120
MD11G1306500	8	8	0	0	7	10	0	8	11	0	12	11	13	14	0	0	15	0	12	10	0	11	3	23	24	23	31	13	16	13	22	20	20	27	24	23	37	29	24	12	21	20	0	21	0	0	0	0	0
MD11G1306700	186	151	202	234	189	189	171	220	194	295	334	324	300	273	240	224	209	227	275	179	180	188	149	235	183	196	171	121	161	176	169	167	183	155	166	191	139	183	152	112	134	147	89	131	159	162	197	147	185
MD11G1307000	441	472	476	692	481	441	456	731	531	861	863	915	1286	1113	1119	1431	1437	1325	2036	1510	1512	1639	1232	1675	1562	1624	1616	1396	1539	1487	1517	1535	1480	1289	1536	1708	1128	1259	1050	809	736	1091	745	792	870	845	961	611	914
MD11G1307100	0	3	0	0	0	0	0	0	0	0	0	0	0	0	0	0	0	0	0	0	0	0	0	0	0	0	0	0	0	0	10	13	7	17	23	10	16	25	34	33	18	27	25	18	0	0	0	0	0
MD11G1307200	0	0	0	0	0	2	0	2	0	0	0	0	0	1	0	0	0	0	0	0	0	0	0	0	0	0	0	0	0	2	0	0	0	0	0	7	0	0	0	0	6	5	0	0	0	0	0	0	0
MD11G1307300	49	43	58	60	47	51	54	58	43	52	58	59	63	49	55	39	43	40	45	37	34	44	9	45	40	36	42	33	30	32	33	41	30	41	35	48	41	38	34	39	39	37	0	32	48	50	55	43	58
MD11G1307500	0	0	0	0	0	0	0	0	0	0	0	0	0	0	0	0	0	0	0	0	0	0	0	0	0	0	0	0	2	0	0	0	0	0	0	0	0	0	0	0	0	0	0	0	0	0	0	0	0
MD11G1307800	207	216	272	280	238	180	249	318	229	304	371	303	607	508	432	890	773	451	1298	710	725	1003	148	1059	1019	933	829	1077	1005	1229	1532	1598	1550	1356	1514	1530	1262	1370	1262	1336	1191	1521	991	1356	346	507	478	397	578
MD11G1307900	190	244	200	187	234	196	146	159	152	121	144	138	136	129	136	88	81	67	77	83	58	60	52	88	84	101	76	72	69	66	78	97	65	97	86	113	167	148	116	130	127	150	93	114	142	145	189	78	141
MD11G1308000	26	35	43	38	25	15	21	35	20	29	22	26	34	31	35	19	25	11	22	28	22	26	9	22	24	29	29	21	29	21	20	18	19	16	25	24	23	21	15	12	11	25	11	18	26	19	33	13	15
MD11G1308100	25	23	36	13	24	28	22	26	20	16	23	20	32	23	29	70	44	51	72	37	49	36	8	48	41	45	22	27	40	25	34	24	22	15	21	47	19	23	13	17	20	16	12	18	57	76	62	67	98
MD11G1308200	3	1	3	3	2	0	1	0	0	2	5	1	2	2	3	3	2	3	4	2	2	1	0	3	1	2	2	1	1	1	0	0	1	1	0	0	1	0	0	0	0	0	0	0	2	2	0	2	1
MD11G1308300	12	8	12	17	11	12	13	17	14	13	18	16	25	26	20	19	22	13	16	16	10	11	2	10	15	14	8	9	10	18	11	13	14	12	15	19	9	13	13	12	6	7	4	15	23	18	20	14	14
MD11G1308400	473	352	543	1932	889	897	1421	2690	1749	2205	3464	2788	3997	3321	3060	3875	2708	3090	4446	3197	3139	3610	2079	3866	3122	3261	2746	2834	3111	2736	3230	3095	2859	2260	2486	3682	2357	1974	1743	1727	1523	2020	2022	1690	1718	2538	2238	1747	2397
MD11G1308600	0	0	6	0	10	0	0	0	5	0	0	3	0	8	0	0	0	0	0	0	9	11	0	0	0	11	8	0	0	8	11	0	10	5	9	0	0	7	8	5	6	0	0	0	9	10	13	4	13
MD11G1308500	52	56	45	33	39	29	30	25	36	26	32	36	25	26	32	33	27	25	42	20	34	33	32	32	30	26	37	25	26	27	25	33	16	31	24	33	59	56	46	38	45	61	45	52	52	41	50	31	43
MD11G1308800	249	292	280	184	271	209	142	180	178	106	129	150	120	90	132	79	65	95	117	92	74	107	102	97	104	105	128	132	126	125	142	135	153	161	198	173	279	229	234	187	244	298	157	212	145	198	188	102	159
MD11G1308900	60	60	63	76	77	56	55	67	65	94	98	103	106	124	115	62	46	60	99	76	75	65	78	73	60	65	71	59	56	60	76	61	65	85	76	103	107	107	85	71	76	104	70	68	50	48	63	45	60
MD11G1309000	0	0	0	0	0	0	0	0	0	0	0	0	0	0	0	0	0	0	0	0	0	0	0	0	0	0	0	0	0	0	0	0	0	0	0	0	0	0	0	0	0	0	0	0	0	0	0	0	0
MD11G1309100	27	35	36	30	32	28	21	32	17	0	16	9	26	23	25	24	21	18	33	25	37	29	11	29	0	43	31	34	29	43	35	26	34	0	33	0	43	37	26	34	38	39	28	38	27	0	34	24	30
MD11G1309400	245	233	273	231	257	226	192	245	189	159	199	172	184	154	178	164	94	138	160	78	89	92	67	88	76	95	94	94	84	84	123	120	120	148	126	154	170	191	133	107	117	129	79	96	168	132	179	137	202
MD11G1309600	273	338	297	302	327	352	209	278	283	235	240	265	254	212	225	137	105	161	168	177	121	152	164	171	144	157	177	140	148	117	164	165	157	197	198	209	246	225	241	208	272	258	186	211	304	248	329	234	324
MD11G1309700	3	5	0	0	0	0	0	0	4	0	2	4	0	0	0	4	0	0	8	5	0	0	0	4	6	0	4	0	0	8	0	0	0	0	5	10	0	0	0	4	7	5	0	0	0	0	6	0	4
MD11G1309900	166	154	164	235	182	130	153	280	195	176	244	188	201	194	163	50	54	83	37	35	29	31	0	28	48	45	52	46	38	61	53	55	66	36	55	58	58	64	48	63	71	75	73	75	46	56	67	34	49
MD11G1310000	2	0	0	0	0	0	0	2	1	0	0	0	0	0	0	0	0	0	0	0	0	0	0	0	1	0	0	0	1	0	1	0	2	0	0	0	0	1	1	1	0	0	0	1	0	0	0	1	0
MD11G1310300	74	73	64	75	92	64	61	58	63	50	61	67	83	62	94	67	58	91	97	86	81	75	76	101	88	85	86	82	88	87	109	96	86	106	119	91	119	107	106	84	104	108	70	82	82	83	91	51	66
MD11G1310400	76	106	83	60	85	67	64	56	50	45	31	39	40	23	30	21	17	22	38	29	30	26	0	29	28	24	35	30	34	38	47	43	32	41	49	54	60	54	49	47	54	53	32	53	62	47	56	37	61
MD11G1310500	30	66	58	30	51	40	35	30	40	33	34	40	31	35	34	26	23	25	27	24	19	27	29	33	20	28	29	24	21	19	25	23	36	22	50	22	30	29	20	17	19	26	32	19	21	28	29	18	40
MD11G1310700	119	119	101	151	141	135	89	133	133	144	158	166	188	200	157	168	174	169	183	147	130	176	89	172	173	178	207	187	153	168	196	167	160	168	197	170	205	176	186	163	162	213	151	161	149	168	195	96	137
MD11G1310900	0	0	0	0	0	0	0	0	0	0	0	0	4	4	7	12	0	0	11	7	11	10	0	8	17	14	17	0	0	9	12	8	16	7	14	0	9	17	12	15	14	25	23	27	0	0	0	0	4
MD11G1310800	23	18	24	29	20	6	32	36	24	29	46	31	39	33	53	44	34	8	45	37	14	41	0	32	53	70	38	35	46	41	58	48	39	29	69	62	51	46	27	34	49	45	39	64	12	11	17	10	23
MD11G1311100	79	96	93	86	100	70	75	68	72	86	76	79	65	71	70	56	53	35	58	53	55	49	0	47	43	36	46	25	29	37	30	32	24	27	28	36	34	40	38	37	38	40	27	41	61	57	76	63	101
MD11G1311200	218	226	211	226	238	225	206	155	187	194	208	199	165	187	190	127	114	102	109	114	124	127	21	126	90	104	117	67	76	83	78	78	58	53	83	96	90	99	102	103	91	106	82	87	187	163	190	147	238
MD11G1311600	0	0	0	0	0	0	0	0	0	0	0	0	0	0	0	0	0	0	0	0	0	0	0	0	0	0	0	0	0	0	0	0	0	0	0	0	0	0	0	0	0	0	0	0	0	0	0	0	0
MD11G1311800	0	0	0	0	0	0	0	0	0	0	0	0	0	0	0	0	0	0	0	0	0	0	0	0	0	0	0	0	0	0	0	0	0	0	0	0	0	0	0	0	0	0	0	0	0	0	0	0	0
MD11G1311900	0	0	0	1	1	1	0	0	0	0	0	4	4	2	4	2	0	5	7	2	3	4	4	4	3	2	0	2	0	3	2	3	2	3	2	5	0	2	2	0	1	1	0	0	0	2	1	0	0
MD11G1312100	70	80	0	72	78	61	57	53	61	66	57	68	53	56	59	39	38	29	0	40	44	37	0	36	32	0	40	18	26	26	25	27	19	18	22	0	32	32	32	28	29	33	0	31	55	47	64	48	79
MD11G1312300	1	4	3	0	0	0	0	0	0	0	0	0	0	0	0	0	1	0	3	2	0	2	0	0	2	0	0	0	0	0	0	0	0	0	0	0	0	0	0	1	0	0	0	0	2	0	4	2	3
MD11G1312500	0	0	0	2	1	1	0	0	0	0	0	5	4	2	4	2	0	5	8	2	3	4	4	4	3	3	0	3	0	3	2	3	2	6	3	5	0	2	2	0	2	1	0	0	0	2	1	0	0
MD11G1312800	0	0	0	0	0	0	0	0	0	0	0	0	0	0	0	0	0	0	0	0	0	0	0	0	0	0	0	0	0	0	0	0	0	0	0	0	0	0	0	0	0	0	0	0	0	0	0	0	0
MD11G1312900	0	0	0	0	0	0	0	0	0	0	0	0	0	0	0	0	0	0	0	0	0	0	0	0	0	0	0	0	0	0	0	0	0	0	0	0	0	0	0	0	0	0	0	0	0	0	0	0	0
MD11G1313200	0	0	0	0	0	0	0	0	0	0	0	0	0	0	0	0	0	0	0	0	0	0	0	0	0	0	0	0	0	0	0	0	0	0	0	0	0	0	0	0	0	0	0	0	0	0	0	0	0
MD11G1313300	0	0	0	0	0	0	0	0	0	0	0	0	3	3	3	3	0	2	2	0	0	0	0	0	2	1	0	3	1	4	2	0	2	0	0	3	0	0	2	2	4	3	1	1	0	0	0	0	0
MD11G1313400	0	0	0	0	8	11	0	6	9	0	11	16	54	43	31	25	20	48	25	0	12	19	0	33	27	21	18	8	17	15	21	8	14	16	4	9	25	12	24	41	57	28	23	38	0	0	5	2	0
MD11G1313500	3	0	1	3	0	1	0	0	0	0	2	0	0	0	0	0	2	0	0	0	0	0	0	0	0	0	0	0	0	0	0	0	0	0	0	0	2	0	2	2	0	0	0	0	0	0	0	0	0
MD11G1313600	0	0	0	0	0	0	0	0	0	3	0	0	0	0	2	2	0	0	0	0	0	0	0	0	0	0	0	1	0	0	0	0	0	0	0	0	1	0	0	0	0	2	5	3	0	0	0	0	1
MD11G1313700	18	14	8	12	17	10	6	10	6	7	7	9	8	14	14	4	9	14	19	16	7	15	8	18	13	14	14	13	12	11	18	20	21	16	22	18	22	20	21	20	13	20	16	8	16	6	7	9	14
MD11G1313800	28	25	28	18	15	10	14	18	10	8	16	19	79	63	31	47	23	28	35	35	22	23	0	34	34	44	17	13	8	27	16	13	12	20	7	14	41	31	41	61	84	42	24	50	10	16	15	0	9
MD11G1314000	72	98	88	93	78	42	79	89	56	53	74	74	21	32	28	49	29	19	28	21	24	23	3	28	24	30	27	19	21	25	27	24	21	14	16	11	23	16	14	13	9	21	14	13	38	43	48	29	43
MD11G1314100	7	7	12	10	10	4	13	12	7	2	8	4	4	5	8	5	5	2	11	7	2	7	1	5	13	5	10	11	13	7	16	10	10	7	5	12	4	8	4	11	6	8	10	9	6	8	8	3	6
MD11G1314200	0	0	0	0	0	0	0	0	0	0	0	0	0	0	2	0	0	0	0	0	0	0	0	0	0	0	0	0	0	0	0	0	0	0	0	0	0	0	0	0	0	0	0	0	0	0	0	0	0
MD11G1314300	0	0	0	0	0	0	0	0	0	0	0	0	0	0	0	0	0	0	0	0	0	0	0	0	0	0	0	0	0	0	0	0	0	0	0	0	0	0	0	0	0	0	0	0	0	0	0	0	0
MD11G1314400	0	0	0	2	0	0	0	0	0	0	6	0	8	0	3	0	6	7	0	10	0	6	3	0	5	10	14	0	8	11	17	11	7	8	6	13	0	0	0	9	0	7	5	0	9	0	11	11	13
MD11G1314700	0	7	10	0	0	0	0	6	0	0	0	0	0	0	6	6	0	7	0	0	7	0	0	0	0	11	0	0	0	0	0	0	0	0	0	13	0	0	0	0	0	0	9	8	0	0	0	0	10
MD11G1314800	20	26	31	26	21	17	17	32	24	21	22	24	34	43	29	29	11	11	30	22	23	23	0	15	27	30	20	18	19	27	24	27	20	0	24	30	32	21	20	9	20	33	11	10	8	14	21	17	22
MD11G1314900	38	50	39	19	25	30	18	20	29	31	20	45	44	38	37	22	22	0	24	16	20	30	17	28	23	23	24	20	16	24	22	27	26	29	19	22	37	40	24	20	28	27	20	23	28	16	30	19	35
MD11G1315100	4	6	7	7	5	2	6	2	2	1	3	3	2	6	3	0	2	5	3	1	4	1	3	4	6	3	2	3	2	3	2	5	1	3	2	4	3	4	0	3	4	4	0	3	4	5	2	3	7
MD11G1315500	80	65	63	316	163	180	189	347	328	226	191	201	109	81	77	146	74	73	130	97	109	116	0	111	119	111	129	53	38	58	66	78	70	60	83	44	42	48	55	87	42	70	69	42	29	49	51	41	46
MD11G1315600	87	167	81	350	163	121	102	212	303	190	243	199	32	36	40	29	33	15	43	18	18	32	31	19	18	36	26	18	12	11	16	17	0	0	22	22	4	6	14	8	0	0	2	6	19	29	25	30	33
MD11G1315700	515	610	545	724	681	480	525	599	564	688	631	654	596	564	615	639	549	420	856	696	613	719	162	720	705	779	671	696	694	691	731	728	676	654	775	902	671	661	589	593	509	676	430	533	693	604	661	520	793
MD11G1316100	74	78	90	86	102	106	61	51	76	60	66	66	31	31	32	37	27	19	41	44	34	54	14	37	38	51	31	34	40	26	36	32	24	45	45	36	42	63	43	30	20	48	28	21	40	26	34	35	38
MD11G1316200	25	0	17	26	15	17	12	28	31	29	23	34	21	25	23	16	21	28	45	23	21	24	0	26	29	32	17	24	27	26	25	20	24	20	35	33	25	30	19	16	17	17	11	14	20	18	22	11	21
MD11G1316400	149	154	152	132	180	140	134	99	94	87	85	96	78	65	75	44	37	51	36	28	38	27	22	31	35	28	45	54	50	53	51	72	55	47	68	82	70	85	70	67	73	104	63	64	122	101	114	89	154
MD11G1316500	7	0	0	9	8	0	5	0	0	0	7	0	0	7	0	0	0	0	11	0	11	0	0	10	13	0	0	0	0	0	0	0	0	12	10	0	0	0	3	6	11	0	0	13	5	0	11	0	0
MD11G1316600	33	35	19	13	25	18	24	19	15	19	19	24	23	27	15	13	17	22	17	11	19	15	8	19	24	19	21	22	23	17	20	22	31	33	35	23	22	26	29	25	40	37	19	19	15	6	14	17	12
MD11G1316900	10	0	13	0	16	0	0	7	0	0	0	0	0	8	0	8	0	0	16	22	0	17	0	0	17	9	0	0	0	0	15	0	0	16	0	20	16	20	19	20	20	14	0	18	13	0	0	0	0
MD11G1317000	12	11	15	5	7	0	0	7	4	0	5	3	4	7	8	0	5	6	7	3	0	4	0	9	4	10	8	14	0	3	0	6	0	7	3	8	0	7	0	8	4	6	6	5	8	0	4	7	9
MD11G1317100	20	22	0	0	23	29	14	0	18	13	18	14	14	10	9	12	11	11	16	0	8	19	0	16	10	12	8	0	0	8	18	20	11	19	20	17	14	18	23	18	11	19	8	11	15	12	18	20	22
MD11G1317400	4	0	0	0	0	0	2	3	0	0	0	0	0	0	0	0	0	0	0	0	0	0	0	0	0	0	0	0	0	0	0	0	0	0	0	0	0	0	0	0	0	0	0	0	0	0	0	0	0
MD11G1317900	29	26	28	15	27	0	23	15	6	12	10	12	31	11	15	18	17	14	33	18	18	21	0	24	20	36	29	26	23	21	19	36	33	18	35	26	46	34	17	23	24	38	29	33	36	33	33	20	40
MD11G1318000	13	13	13	11	16	23	0	18	9	0	14	13	7	10	5	0	5	0	0	0	0	0	0	0	3	0	3	5	8	0	10	0	0	0	0	0	0	0	0	3	2	0	0	0	0	4	0	4	0
MD11G1318200	75	95	82	118	76	109	59	99	95	116	106	113	165	157	154	134	102	148	133	88	103	126	110	129	104	98	112	94	133	109	101	126	113	115	117	130	179	182	148	141	138	188	95	118	77	86	90	83	100
MD10G1000100	0	0	0	0	0	0	0	0	0	0	0	0	0	0	0	0	0	0	0	0	0	0	0	0	0	0	0	0	0	0	0	0	0	0	0	0	0	0	0	0	0	0	0	0	0	0	0	0	0
MD10G1000300	0	0	0	0	15	0	0	0	0	0	0	0	0	0	0	4	0	6	8	0	0	12	0	7	7	9	0	0	0	0	0	0	10	8	13	16	0	13	0	0	9	0	18	0	14	16	9	8	15
MD10G1000400	11	15	13	2	0	0	0	0	0	0	3	3	0	0	0	0	0	0	14	5	0	0	2	0	0	13	8	11	5	14	16	14	4	12	8	12	17	15	20	0	18	11	26	0	16	20	15	12	24
MD10G1001000	23	42	38	15	33	22	15	16	10	8	17	20	18	0	24	21	10	25	29	28	16	25	11	0	19	25	31	20	27	25	23	32	26	28	22	38	35	24	12	32	33	36	27	20	32	31	34	33	45
MD10G1001100	0	0	0	0	0	0	0	0	0	0	0	0	0	0	0	0	0	0	0	0	0	0	0	0	0	0	0	0	0	0	2	0	0	0	0	0	0	0	0	2	2	0	0	0	0	0	0	0	5
MD10G1001500	37	49	35	34	36	23	25	27	28	26	36	35	30	19	34	29	25	18	40	40	30	38	11	44	39	63	30	35	30	32	32	45	32	32	36	46	48	39	31	35	36	55	33	39	25	38	34	31	42
MD10G1001800	111	117	101	98	96	98	87	92	100	118	136	112	135	130	136	149	138	154	225	185	188	173	0	190	136	187	163	116	156	124	149	145	126	129	128	141	159	166	134	170	206	188	149	168	154	181	179	103	181
MD10G1002100	45	42	41	55	43	36	35	37	38	26	41	43	52	55	43	54	51	48	60	54	38	33	17	45	48	61	45	60	48	50	71	55	58	44	57	50	90	79	60	74	83	74	53	54	38	68	54	48	81
MD10G1002300	156	70	140	65	94	50	56	67	64	45	48	40	44	36	48	23	13	29	31	48	37	58	22	39	60	118	65	138	171	102	167	208	183	162	180	245	171	159	87	44	42	71	36	25	10	24	16	11	12
MD10G1002500	8	5	7	0	0	0	0	0	0	0	5	0	0	0	0	0	0	2	0	0	0	0	8	0	7	13	9	19	10	11	18	16	13	0	0	17	13	17	0	0	0	0	0	0	0	0	0	0	0
MD10G1002600	163	209	161	130	153	97	161	150	111	140	163	191	203	217	222	204	180	87	209	188	176	200	42	190	167	226	171	157	162	170	174	183	160	141	185	206	202	223	165	173	145	193	121	155	156	172	171	96	189
MD10G1002700	225	186	208	259	252	209	176	219	220	238	224	264	267	263	219	238	174	206	223	159	195	226	269	226	155	191	209	164	183	149	195	160	158	183	205	203	188	161	168	156	151	160	148	165	194	200	248	163	225
MD10G1002800	232	290	263	238	254	218	201	248	195	225	229	222	217	233	227	159	149	194	157	118	112	141	149	138	124	113	128	97	128	102	120	100	110	107	121	121	143	93	123	94	97	111	99	103	123	108	148	126	152
MD10G1003000	1725	1782	1961	2436	2556	1715	2125	2692	1964	1448	1965	1935	4100	2696	2939	2990	2815	2165	2855	2014	1981	2417	300	3414	2144	2283	1802	1430	1751	1634	1464	1285	1236	1160	1185	1498	1448	1460	1403	1112	991	1346	1005	1180	3101	3210	3188	2166	3351
MD10G1003100	78	114	111	95	105	104	70	119	82	101	103	121	94	112	110	87	97	111	127	109	104	92	106	149	96	107	69	86	65	87	88	76	86	81	93	77	75	93	88	87	46	82	65	87	120	140	131	77	127
MD10G1003200	37	37	32	28	38	23	31	25	26	33	30	34	39	40	35	39	37	38	60	49	47	50	16	58	36	54	47	34	34	32	31	25	32	40	36	41	46	54	43	39	45	61	37	54	48	50	75	46	75
MD10G1003300	0	4	5	3	0	0	0	3	0	0	0	0	0	0	0	0	0	0	0	0	2	0	0	6	0	0	0	3	0	0	0	0	0	0	0	2	0	3	0	0	3	0	0	0	0	0	0	0	0
MD10G1003500	209	148	206	215	207	161	208	234	193	242	229	307	301	294	276	254	235	270	260	203	209	247	200	284	183	233	230	150	221	205	220	211	186	242	240	233	278	298	274	204	248	236	222	197	236	197	279	193	262
MD10G1003900	9	0	4	6	5	0	7	5	0	4	0	4	6	6	0	0	5	0	0	0	4	0	0	0	7	0	5	5	3	8	2	0	4	2	0	6	6	4	0	0	0	0	0	5	0	0	4	0	0
MD10G1004000	30	22	28	51	33	21	36	39	31	45	50	52	77	80	96	78	81	65	77	59	73	65	46	70	56	71	57	64	67	56	60	86	60	70	78	55	81	67	69	64	74	93	47	79	30	43	37	29	34
MD10G1004100	53	51	58	59	67	55	51	67	59	58	64	58	62	54	60	61	41	64	47	49	27	51	35	49	70	59	45	59	58	51	59	42	67	59	60	78	75	62	30	48	56	49	40	45	40	39	45	32	39
MD10G1004200	80	75	85	86	114	90	72	79	57	52	70	51	93	68	61	108	89	82	144	121	78	100	62	106	89	118	80	90	86	86	89	74	78	65	77	73	76	71	46	71	71	73	58	72	72	88	79	42	81
MD10G1004300	0	0	0	0	0	0	0	0	0	0	0	0	0	0	0	0	0	0	0	0	0	0	0	0	1	0	0	0	0	0	0	0	0	0	0	2	0	0	0	0	0	0	0	0	0	0	0	0	0
MD10G1004400	743	825	831	750	884	750	675	709	689	671	667	791	601	596	639	595	489	520	653	560	588	565	351	695	643	614	560	591	720	666	719	638	626	594	725	814	557	655	584	481	413	563	355	368	724	707	866	641	876
MD10G1004500	75	69	87	62	92	68	63	74	43	43	49	42	63	49	58	38	42	30	40	39	43	45	0	43	54	58	44	53	44	43	59	59	40	61	59	58	71	82	66	45	57	62	31	47	63	76	86	56	74
MD10G1004600	172	96	114	119	125	157	107	113	99	96	120	110	126	112	134	110	86	131	138	93	105	98	249	126	118	125	114	97	107	120	122	138	101	133	124	169	196	167	182	123	122	146	95	91	129	135	153	103	150
MD10G1004700	41	37	37	32	41	19	33	26	18	11	17	13	20	19	19	20	23	18	33	20	33	26	8	37	50	51	41	43	53	50	62	71	62	89	97	65	77	98	62	45	53	57	34	46	35	47	29	37	63
MD10G1004800	0	0	0	0	0	0	0	0	0	0	0	0	0	0	0	0	0	0	0	0	0	0	0	0	0	0	0	0	0	0	0	0	0	0	0	0	0	0	0	0	0	0	0	0	0	0	0	0	0
MD10G1004900	39	32	48	34	31	28	42	43	42	44	48	46	56	45	52	72	74	57	104	68	61	85	33	95	91	72	61	76	74	75	68	70	78	67	74	70	88	74	60	45	51	84	47	59	53	42	57	33	53
MD10G1005000	87	97	115	27	51	50	144	25	30	5	13	0	0	0	0	0	0	0	0	0	0	0	0	0	0	0	0	0	0	0	0	0	0	0	0	0	0	5	5	0	0	0	0	0	0	0	21	0	0
MD10G1005100	486	539	575	486	528	393	432	505	454	368	391	379	427	388	389	384	308	308	510	353	336	381	97	377	273	357	321	342	362	379	407	396	375	392	434	444	586	584	495	517	508	636	470	491	417	481	481	285	496
MD10G1005300	0	0	0	0	0	0	0	0	0	0	0	0	0	0	0	0	0	0	0	0	0	0	0	0	0	0	0	0	0	0	0	0	0	0	0	0	0	0	0	0	0	0	0	0	0	0	0	0	0
MD10G1005400	0	0	12	0	14	0	13	14	0	18	10	0	13	0	9	0	8	0	0	0	11	14	0	11	17	15	0	4	9	12	14	0	0	6	0	8	10	10	10	0	0	13	9	0	9	13	12	11	16
MD10G1005500	0	0	0	0	0	0	0	0	0	0	0	0	0	0	0	0	0	0	0	0	0	0	0	0	0	0	0	0	0	0	0	0	0	0	0	0	0	0	0	0	0	0	0	0	0	0	0	0	0
MD10G1005600	0	0	0	0	0	0	0	0	0	0	0	0	0	0	0	0	0	0	0	0	0	0	0	0	0	0	0	0	0	0	0	0	0	0	0	0	0	0	0	0	0	0	0	0	0	0	0	0	0
MD10G1005700	0	0	0	9	0	0	9	8	0	0	11	9	0	0	0	0	4	0	7	0	0	0	0	0	3	8	0	0	0	7	0	0	0	0	0	12	19	0	0	0	0	0	0	5	0	0	14	11	8
MD10G1006000	16	31	20	23	20	16	14	20	19	11	16	13	20	7	15	14	9	0	15	16	10	11	0	15	0	14	11	10	23	16	17	15	26	12	13	21	28	34	20	26	17	40	16	22	9	22	15	9	15
MD10G1006100	496	517	472	624	483	485	436	555	459	504	475	504	358	359	324	320	274	332	345	256	249	256	230	246	241	301	260	249	271	227	328	306	255	308	366	426	366	397	309	241	229	311	192	213	280	283	307	255	345
MD10G1006400	30	27	20	10	19	15	13	6	0	12	14	10	11	11	13	0	12	8	19	12	15	11	0	13	0	6	12	13	7	10	9	13	14	5	0	12	6	15	11	10	6	10	0	8	16	18	17	12	18
MD10G1006700	0	0	0	0	0	0	0	0	0	0	0	0	0	0	0	0	0	0	0	0	0	0	0	0	0	0	0	0	0	0	0	1	0	0	0	0	0	0	0	0	0	0	0	0	0	0	0	0	0
MD10G1006800	6	10	6	0	7	3	6	3	3	5	6	5	8	8	0	9	10	0	7	6	4	6	13	12	7	6	8	9	9	0	7	7	10	7	6	5	9	0	3	8	3	0	9	5	8	6	10	7	13
MD10G1006900	0	0	0	2	0	0	0	0	0	0	0	0	0	0	0	0	0	2	0	0	0	0	0	0	0	3	0	0	0	0	0	0	0	3	0	0	0	0	0	0	0	0	0	0	0	0	5	0	0
MD10G1007100	12	9	12	9	6	5	0	10	10	0	7	8	10	8	9	10	8	0	10	7	0	10	0	0	0	6	9	0	10	7	14	0	11	0	14	0	8	7	0	0	0	5	5	4	0	5	6	5	9
MD10G1007300	6	3	4	0	2	1	6	4	2	0	0	9	4	5	6	0	0	0	9	3	0	7	7	3	0	0	0	0	0	6	0	6	2	0	5	6	0	0	6	8	3	6	0	0	4	9	9	6	8
MD10G1007500	6	13	10	4	9	6	8	3	4	9	10	10	0	0	8	3	3	0	7	7	0	9	2	9	3	4	0	0	0	7	6	6	2	5	7	0	0	8	0	7	0	0	0	7	7	6	9	0	8
MD10G1007600	11	2	10	9	6	0	7	8	6	7	7	3	0	7	4	6	0	4	4	0	0	0	4	3	0	4	8	8	0	6	6	4	4	3	5	5	0	6	4	6	6	6	5	0	5	5	7	6	6
MD10G1007700	267	216	277	283	255	216	219	230	231	215	261	228	293	256	234	243	231	255	273	226	221	237	144	274	191	221	183	199	195	191	227	193	162	196	226	228	263	216	188	189	192	202	168	167	237	228	239	175	273
MD10G1007800	34	49	42	29	37	23	23	26	21	16	19	17	34	30	29	41	21	23	46	36	23	37	13	29	33	30	39	27	31	28	39	41	26	23	40	40	29	49	43	26	35	39	24	36	37	42	33	25	42
MD10G1007900	5	0	9	12	6	0	5	15	11	13	21	8	4	0	5	6	0	0	9	5	6	9	0	0	0	4	21	0	0	6	9	0	4	0	10	0	0	0	0	0	5	0	0	0	0	0	0	3	0
MD10G1008600	2	0	0	0	1	0	1	0	1	0	0	1	0	0	1	0	0	1	0	3	3	0	0	0	0	0	1	0	0	1	0	2	0	0	1	0	0	0	1	1	0	0	1	0	1	0	1	0	2
MD10G1008700	0	0	6	0	0	0	0	0	8	6	0	4	0	6	0	0	0	0	0	0	0	0	0	0	0	0	0	0	0	0	0	0	0	0	2	0	0	3	0	0	3	0	0	2	0	0	6	0	0
MD10G1008800	41	34	29	42	45	24	22	33	27	26	29	26	20	19	29	16	14	19	40	15	16	20	15	16	16	23	24	25	23	29	23	27	22	32	27	22	31	30	30	21	27	30	25	22	40	22	35	25	48
MD10G1008900	12	0	0	0	14	12	0	20	9	0	8	14	9	0	0	31	21	0	42	27	0	0	0	0	0	28	0	0	0	0	0	0	17	0	0	29	0	27	0	0	0	0	0	0	9	0	19	0	0
MD10G1009000	141	142	180	134	145	166	163	160	119	127	157	157	270	228	199	357	297	283	341	284	231	284	239	315	274	244	229	185	218	217	227	203	214	239	203	230	273	262	245	339	296	375	283	333	185	239	215	154	238
MD10G1009100	26	34	33	47	43	32	15	24	27	27	30	28	47	32	30	33	32	40	52	38	36	0	0	37	17	32	31	36	38	31	60	45	49	43	55	65	76	71	62	35	44	50	13	25	24	19	23	26	26
MD10G1009400	60	53	54	54	65	65	54	47	37	30	38	33	34	27	27	12	18	24	14	14	0	11	0	18	16	24	15	19	29	19	31	22	26	32	23	31	32	19	21	17	13	16	0	19	28	32	31	27	40
MD10G1009500	33	56	54	61	43	48	27	54	56	99	116	122	118	98	124	82	71	67	61	69	63	55	61	66	49	61	59	30	37	41	50	37	37	62	46	48	95	104	100	96	97	132	79	107	40	24	36	25	38
MD10G1009600	0	0	0	3	0	5	0	0	1	0	0	0	0	0	0	0	0	0	0	0	0	0	0	0	0	0	0	0	0	0	0	0	0	0	0	0	0	0	0	0	0	0	0	0	3	2	0	1	0
MD10G1009700	86	95	74	98	105	85	74	87	87	101	99	105	100	101	114	64	57	79	60	60	47	43	32	52	45	57	76	59	67	66	56	65	61	77	63	63	72	77	67	62	74	89	38	77	51	49	51	27	40
MD10G1009800	42	38	28	32	44	29	44	25	22	38	27	33	19	0	35	32	30	0	21	41	23	43	0	40	23	23	30	20	22	27	19	30	17	19	27	29	29	30	20	17	28	39	16	17	34	37	40	40	50
MD10G1009900	10	5	15	0	0	0	0	7	0	7	11	4	12	6	9	9	8	8	16	13	0	18	0	9	19	13	6	8	0	5	12	8	15	10	9	12	0	0	6	4	6	10	0	0	0	6	0	3	9
MD10G1010500	19	27	15	8	19	20	8	10	13	9	9	8	2	12	5	2	2	1	3	3	2	2	1	1	1	3	1	1	2	4	2	1	3	1	0	3	2	0	1	0	2	1	0	0	6	1	4	2	2
MD10G1011000	85	99	89	70	102	70	70	75	54	70	67	62	65	77	58	101	66	59	97	61	60	56	77	92	72	70	83	48	61	78	65	68	79	54	71	62	88	68	77	68	92	91	76	81	87	76	82	70	98
MD10G1011100	24	19	14	42	15	15	16	48	37	71	79	84	156	139	139	52	38	53	50	45	44	46	25	39	38	41	55	21	30	30	30	37	33	35	37	44	40	30	33	31	39	39	36	29	12	12	19	12	14
MD10G1011200	33	57	36	30	32	26	34	23	16	21	11	22	34	23	22	26	27	46	40	32	18	34	16	34	21	25	36	22	23	21	26	26	19	16	31	33	30	34	37	27	39	37	23	31	40	43	47	36	45
MD10G1011300	0	0	0	0	0	0	0	0	0	1	0	0	0	0	0	0	0	0	0	0	0	0	0	0	0	0	0	0	0	0	0	0	0	0	0	0	0	0	0	0	0	0	0	0	0	0	0	0	0
MD10G1011500	0	3	5	0	0	5	8	0	0	3	0	3	3	3	0	3	0	0	0	0	0	0	2	0	0	4	5	0	6	0	4	0	0	4	8	0	0	0	4	0	0	0	0	0	6	8	0	3	14
MD10G1011600	20	25	13	33	34	18	17	33	21	27	31	26	49	46	32	42	41	37	52	35	32	36	0	51	50	53	26	37	30	26	36	38	38	23	41	39	43	29	28	46	31	30	19	28	18	28	31	13	17
MD10G1011800	28	25	21	16	14	14	14	21	20	8	17	13	14	15	9	12	6	7	21	12	12	18	13	14	11	16	5	22	16	18	27	16	23	14	16	29	22	19	14	16	26	26	13	16	18	20	21	14	30
MD10G1011900	0	9	0	10	0	2	0	5	8	11	8	19	11	7	11	2	5	3	0	0	0	0	0	0	0	0	0	0	0	0	0	0	0	0	0	0	0	0	0	0	0	0	0	0	0	0	0	0	0
MD10G1012000	138	142	133	134	115	104	113	152	93	136	125	138	148	150	127	125	92	88	149	100	95	110	43	93	90	109	98	80	97	88	105	97	99	98	120	130	111	112	89	95	75	97	74	71	79	89	136	91	145
MD10G1012100	75	78	79	98	65	77	78	71	72	77	79	93	81	88	89	97	86	115	120	100	99	102	64	99	83	102	116	79	93	99	109	102	74	94	97	123	110	107	97	121	101	134	73	113	83	70	89	70	84
MD10G1012200	0	0	0	0	0	0	0	0	0	0	0	0	0	0	0	0	0	0	0	0	0	0	0	0	0	0	0	0	0	0	0	0	0	0	0	0	0	0	0	0	0	0	0	3	0	0	0	0	0
MD10G1012400	7	10	0	0	0	0	0	7	0	0	0	0	7	0	11	4	0	0	4	0	0	0	0	9	0	0	0	0	0	0	0	0	0	0	3	0	0	0	8	0	0	4	0	0	0	0	0	0	5
MD10G1012500	317	274	286	344	305	195	177	306	265	220	271	258	211	161	183	269	200	168	358	204	166	229	62	188	194	250	179	201	303	183	246	238	235	158	219	255	174	178	137	162	146	207	143	161	200	221	213	201	357
MD10G1012900	0	0	0	0	0	0	0	0	0	0	2	0	0	0	0	3	0	0	0	0	0	0	0	1	0	0	0	0	0	0	0	0	0	0	0	0	0	0	0	4	0	0	0	0	0	0	0	0	0
MD10G1013000	0	0	0	0	0	0	0	3	0	0	0	0	0	1	0	0	0	0	0	0	0	0	0	3	0	0	0	0	0	0	0	0	3	0	3	0	0	6	6	0	0	0	6	7	0	4	5	6	3
MD10G1013100	8	5	3	3	0	8	4	0	12	13	6	6	5	6	6	0	0	4	6	3	3	0	0	0	0	0	7	0	0	0	0	0	0	0	0	0	0	0	1	0	7	4	2	6	0	0	0	0	0
MD10G1013600	172	145	149	183	156	107	150	190	140	188	222	216	264	262	260	287	258	235	335	229	231	241	121	276	251	202	275	232	239	202	246	261	182	204	241	333	244	260	216	221	189	233	138	205	145	151	174	110	166
MD10G1013700	46	62	58	51	47	23	43	47	40	34	38	33	43	35	27	21	16	15	30	21	24	23	7	28	30	38	35	40	25	32	31	42	28	29	38	42	24	40	43	31	34	42	17	26	24	36	46	26	48
MD10G1013800	131	165	148	129	116	94	89	158	114	94	124	143	232	185	141	361	365	204	449	321	305	376	165	443	429	323	316	322	256	345	323	344	321	236	229	281	232	223	220	339	228	259	205	280	296	310	388	227	331
MD10G1013900	5	0	5	9	0	0	0	0	0	0	0	0	0	0	0	0	0	0	0	0	0	0	0	0	0	0	0	0	0	0	0	0	0	0	0	0	0	0	2	0	0	0	0	0	4	0	0	0	5
MD10G1014000	0	0	0	0	0	0	0	0	0	0	0	0	0	0	0	0	0	0	0	0	0	0	0	0	0	0	0	0	0	0	2	0	0	0	0	0	0	0	0	3	0	0	4	0	0	0	0	3	0
MD10G1014100	0	0	0	0	0	0	0	0	0	0	0	0	0	0	0	0	0	0	0	0	0	0	0	0	0	0	0	0	0	0	0	0	0	0	0	0	0	0	0	0	0	0	0	0	0	0	0	0	0
MD10G1014200	62	103	82	142	116	90	54	93	124	134	155	155	123	89	125	65	74	52	39	61	34	59	0	47	37	70	65	55	50	32	38	32	39	29	30	37	13	15	13	4	0	0	0	3	65	31	40	17	48
MD10G1014300	0	0	0	0	0	0	0	0	0	0	0	0	0	0	0	0	2	0	0	5	0	0	0	6	6	0	0	0	0	6	0	0	0	10	0	6	5	3	0	6	0	0	2	0	0	0	0	0	2
MD10G1014500	21	27	38	38	34	0	24	35	38	31	31	34	26	22	27	36	22	31	60	24	30	28	14	46	37	49	27	33	45	24	38	34	27	25	24	35	26	21	18	0	14	0	9	0	37	34	19	23	42
MD10G1014800	0	0	0	9	0	0	0	5	6	6	8	9	5	0	8	0	3	4	0	0	0	0	0	0	0	0	0	0	0	0	0	0	2	0	0	0	0	0	0	0	0	0	0	0	0	0	0	0	0
MD10G1015100	0	0	0	0	0	0	0	0	0	0	0	0	0	0	0	0	0	0	0	0	0	0	0	0	0	0	0	0	0	0	0	0	0	0	0	0	0	0	0	0	0	0	0	0	0	0	0	0	0
MD10G1015400	0	0	0	0	0	0	0	0	0	0	0	0	0	0	0	0	0	0	0	0	0	0	0	0	0	0	0	0	0	0	0	0	0	0	0	0	0	0	0	0	0	0	0	0	0	0	0	0	0
MD10G1015300	15	23	13	18	27	20	14	26	15	21	18	14	4	4	5	0	0	0	0	6	0	4	3	4	4	0	7	0	4	0	0	0	0	0	0	6	4	0	4	0	0	6	0	0	0	0	3	6	3
MD10G1015900	13	14	11	11	12	5	7	8	10	8	7	7	5	5	5	4	7	5	5	10	0	5	4	3	5	3	5	0	3	6	7	8	7	0	6	10	5	4	3	4	4	7	5	3	3	0	6	3	6
MD10G1016100	62	63	73	74	76	57	50	69	58	43	48	34	72	51	53	60	67	46	78	57	60	51	32	53	55	55	55	41	42	38	47	53	34	35	46	51	52	57	51	55	52	59	40	57	55	60	65	45	53
MD10G1016400	91	97	102	59	88	57	81	84	69	43	62	65	72	74	66	68	55	68	104	87	64	83	30	87	55	77	93	59	80	81	76	89	75	64	85	73	96	85	65	102	119	143	88	123	64	81	65	55	85
MD10G1016500	27	37	35	17	18	20	14	29	20	0	17	0	22	0	21	17	12	35	28	26	18	27	20	22	26	0	25	35	24	25	26	24	25	32	26	24	20	34	27	32	27	29	21	31	16	22	27	13	24
MD10G1016600	55	38	42	46	61	41	46	37	43	56	70	78	90	102	96	81	76	57	96	80	81	76	15	116	128	110	121	65	92	90	103	111	90	86	96	106	94	116	102	96	89	113	81	90	61	73	60	34	43
MD10G1016800	0	0	0	0	0	0	0	0	0	0	0	0	0	0	0	0	0	0	0	0	0	0	0	0	0	0	0	0	0	0	0	0	0	0	0	0	0	0	0	0	0	0	0	0	0	0	0	0	0
MD10G1017300	52	76	46	34	88	31	44	51	39	42	48	42	53	50	31	51	62	27	64	46	45	53	0	51	72	39	50	56	53	58	59	129	116	92	139	103	367	367	307	521	424	553	399	416	42	45	53	34	71
MD10G1017400	14	0	22	14	12	15	20	20	14	6	7	0	8	0	0	27	21	11	19	20	9	17	10	19	22	13	15	9	6	7	0	0	7	6	0	0	13	0	6	0	3	0	0	5	28	23	21	16	21
MD10G1017500	19	28	15	19	16	18	12	17	14	21	31	18	31	35	39	24	30	35	31	25	35	28	27	19	21	25	18	18	22	20	24	33	26	24	29	24	33	35	33	34	36	41	26	28	14	16	18	16	15
MD10G1017600	266	325	291	291	305	262	259	262	268	286	326	345	453	408	357	560	449	423	624	528	531	523	631	584	478	501	468	478	497	541	509	533	551	568	608	641	808	735	522	545	562	685	488	562	356	415	351	299	436
MD10G1017700	277	206	277	320	248	283	283	371	233	281	270	302	228	205	210	218	262	248	274	187	249	243	0	305	200	279	243	157	222	208	214	186	212	168	189	282	228	252	247	219	232	269	168	233	330	274	418	393	491
MD10G1018500	5	0	6	4	4	0	6	2	0	6	8	5	0	0	5	4	0	0	3	0	0	3	0	6	4	0	6	0	0	3	5	4	2	0	5	0	2	0	3	0	7	8	0	0	0	0	6	0	5
MD10G1018700	0	0	0	0	3	0	0	0	0	0	0	0	0	0	0	0	0	0	0	0	0	0	0	0	0	0	0	0	0	0	0	0	0	0	0	0	0	0	0	0	0	0	0	0	0	0	0	0	0
MD10G1018900	10	14	0	14	10	8	16	8	11	22	21	17	19	28	17	24	13	29	25	23	16	14	13	12	11	14	14	12	12	9	21	11	14	19	15	19	18	9	18	5	6	6	0	0	14	18	19	7	24
MD10G1019000	0	2	0	0	4	0	0	0	2	0	0	0	0	4	0	0	0	0	0	0	0	0	0	0	0	0	0	0	0	0	0	0	0	0	0	0	0	0	0	0	0	0	0	0	0	0	0	0	0
MD10G1019200	2	2	0	0	0	0	0	3	0	0	2	0	0	0	1	0	3	0	0	0	0	0	0	0	0	0	0	0	0	0	0	0	0	0	0	0	0	0	0	0	0	0	0	0	0	0	0	0	0
MD10G1019300	0	0	0	0	3	2	4	0	0	2	0	0	5	0	4	2	3	0	0	0	4	3	0	5	6	0	5	0	0	0	10	3	9	0	0	0	0	4	0	0	0	0	0	4	0	0	0	0	0
MD10G1019600	4	5	4	3	5	6	1	3	4	2	4	2	1	2	3	3	1	2	4	0	4	3	0	2	3	5	5	2	3	4	3	3	1	1	4	5	3	5	3	1	1	6	1	4	1	2	6	2	2
MD10G1019800	0	2	0	0	0	0	0	0	0	0	0	0	0	0	0	0	0	0	0	0	0	0	0	0	0	0	0	0	0	0	0	0	0	0	0	0	0	0	2	0	0	0	0	0	0	0	0	2	0
MD10G1020100	0	0	0	0	0	0	0	0	0	0	0	0	0	0	0	0	0	0	0	0	0	0	0	1	0	0	0	0	0	0	0	0	0	0	0	0	3	0	0	0	0	0	0	0	0	0	0	0	0
MD10G1020300	1	0	0	0	0	0	0	0	0	0	0	0	0	1	0	0	0	0	0	0	0	0	0	0	1	0	1	0	0	0	0	0	0	0	0	0	0	0	0	0	0	1	0	0	0	0	0	0	0
MD10G1020500	0	0	2	0	2	0	0	0	0	0	0	0	0	3	0	2	3	0	2	0	0	0	0	2	0	0	2	0	2	0	0	0	2	0	3	2	0	3	0	0	0	0	0	0	2	0	0	3	0
MD10G1020700	30	41	38	51	39	17	29	50	39	35	50	56	50	38	53	29	25	17	20	16	19	12	7	8	20	13	28	8	11	16	16	19	18	8	14	17	13	13	6	9	9	11	14	8	21	21	18	12	13
MD10G1020900	0	0	0	0	0	0	0	0	0	0	0	0	0	0	0	0	0	0	0	0	0	0	0	0	0	0	2	0	0	0	0	0	0	0	4	0	0	0	0	0	0	0	0	0	0	0	0	0	0
MD10G1021000	8	0	8	11	0	0	0	0	8	13	11	0	16	10	19	8	12	0	0	0	10	9	0	0	0	0	0	5	0	10	6	0	0	7	7	0	13	0	0	3	9	0	7	9	6	12	0	0	0
MD10G1021300	24	20	30	38	35	34	20	33	39	27	35	22	29	25	37	40	27	0	45	27	37	43	0	25	32	24	30	28	29	23	38	30	35	27	33	24	19	25	16	20	40	45	22	33	18	22	24	7	25
MD10G1021400	0	0	0	0	0	0	0	0	0	0	0	0	15	0	0	0	9	0	0	0	13	0	0	20	28	22	18	0	0	0	32	0	34	32	42	47	0	58	41	62	49	68	57	0	0	0	0	0	0
MD10G1021500	69	84	0	64	0	0	50	45	52	0	62	42	70	0	0	0	0	0	56	0	0	46	0	0	0	34	0	49	51	0	48	0	0	0	0	0	0	43	39	0	50	46	0	30	0	0	0	0	0
MD10G1021800	52	14	19	52	19	2	0	36	32	28	56	25	75	75	64	45	69	64	188	110	76	112	0	141	121	101	133	84	69	45	116	71	64	89	83	84	66	74	89	45	84	57	32	29	48	56	23	6	22
MD10G1021900	56	64	44	68	68	54	65	60	37	39	55	44	44	64	43	37	53	51	56	47	37	50	32	63	33	48	39	38	26	36	35	38	37	33	36	32	47	39	40	31	40	48	22	39	63	41	57	56	71
MD10G1022100	25	5	21	12	13	4	15	15	9	16	13	14	16	16	12	17	13	4	9	6	7	14	0	8	15	10	12	12	13	14	20	16	13	5	18	21	23	14	5	10	7	5	9	10	9	14	18	8	16
MD10G1022200	0	0	0	0	8	0	0	0	0	0	0	0	0	0	0	0	0	0	0	0	0	0	0	0	0	0	0	0	0	0	0	0	0	0	0	0	0	0	0	0	0	0	0	0	0	0	0	0	0
MD10G1022300	0	0	0	0	0	0	0	0	0	0	0	0	0	0	0	0	0	0	0	0	0	0	0	0	0	0	0	0	0	0	0	0	0	0	0	0	0	0	0	0	0	0	0	0	0	0	0	0	0
MD10G1022800	0	0	0	5	0	0	2	0	0	0	0	0	3	0	0	2	0	0	0	0	5	2	0	0	0	0	0	0	0	5	0	6	5	5	7	3	10	23	25	28	59	46	29	29	2	2	0	6	0
MD10G1022900	25	0	6	0	13	0	3	5	48	50	18	13	102	134	31	0	0	53	12	0	25	40	0	0	0	122	340	145	60	56	4	2	4	0	0	0	6	9	24	116	1123	89	176	422	8	0	9	0	17
MD10G1023600	739	773	737	916	841	740	568	746	812	974	946	1039	835	847	868	508	552	534	535	588	549	616	554	722	629	602	636	784	687	794	1155	1246	1224	1524	1498	1689	1426	1561	1349	791	696	904	620	668	709	565	693	540	678
MD10G1023800	57	58	58	83	58	63	44	59	67	88	83	95	55	77	70	52	46	41	74	39	44	54	58	42	60	76	67	34	47	72	73	86	75	75	85	80	78	85	73	93	135	107	79	89	25	36	37	37	37
MD10G1023900	111	169	109	108	128	124	106	121	107	86	109	95	123	132	143	92	83	116	109	109	113	127	79	131	135	126	115	89	106	90	119	117	119	112	134	132	138	132	137	158	181	163	145	160	106	124	125	71	100
MD10G1024000	3	6	3	2	2	5	6	0	5	1	0	0	0	0	0	0	0	1	0	0	1	0	0	0	0	0	0	0	0	0	2	2	0	0	1	0	0	0	0	1	3	2	0	1	2	4	3	0	1
MD10G1024100	833	628	812	874	884	783	882	947	637	881	975	1041	1174	1184	1160	895	695	1044	1140	766	802	972	942	1030	888	1053	989	845	945	912	1057	982	888	983	1139	1287	1081	1131	914	836	891	1005	634	687	657	687	871	547	804
MD10G1024200	92	93	100	101	103	88	76	93	94	75	84	76	93	108	95	123	109	123	169	139	108	97	79	112	0	89	102	99	101	99	106	114	105	108	136	127	209	167	132	182	192	201	128	130	116	108	126	64	0
MD10G1024300	9	7	7	8	3	2	12	0	9	5	0	6	7	5	6	0	3	0	3	5	5	0	0	0	6	8	0	8	2	0	0	11	5	4	6	7	8	3	0	6	3	5	4	6	5	4	6	2	4
MD10G1024400	390	388	513	470	372	380	385	500	334	387	356	567	315	300	306	213	168	191	201	131	116	99	44	104	70	115	87	92	86	79	102	97	86	94	120	117	198	221	210	132	105	166	125	98	435	358	456	562	817
MD10G1024500	50	54	52	59	66	43	33	38	37	38	31	35	66	60	59	66	55	43	82	76	57	61	43	75	65	56	62	60	59	60	70	69	57	105	88	98	104	94	65	90	72	121	68	66	33	61	44	41	47
MD10G1024600	0	0	0	0	0	0	0	0	0	0	0	0	0	0	0	0	0	0	0	0	0	0	0	0	0	0	0	0	0	0	0	0	0	0	0	0	0	0	0	0	0	0	0	0	0	0	0	0	0
MD10G1024800	99	99	86	83	76	76	91	93	94	90	105	104	88	96	87	83	67	97	87	58	61	70	53	70	45	62	72	68	49	48	55	59	55	47	70	84	66	77	54	43	61	52	34	47	67	54	73	45	72
MD10G1024900	0	0	0	0	0	0	0	0	0	0	0	0	0	0	0	0	0	0	0	0	0	0	0	0	0	2	0	0	0	0	0	0	0	0	0	0	0	0	0	0	0	0	0	0	0	0	0	0	0
MD10G1025000	0	0	0	0	0	0	0	0	0	0	0	0	0	0	0	0	0	0	0	0	0	0	0	0	0	0	0	0	0	0	0	0	0	0	0	0	0	0	0	0	0	0	0	0	0	0	0	0	0
MD10G1025100	258	246	207	220	247	235	200	238	191	197	207	201	140	121	142	138	124	147	161	125	136	148	181	149	142	153	141	115	125	107	120	108	100	94	139	141	72	86	74	74	46	68	39	35	166	116	145	165	188
MD10G1025500	81	94	82	80	70	80	91	86	53	95	120	93	103	115	105	84	76	70	96	68	70	99	64	101	98	90	87	91	88	78	117	95	78	80	94	99	118	116	84	91	79	105	72	85	58	90	113	106	127
MD10G1025600	40	37	32	54	54	38	29	47	32	42	54	56	53	40	46	30	22	46	29	23	32	30	0	28	30	38	18	22	26	26	26	33	31	35	30	26	30	33	28	17	19	19	20	28	24	24	32	20	47
MD10G1025800	38	43	33	22	36	37	22	32	19	25	17	19	24	16	20	21	16	15	17	10	22	19	27	33	13	20	11	0	20	13	13	11	10	19	14	23	14	14	18	0	0	12	11	11	29	23	38	20	43
MD10G1025900	21	15	16	27	25	11	27	24	25	11	12	13	16	9	8	11	11	8	15	6	10	9	4	7	8	11	8	10	8	9	11	6	10	9	12	12	10	9	12	14	9	8	7	11	8	11	12	4	8
MD10G1026300	22	29	30	21	22	22	19	17	16	8	23	18	17	14	21	15	14	19	22	17	19	16	0	0	22	20	20	18	25	17	22	20	13	12	26	28	11	12	13	13	17	11	19	11	16	13	11	15	14
MD10G1026500	272	327	301	301	296	169	227	295	270	259	250	232	216	206	232	175	173	133	226	201	135	201	106	170	194	199	196	141	195	167	200	166	117	119	186	189	110	148	108	115	106	138	100	101	210	205	246	160	235
MD10G1027400	48	79	65	62	54	35	36	55	60	39	48	40	46	37	45	41	30	0	44	38	18	33	13	38	28	20	21	28	24	27	43	27	26	30	33	34	0	13	16	17	22	26	0	0	52	33	33	31	50
MD10G1028000	0	0	0	0	0	0	0	0	0	0	0	0	0	0	0	0	0	0	0	0	0	0	0	0	0	0	0	0	0	0	0	0	0	0	0	0	0	0	0	0	0	0	0	0	0	0	0	0	0
MD10G1028400	309	291	296	248	316	219	278	271	211	225	251	235	248	185	194	213	186	186	282	185	209	211	105	234	226	224	218	273	300	297	324	367	305	324	362	355	440	437	391	349	354	373	310	344	387	371	456	371	545
MD10G1028500	40	33	45	24	22	28	20	37	22	27	20	25	34	21	33	28	26	16	26	19	20	18	26	26	27	10	18	18	18	11	15	22	17	18	14	13	19	20	18	23	20	26	24	31	40	45	33	25	32
MD10G1028600	72	59	62	34	59	62	43	48	39	22	35	43	46	39	42	39	37	52	69	65	60	47	84	71	62	73	89	61	50	68	82	85	80	81	71	97	112	117	90	79	75	70	74	39	55	67	63	72	106
MD10G1028700	0	6	0	7	0	0	2	0	0	0	0	0	0	0	0	0	0	0	0	0	0	0	0	0	0	2	2	0	0	0	0	0	7	3	0	0	0	0	2	0	2	0	0	0	0	0	0	0	0
MD10G1029000	0	0	0	0	0	2	0	0	0	0	0	0	0	0	0	1	0	0	4	0	0	0	0	0	5	3	0	4	0	0	0	0	0	0	2	0	0	0	0	0	0	0	0	0	0	5	5	0	0
MD10G1029100	45	79	59	0	0	0	0	0	0	0	0	0	0	27	0	0	17	0	16	0	0	0	0	0	0	0	0	0	0	0	0	7	0	0	0	0	4	0	3	0	8	0	0	7	0	0	0	0	0
MD10G1029200	74	98	92	68	75	41	64	59	44	57	77	53	72	60	79	59	65	55	73	70	55	74	42	73	58	55	60	42	46	62	68	79	47	60	83	71	99	103	70	88	82	105	103	76	52	66	114	77	112
MD10G1029800	0	19	0	17	0	0	18	0	0	22	0	34	0	0	23	12	0	0	10	0	0	0	0	0	0	0	0	0	0	0	0	0	0	0	0	0	0	0	0	0	0	12	0	0	0	0	10	9	0
MD10G1030300	26	33	23	29	28	27	17	20	20	28	19	32	38	31	17	37	26	17	28	16	21	28	14	31	17	27	28	37	27	26	32	19	21	34	27	41	44	34	30	34	31	39	25	36	25	25	29	21	26
MD10G1030400	16	16	12	5	10	0	9	10	4	2	3	4	10	8	5	7	6	8	10	11	5	12	0	13	6	6	12	13	16	12	15	17	9	23	12	22	20	10	8	11	16	19	0	0	10	17	17	9	15
MD10G1030600	622	641	669	675	688	612	603	630	558	700	665	764	840	768	774	870	906	816	1171	959	949	957	513	1054	768	888	863	689	790	806	897	839	797	847	905	972	1280	1245	1088	960	1055	1231	788	917	893	840	944	781	1101
MD10G1030700	76	122	89	105	125	97	74	93	89	93	71	82	94	96	69	81	63	100	81	80	72	76	57	84	68	79	54	48	85	65	55	70	49	56	70	67	47	51	51	48	73	66	36	45	91	88	94	62	117
MD10G1031700	34	36	22	18	23	13	18	22	27	18	17	11	19	24	23	10	0	0	12	19	11	13	21	14	17	20	15	17	16	20	32	27	14	19	25	21	24	20	23	8	12	13	0	5	20	24	28	22	24
MD10G1031800	87	105	83	58	94	62	51	63	65	42	42	52	78	77	82	46	28	54	60	43	42	60	43	50	40	52	58	55	61	50	58	46	65	62	76	75	87	81	80	44	53	49	34	55	57	69	77	32	75
MD10G1031900	30	26	25	17	27	16	15	8	9	12	9	10	22	23	20	10	7	13	22	14	17	10	0	19	19	16	16	15	11	18	18	11	13	22	19	25	23	20	19	24	16	17	0	17	16	27	23	10	19
MD10G1032000	7	0	11	40	18	7	8	21	43	40	53	38	37	56	62	24	21	16	25	24	15	24	19	22	18	24	26	14	13	7	16	15	16	20	26	20	4	8	10	0	18	6	6	0	3	0	0	0	0
MD10G1032500	0	6	0	3	0	0	0	2	0	0	0	3	0	0	0	0	0	0	0	0	0	0	0	0	0	0	0	0	0	0	0	2	0	0	0	0	0	0	0	0	0	2	0	0	0	0	0	0	4
MD10G1032800	165	131	186	151	155	128	126	146	113	138	120	162	153	134	118	95	115	105	98	97	97	121	67	119	92	104	119	97	109	82	119	123	85	117	107	160	122	157	115	107	104	102	70	90	112	112	149	87	157
MD10G1032900	0	0	0	0	0	0	0	0	0	0	0	0	0	0	0	0	0	0	0	0	0	7	2	4	6	4	0	5	0	0	5	0	0	0	0	0	3	0	0	0	5	0	0	0	2	0	8	0	0
MD10G1033000	3	0	0	0	5	0	0	0	0	0	0	0	0	3	0	0	2	0	0	0	0	0	0	0	3	0	3	0	0	0	4	0	0	0	0	0	3	0	0	0	0	3	0	0	0	0	2	3	0
MD10G1033100	12	10	13	16	16	9	4	13	11	12	11	15	16	18	11	13	15	0	17	20	9	11	0	34	15	23	16	17	17	13	18	16	13	16	15	20	19	13	14	12	11	13	10	10	18	8	17	14	13
MD10G1033200	3	4	1	3	4	3	1	4	5	6	10	4	2	5	5	2	0	1	4	0	0	5	0	5	3	0	2	1	1	0	3	1	1	2	1	1	3	3	0	1	7	3	3	6	3	3	1	3	1
MD10G1033300	3	3	2	3	2	1	0	3	0	0	4	4	2	3	0	2	4	0	4	5	0	3	0	4	4	5	15	0	3	0	0	4	0	4	6	4	0	0	0	0	7	6	4	4	2	0	0	0	0
MD10G1033400	77	70	35	106	70	84	35	51	103	116	79	93	30	34	41	11	10	16	23	38	20	19	17	22	18	32	25	26	27	24	25	19	20	19	39	30	23	26	23	40	41	43	30	41	25	16	22	23	21
MD10G1033600	0	0	0	0	0	0	0	0	5	0	0	0	3	0	0	0	0	0	0	0	0	0	0	2	0	0	0	2	0	0	0	0	0	0	0	0	3	0	0	0	0	0	0	0	0	0	0	0	0
MD10G1033700	32	61	41	57	74	59	34	31	42	49	38	51	41	38	38	28	27	51	38	39	29	30	20	29	25	28	32	23	18	22	19	12	18	0	18	30	28	31	26	25	33	27	24	24	35	20	33	33	33
MD10G1033800	56	29	44	67	57	31	34	33	36	42	43	49	14	22	28	5	7	6	4	0	0	0	0	0	0	0	0	0	0	0	0	2	0	0	0	0	0	0	0	0	0	0	0	0	7	5	0	4	3
MD10G1033900	225	267	242	245	277	236	198	191	242	211	202	194	221	195	186	167	142	145	162	138	128	136	0	162	142	132	134	124	124	126	122	131	141	125	141	138	150	138	125	135	159	170	127	141	172	124	145	137	158
MD10G1034000	200	207	243	288	252	180	198	345	318	337	404	397	427	415	437	320	354	280	317	270	205	196	35	224	188	205	216	160	168	168	193	186	143	149	189	140	179	191	159	205	184	213	180	188	177	236	200	131	191
MD10G1034100	63	72	65	64	64	42	72	83	48	32	58	44	47	29	42	40	34	30	47	28	23	31	4	38	29	38	30	33	30	29	43	51	34	21	41	40	50	44	48	34	35	45	37	42	24	38	46	25	43
MD10G1034200	191	97	191	326	208	163	153	380	328	283	356	357	195	187	216	181	214	168	224	197	163	214	136	266	261	232	193	133	155	127	171	142	142	103	99	115	130	142	135	124	119	148	117	118	37	37	34	36	47
MD10G1034300	6	0	0	5	0	11	0	0	0	0	4	0	0	0	0	3	0	0	2	0	4	0	0	0	0	0	0	0	0	0	0	0	0	0	0	2	0	0	0	0	3	0	0	0	0	0	6	0	0
MD10G1034600	0	6	0	0	6	0	0	4	0	6	0	6	9	0	0	5	7	6	7	11	7	7	0	0	9	0	6	0	5	0	0	0	4	0	0	6	0	16	7	0	9	11	7	11	3	3	0	8	0
MD10G1034700	0	0	0	0	0	0	0	0	0	0	0	0	0	0	0	0	0	0	0	0	0	0	0	0	0	0	0	0	0	0	0	0	0	0	0	0	0	0	0	0	0	0	0	0	0	0	0	0	0
MD10G1034800	0	0	0	0	0	0	0	0	0	0	0	0	0	0	0	0	0	0	0	0	0	0	0	0	0	0	0	0	0	0	0	0	0	0	0	0	0	0	0	0	0	0	0	0	0	0	0	0	0
MD10G1034900	0	0	0	0	0	0	0	0	0	0	0	0	0	0	0	0	0	0	0	0	0	0	0	0	0	0	0	0	0	0	0	0	0	0	0	0	0	0	0	0	0	0	0	0	0	0	0	0	0
MD10G1035000	0	0	0	0	0	0	0	0	0	0	0	0	0	0	0	0	0	0	0	0	0	0	0	0	0	0	0	0	0	0	0	0	0	0	0	0	0	0	0	0	0	0	0	0	0	0	0	0	0
MD10G1035300	0	0	0	0	0	0	0	0	0	0	0	0	0	0	0	0	0	0	0	0	0	0	0	0	0	0	0	0	0	0	0	0	0	0	0	0	0	0	0	0	0	0	0	0	0	0	0	0	0
MD10G1035400	0	0	0	0	0	0	0	0	0	0	0	0	0	0	0	0	0	2	0	0	0	0	0	0	0	0	0	0	2	0	0	0	0	0	0	0	0	0	0	0	0	0	0	0	0	0	0	0	0
MD10G1035600	6	0	0	0	6	4	0	0	0	0	0	0	0	0	0	0	0	0	0	0	0	0	0	2	0	0	0	0	0	0	0	0	0	0	0	0	0	0	0	0	0	0	0	0	0	0	6	2	0
MD10G1035700	0	2	2	3	0	0	0	0	0	0	4	5	0	0	0	0	0	0	0	0	0	0	0	0	0	0	0	0	0	0	0	0	0	0	0	0	0	0	0	0	0	0	0	0	0	0	0	0	0
MD10G1035800	0	0	0	0	0	0	0	0	0	7	2	5	0	5	0	0	3	0	6	0	8	26	0	0	6	25	315	67	54	12	4	8	10	0	0	0	9	0	10	98	405	86	149	197	0	0	0	0	0
MD10G1036100	10	12	0	11	10	8	10	17	12	14	5	8	5	0	0	6	5	6	0	0	0	0	0	0	0	0	5	0	0	0	0	0	0	0	0	0	0	0	0	0	6	0	0	0	3	0	0	0	7
MD10G1036200	29	20	22	36	30	20	17	28	24	33	39	41	28	39	42	16	25	16	27	22	21	27	0	19	17	27	40	20	22	23	34	34	31	36	56	35	34	39	22	25	30	26	21	30	21	28	21	10	24
MD10G1036300	36	32	31	25	34	26	21	26	18	0	20	11	24	21	14	10	0	15	0	9	9	0	0	17	14	0	5	9	0	0	8	8	11	0	0	11	11	0	15	0	0	0	0	0	20	29	23	25	52
MD10G1036500	470	567	544	532	510	514	447	517	484	455	499	518	456	476	465	492	377	358	462	429	362	397	302	424	328	372	396	303	387	343	351	338	348	309	332	378	439	435	348	370	355	487	334	378	505	460	518	336	601
MD10G1036600	0	0	0	0	0	0	0	0	0	0	0	0	0	0	0	0	0	0	0	0	0	0	0	0	0	0	0	0	0	0	0	0	0	0	0	0	0	0	0	0	0	0	0	0	0	0	0	0	0
MD10G1037000	140	124	119	96	129	111	93	106	96	85	87	120	83	91	79	73	59	58	60	69	45	57	49	66	50	52	49	55	58	49	50	60	41	63	53	59	60	56	67	61	57	57	40	46	82	78	81	52	91
MD10G1037200	529	593	561	657	605	378	511	644	574	655	766	750	724	722	663	534	489	332	498	381	379	414	301	427	352	393	444	322	405	351	423	444	443	369	403	433	457	484	401	420	486	623	406	450	477	437	559	367	602
MD10G1037400	0	0	4	0	4	3	0	0	0	0	0	3	4	3	2	3	5	6	12	0	8	6	3	7	8	6	5	7	9	6	6	9	0	7	7	7	7	7	5	5	0	8	7	5	5	5	4	4	9
MD10G1037500	110	119	104	109	100	78	94	122	95	100	127	114	130	116	129	118	71	114	119	70	72	99	41	116	116	112	106	101	112	109	100	115	119	138	132	169	134	152	127	109	124	149	94	97	101	136	147	69	97
MD10G1037700	34	36	38	24	34	19	25	32	19	21	12	32	30	26	26	22	13	0	16	22	20	17	19	21	22	14	18	13	25	21	25	21	15	26	21	22	35	33	22	22	27	28	21	28	29	24	26	14	22
MD10G1037800	52	58	44	34	45	30	40	38	37	44	59	72	78	70	73	46	38	40	44	48	41	61	11	65	58	63	59	65	66	66	79	64	96	78	132	130	101	116	89	71	74	90	49	68	52	49	55	32	67
MD10G1037900	126	90	128	116	104	96	106	109	92	92	118	114	121	93	111	75	62	52	66	47	46	54	11	72	56	55	48	31	52	51	54	46	38	43	62	69	53	59	52	42	52	50	33	48	77	95	121	82	130
MD10G1038100	147	120	167	188	176	126	148	205	167	188	211	265	304	246	267	289	358	219	336	352	300	332	171	394	393	416	392	202	229	212	192	138	129	131	142	180	112	117	133	97	101	149	105	124	200	186	234	54	85
MD10G1038200	53	65	78	116	98	91	58	98	105	122	138	166	153	143	178	91	80	100	75	55	80	55	36	66	51	51	64	43	44	39	36	43	35	32	36	39	52	33	35	59	63	45	40	36	69	63	64	37	65
MD10G1038300	13	18	13	27	19	13	17	19	18	21	20	24	35	35	44	24	14	14	22	28	24	24	0	38	27	23	39	26	31	28	27	39	36	28	44	46	40	38	42	45	45	44	31	43	15	21	16	16	18
MD10G1038700	50	62	55	35	53	37	43	32	27	32	27	20	29	30	40	27	34	19	48	40	40	18	11	29	32	35	24	15	41	23	29	26	18	15	24	31	14	19	25	19	24	22	16	15	15	32	31	18	38
MD10G1039000	10	13	11	3	12	0	0	0	0	0	0	0	0	7	0	4	0	0	0	7	0	0	0	0	0	0	6	0	0	0	0	0	0	0	0	0	0	0	0	0	5	0	6	0	0	0	12	4	19
MD10G1039200	52	61	65	15	54	55	43	19	0	17	14	12	25	21	25	25	16	23	31	12	16	26	10	27	21	20	25	19	16	18	21	17	15	32	19	27	36	34	37	44	44	46	33	33	31	38	43	40	52
MD10G1039500	3	4	6	0	5	0	0	0	2	0	0	2	0	0	0	0	3	0	2	0	2	3	4	0	5	0	0	0	0	0	0	0	0	0	4	4	0	0	0	0	0	0	0	0	4	0	3	0	5
MD10G1039600	45	36	49	33	35	36	20	35	30	27	34	26	19	31	27	25	26	22	20	22	18	21	24	20	20	20	21	9	18	19	30	29	22	21	19	17	22	16	24	16	17	19	16	18	22	23	25	18	24
MD10G1039700	9	9	5	21	11	7	6	9	8	7	7	5	0	3	6	3	3	0	1	3	2	2	1	2	0	0	7	2	4	0	6	2	0	0	2	0	0	6	0	0	0	7	0	3	0	0	2	2	7
MD10G1039800	19	19	15	11	15	16	16	20	20	25	20	9	7	9	7	15	14	10	20	6	10	7	23	12	13	14	13	8	6	6	7	21	0	9	15	6	11	15	14	14	8	10	10	11	10	11	14	13	14
MD10G1040000	0	0	0	0	2	0	0	2	0	0	0	5	4	2	3	0	0	0	0	2	3	0	0	3	0	2	1	2	3	2	0	0	0	3	0	0	2	2	0	0	4	2	0	5	0	0	2	0	4
MD10G1039900	52	55	51	49	50	40	51	46	41	58	50	54	79	76	49	63	82	59	72	60	49	49	35	70	54	41	71	46	53	47	67	56	46	56	78	84	52	63	60	59	56	64	41	53	63	47	69	58	81
MD10G1040100	0	4	5	0	8	4	0	0	0	0	3	0	0	3	8	7	0	7	0	0	6	2	0	5	5	0	0	0	4	0	5	6	4	0	4	0	4	0	0	0	0	6	0	2	6	5	0	5	11
MD10G1040200	0	0	4	5	0	2	0	7	0	0	0	2	0	0	4	0	0	0	0	0	0	0	0	2	0	0	0	0	0	0	0	0	0	0	0	0	0	0	0	0	0	0	0	0	4	0	2	1	0
MD10G1040300	0	0	0	0	0	0	0	0	0	0	0	0	0	0	0	0	0	0	0	0	0	0	0	0	0	0	0	0	2	0	0	0	0	0	0	0	0	0	0	0	0	0	0	0	0	0	0	0	0
MD10G1040400	0	0	0	0	0	0	0	0	0	0	0	0	0	0	0	0	0	0	0	0	0	0	0	0	0	0	0	0	0	0	0	0	0	0	0	0	0	0	0	0	0	0	0	0	0	0	0	0	0
MD10G1040800	7	0	2	0	9	0	0	0	3	0	3	0	5	6	8	0	6	0	0	0	0	0	0	9	0	5	0	0	5	0	0	0	0	5	5	3	0	0	0	0	0	0	0	0	0	0	3	3	3
MD10G1040900	0	0	0	0	0	0	0	0	0	0	0	0	0	0	0	0	0	0	0	0	0	0	0	0	0	0	0	0	0	0	0	0	0	0	0	2	0	0	0	0	0	0	0	0	0	0	0	0	0
MD10G1041000	0	0	0	0	0	0	0	0	0	0	0	0	0	0	0	0	0	0	0	0	0	0	0	0	0	0	0	0	0	0	0	0	0	0	0	0	0	0	0	0	0	0	0	0	0	0	0	0	0
MD10G1041200	349	451	391	435	442	400	316	433	386	443	475	428	579	486	484	605	593	563	835	648	552	667	686	639	591	633	700	612	663	627	723	718	603	679	730	758	933	878	805	926	941	1176	730	1038	495	549	517	420	538
MD10G1041300	4	9	5	6	5	4	5	3	3	5	1	3	1	6	4	2	1	2	5	1	3	0	0	1	1	1	3	2	0	1	0	1	3	1	3	2	5	3	1	1	2	0	1	0	1	3	1	1	2
MD10G1041400	0	0	15	0	5	0	5	4	3	0	6	0	6	10	9	0	0	0	3	0	3	0	0	0	0	6	0	4	4	0	0	0	5	0	0	6	0	0	0	0	0	0	0	0	0	0	0	0	0
MD10G1041500	103	85	118	86	89	71	80	81	73	99	120	129	231	167	164	139	117	131	133	111	94	89	0	101	92	93	101	72	75	70	77	85	91	119	121	128	126	115	106	113	135	134	94	133	84	86	86	50	67
MD10G1041600	35	51	68	43	39	46	44	37	45	48	48	53	45	36	56	31	36	32	42	35	22	29	28	34	35	39	22	28	40	35	35	39	26	29	30	36	35	39	36	17	34	34	25	30	43	41	45	43	62
MD10G1041900	0	0	0	0	0	0	0	0	0	0	5	0	0	0	0	0	0	0	0	0	0	0	0	0	0	4	0	0	0	0	0	0	0	0	0	0	0	0	0	0	0	0	0	0	0	0	0	0	0
MD10G1041800	47	51	50	29	44	31	38	34	21	44	37	39	52	56	58	46	29	47	38	37	23	49	33	33	34	43	36	39	31	33	41	42	48	44	38	43	50	50	29	52	53	55	35	42	44	44	40	34	44
MD10G1042000	73	44	60	74	69	54	77	71	62	40	60	83	169	101	76	126	96	130	88	74	92	72	59	114	65	41	40	33	25	24	27	28	14	0	12	11	21	26	10	9	12	23	18	22	62	95	49	28	54
MD10G1042100	20	21	23	26	16	0	14	24	16	0	32	40	0	50	36	36	37	27	52	28	0	42	0	53	0	40	34	34	35	31	45	41	35	0	44	34	37	0	39	29	51	40	28	25	16	16	0	0	24
MD10G1042200	276	221	291	262	274	202	253	240	194	196	212	229	228	205	198	182	177	172	205	199	140	172	87	206	153	164	158	117	129	141	162	160	135	146	133	158	165	152	141	118	140	158	144	141	262	263	306	227	317
MD10G1043100	29	24	31	43	43	29	22	22	29	25	31	30	23	9	20	11	0	6	16	10	6	14	2	16	6	8	6	14	14	7	14	18	10	19	27	16	21	14	8	14	19	16	20	18	8	12	7	4	14
MD10G1043200	58	87	46	26	68	38	41	34	26	24	16	17	11	14	18	13	12	9	29	16	19	14	1	17	23	24	18	13	18	15	17	16	14	13	22	21	14	13	9	14	7	18	14	16	47	36	43	19	32
MD10G1043300	282	301	260	340	334	301	269	325	265	422	433	451	534	520	488	526	460	414	488	309	335	338	153	377	290	342	318	230	285	273	283	257	264	324	293	343	364	348	316	267	279	319	240	237	291	245	352	227	331
MD10G1043400	0	0	0	0	3	3	0	0	0	0	0	0	0	0	1	3	0	0	4	0	0	0	0	0	2	0	0	0	0	4	0	0	0	0	8	0	0	0	3	0	5	3	0	0	0	0	0	0	0
MD10G1043600	52	57	63	55	75	65	60	59	66	64	63	47	53	45	63	44	37	35	90	80	72	86	51	81	75	81	79	60	57	52	58	70	41	46	45	50	49	56	53	52	49	54	43	42	43	47	54	29	56
MD10G1043700	71	65	66	37	62	29	48	56	38	38	40	37	57	54	45	59	60	37	76	57	57	88	19	84	69	69	63	43	53	66	38	52	42	52	53	53	44	62	50	60	50	59	46	51	84	88	96	57	79
MD10G1043800	0	0	0	0	0	0	0	0	0	0	0	0	0	0	0	0	0	0	0	0	0	0	0	0	0	0	0	0	0	0	0	0	0	0	0	0	0	0	0	0	0	0	0	0	0	0	0	0	0
MD10G1043900	10	15	0	7	19	14	0	9	0	0	14	6	0	7	4	16	11	10	12	12	10	11	13	12	10	22	12	12	17	10	16	0	11	12	8	0	0	15	0	16	17	13	10	18	11	15	12	13	29
MD10G1044100	195	201	181	160	230	219	270	195	130	123	130	120	199	190	195	235	239	310	287	206	251	270	209	333	246	267	268	171	222	209	221	184	185	210	171	219	222	194	195	152	163	186	128	154	191	220	217	140	242
MD10G1044200	1	0	1	0	3	2	1	0	1	1	1	2	2	0	2	1	2	0	1	0	2	1	0	3	0	0	1	2	2	0	1	2	3	2	0	1	1	1	0	3	3	0	1	1	1	2	0	1	0
MD10G1044300	13	14	7	13	14	14	8	13	9	9	13	6	11	13	11	10	4	9	10	7	12	0	0	0	10	0	12	9	8	13	12	10	8	14	9	11	9	7	5	9	9	10	0	11	11	5	9	0	2
MD10G1044400	29	45	27	15	33	15	12	16	11	9	5	7	0	0	0	5	0	0	0	0	0	0	0	0	0	0	0	0	0	0	0	4	0	0	0	0	2	0	0	0	0	0	0	0	6	5	4	0	0
MD10G1044500	4	2	5	18	10	4	8	9	21	26	22	61	71	70	74	44	59	44	61	83	60	60	26	89	72	79	69	59	54	47	63	50	56	58	93	69	57	73	56	37	44	45	27	42	9	0	10	6	8
MD10G1044900	64	66	54	73	68	37	56	67	75	71	79	63	53	74	57	67	51	42	98	81	80	88	14	96	83	115	91	115	96	80	94	147	98	118	124	142	90	114	89	58	91	85	44	53	37	28	41	30	42
MD10G1045200	32	20	27	23	27	24	19	32	19	27	24	40	30	30	36	10	22	18	31	16	24	25	18	30	26	41	28	30	32	23	47	35	32	41	65	47	42	45	40	29	39	30	18	22	8	21	20	15	19
MD10G1045300	24	25	28	20	21	14	10	20	21	10	18	26	35	19	22	10	20	31	22	23	16	18	18	15	13	23	21	22	15	14	29	16	19	15	12	18	16	18	17	18	22	31	15	13	14	23	18	8	11
MD10G1045400	16	0	14	16	10	0	8	8	11	6	10	6	7	9	4	0	0	0	11	11	8	12	0	6	6	4	12	11	6	10	15	11	17	18	14	18	13	22	13	6	15	12	9	10	4	0	0	0	11
MD10G1045800	7	9	0	0	13	7	6	6	6	0	17	17	12	21	14	9	9	11	11	11	11	10	0	14	12	4	11	16	18	11	13	14	10	11	11	6	13	10	7	18	11	0	9	9	6	9	10	10	9
MD10G1045900	4	4	0	4	13	0	4	12	0	6	3	3	0	4	9	0	0	0	0	0	0	0	0	0	0	0	0	0	0	2	0	0	0	0	0	0	0	0	0	0	0	0	0	0	0	0	3	0	0
MD10G1046000	120	126	122	122	120	101	113	121	112	105	127	119	123	93	108	104	114	90	161	104	104	119	60	133	134	120	126	108	126	109	145	152	125	116	145	161	140	133	159	137	133	170	116	109	118	114	171	74	144
MD10G1046100	19	11	12	11	13	5	5	5	0	9	12	10	12	10	10	15	14	11	5	8	7	12	0	10	11	12	7	7	11	8	12	8	12	11	9	15	11	10	12	5	5	9	11	4	12	9	5	4	6
MD10G1046200	39	39	65	58	49	43	59	49	25	36	49	20	42	34	34	38	22	24	45	24	21	26	19	34	25	28	29	23	33	22	31	27	31	39	45	49	67	76	66	68	62	57	75	55	36	37	62	37	39
MD10G1046500	18	0	18	20	0	19	0	18	0	13	18	14	27	17	13	13	10	11	0	8	0	0	0	11	12	7	12	0	0	0	6	0	0	0	0	9	7	4	6	6	10	5	8	6	0	0	0	0	0
MD10G1046700	321	326	256	239	260	267	210	241	215	206	207	192	179	166	158	173	128	191	256	190	158	131	201	181	108	152	141	125	121	144	161	143	142	133	154	155	139	152	169	159	157	149	130	188	162	164	226	186	188
MD10G1046800	13	0	13	13	11	0	19	0	0	9	7	4	0	0	10	15	6	10	16	0	10	11	0	0	10	16	0	0	11	15	14	15	12	0	0	21	17	16	17	20	0	9	6	11	13	18	0	0	15
MD10G1046900	99	106	108	60	79	80	79	70	57	44	68	47	83	65	53	76	64	65	121	89	90	89	74	106	96	118	95	100	113	115	124	119	135	124	146	144	168	166	140	126	109	152	120	112	106	112	121	78	122
MD10G1047000	2	0	0	0	3	0	0	0	0	0	0	0	0	0	0	0	0	0	0	0	0	0	0	0	0	0	0	0	0	2	0	0	3	0	0	3	0	0	0	0	2	0	2	0	0	3	0	3	0
MD10G1047200	0	0	0	0	0	0	0	0	0	0	0	0	0	0	0	0	0	0	0	0	0	0	0	0	0	0	0	0	0	0	0	0	0	0	0	0	0	0	0	0	0	0	0	0	0	0	0	0	0
MD10G1047300	2	0	0	0	4	0	6	0	3	0	0	0	0	0	0	2	0	0	0	2	0	0	2	0	0	0	0	0	0	1	0	0	2	2	3	0	3	3	2	0	4	0	0	3	0	2	5	2	3
MD10G1047400	23	22	29	17	17	16	0	20	17	20	24	32	25	47	35	30	18	18	27	18	19	13	0	17	18	18	12	16	23	16	0	19	12	17	30	26	30	19	18	18	0	20	23	25	20	17	16	19	30
MD10G1047500	130	137	128	126	130	103	109	143	113	103	137	111	131	142	128	128	127	139	140	115	92	111	63	146	122	138	116	82	93	102	114	106	77	91	97	95	113	106	110	120	101	114	91	132	97	114	110	76	105
MD10G1047600	35	38	30	35	39	26	28	33	23	24	31	32	29	29	33	27	22	20	40	24	31	30	0	32	32	33	29	30	26	25	31	52	34	26	34	32	27	20	21	21	22	35	12	21	38	30	30	24	38
MD10G1047800	0	0	2	0	0	5	0	2	2	5	0	0	0	0	3	0	0	0	0	3	4	0	0	0	3	0	2	0	0	0	0	0	0	0	0	4	0	0	0	0	0	0	0	0	0	0	0	0	0
MD10G1047900	18	14	16	40	32	22	26	32	26	44	43	45	47	35	40	29	28	37	38	43	38	48	36	37	34	34	37	44	24	23	41	36	37	40	40	53	46	35	32	34	40	47	31	31	14	23	25	26	31
MD10G1048000	198	201	217	196	215	182	169	198	166	113	134	128	144	118	101	108	84	95	122	87	76	95	97	95	78	90	81	89	81	87	86	92	81	87	81	89	106	103	107	115	102	127	83	80	170	162	162	111	190
MD10G1048200	442	509	470	421	452	408	409	447	387	267	366	307	384	315	308	414	317	298	477	398	315	367	357	365	305	341	303	302	339	298	356	345	316	276	324	335	443	409	355	516	419	533	459	455	383	477	485	328	515
MD10G1048300	213	197	219	172	206	177	239	189	151	120	154	144	163	126	125	148	151	132	233	203	168	186	167	204	161	200	162	114	155	170	144	151	134	147	160	175	207	216	162	190	174	235	180	205	202	205	251	209	277
MD10G1048400	35	41	31	55	50	29	26	43	36	31	40	34	56	53	40	42	58	38	51	53	35	44	22	40	40	46	41	33	33	42	46	46	45	43	42	39	57	36	37	38	34	44	26	30	29	22	18	18	21
MD10G1049000	0	8	7	3	0	0	0	4	0	0	0	0	0	0	3	3	0	0	0	0	0	3	0	0	0	6	7	0	7	0	6	0	11	12	13	12	11	8	11	12	10	7	0	0	0	6	0	0	7
MD10G1049100	29	30	33	33	35	25	37	0	38	39	35	35	22	30	27	29	0	26	50	32	38	40	0	48	0	31	0	21	0	38	23	0	0	18	38	0	0	0	0	31	0	37	24	26	43	46	0	30	48
MD10G1050000	9	14	4	0	11	5	0	5	4	0	0	0	0	0	0	2	0	0	0	0	0	0	0	0	0	2	0	4	0	0	3	0	3	0	0	0	0	0	1	0	0	6	0	0	5	10	0	0	3
MD10G1050100	79	97	90	47	91	64	74	51	50	20	29	37	25	23	21	21	24	15	33	30	24	25	13	28	28	32	17	24	20	34	19	22	27	24	35	31	14	18	24	20	26	38	22	22	66	56	77	40	73
MD10G1050700	0	0	0	0	0	2	0	0	0	0	0	0	0	0	0	3	0	0	0	3	0	0	3	0	0	0	0	0	0	0	0	2	0	0	0	0	0	3	4	0	0	3	0	0	0	0	0	0	0
MD10G1050800	26	31	28	21	16	28	19	0	23	0	0	19	33	34	37	58	36	30	56	44	41	43	37	56	42	43	35	50	47	49	54	65	45	63	68	61	64	66	42	46	46	51	34	47	49	47	43	31	60
MD10G1051100	52	39	35	37	52	35	31	35	20	24	0	28	38	34	31	29	18	39	39	43	0	44	0	40	28	49	26	30	0	21	23	15	21	18	23	0	20	0	10	12	0	15	5	9	26	0	32	0	48
MD10G1051200	0	0	0	0	0	0	0	0	0	0	0	0	0	0	0	0	0	0	0	0	0	0	0	0	0	0	0	0	0	0	0	0	0	0	0	0	0	0	0	0	0	0	0	0	0	0	0	0	0
MD10G1051300	79	89	65	84	94	65	60	75	72	69	75	41	76	60	73	71	49	60	45	37	32	40	21	29	43	45	30	22	15	18	19	28	16	15	37	32	14	20	14	15	21	16	7	10	61	62	78	62	70
MD10G1051400	63	50	57	28	53	33	40	43	46	32	39	30	57	27	51	20	21	28	74	28	36	47	0	38	55	47	41	48	39	35	48	53	55	64	45	58	56	47	43	25	29	52	25	33	44	47	57	36	80
MD10G1051500	47	56	45	40	43	34	24	38	35	48	44	45	77	50	70	46	54	65	66	59	54	57	67	65	54	49	41	58	50	53	62	50	41	75	50	76	75	77	65	61	52	93	58	63	48	36	48	56	48
MD10G1051600	0	0	0	0	0	0	0	0	0	0	0	0	0	0	0	0	0	0	0	0	0	0	0	0	0	0	0	0	0	0	0	0	0	0	0	0	0	0	0	0	0	0	0	0	0	0	0	0	0
MD10G1051700	235	267	251	231	256	219	228	210	208	216	233	222	228	239	234	224	181	230	243	225	168	256	121	235	203	233	215	173	156	211	199	158	156	150	213	197	206	197	207	206	214	275	192	213	209	223	226	184	239
MD10G1051800	35	38	24	31	41	36	20	41	40	27	30	32	27	20	36	27	17	31	41	28	34	31	0	33	31	47	46	37	40	48	60	57	67	67	78	92	83	94	82	85	101	99	69	78	35	28	32	27	34
MD10G1051900	23	24	43	20	23	18	24	35	20	16	17	31	26	25	34	17	23	11	33	22	24	28	0	29	32	25	30	26	28	26	36	29	27	28	26	33	19	28	29	29	19	20	15	15	25	28	21	20	37
MD10G1052000	0	0	0	0	0	0	0	0	0	0	0	0	0	0	0	0	0	0	0	0	0	0	0	0	0	0	0	0	0	0	0	0	0	0	0	0	0	0	1	0	0	0	0	0	0	0	0	0	0
MD10G1052100	151	0	0	0	0	0	0	0	117	0	0	0	0	0	102	0	0	106	197	129	0	132	0	0	0	110	129	0	129	155	0	158	0	0	168	174	212	237	204	0	0	225	151	165	0	0	0	0	0
MD10G1052200	11	13	5	19	15	12	9	0	12	19	13	15	37	23	42	38	24	28	48	55	32	35	12	39	41	47	56	41	54	46	57	37	61	38	66	67	52	56	38	45	45	78	39	50	18	14	16	10	15
MD10G1052300	91	116	111	95	89	86	74	85	68	87	113	86	133	103	112	78	84	87	82	91	56	81	45	76	64	59	89	50	56	73	74	65	51	76	89	82	69	88	94	85	89	84	60	73	102	70	85	69	119
MD10G1052400	1	6	0	2	6	0	1	3	3	1	1	2	2	0	0	0	0	0	0	0	1	3	0	0	0	0	0	0	1	0	0	0	0	1	0	0	0	0	2	0	2	0	2	0	0	1	2	0	1
MD10G1052500	0	0	2	0	0	0	0	0	0	0	0	0	0	0	0	0	0	0	0	0	0	0	0	0	0	0	0	0	0	0	0	0	0	0	0	0	0	0	0	0	0	0	0	0	0	0	0	0	0
MD10G1052600	65	61	101	74	100	67	65	90	57	61	81	67	88	74	62	81	73	99	93	56	49	45	0	63	52	56	55	46	38	39	51	47	37	33	47	50	39	47	41	42	24	42	22	36	101	95	116	69	117
MD10G1052700	25	26	27	30	34	22	23	32	17	27	25	32	43	35	37	27	14	27	33	30	32	27	0	43	30	31	27	29	37	31	47	42	33	44	42	54	38	42	45	27	35	40	35	25	24	36	45	20	35
MD10G1052800	21	3	9	6	32	5	9	8	42	37	12	17	18	22	17	3	1	3	8	0	2	4	0	0	0	0	52	0	3	7	0	3	0	0	0	0	3	0	0	6	21	21	5	10	0	0	1	0	0
MD10G1052900	0	0	0	0	0	0	0	6	0	3	3	0	0	0	0	0	0	0	0	0	0	0	0	0	0	0	0	0	0	0	0	0	0	0	0	0	0	0	0	0	0	0	0	0	0	0	6	0	0
MD10G1053000	5	0	7	4	16	0	5	4	22	14	6	4	4	6	5	1	0	3	3	0	0	3	0	0	0	0	27	0	0	2	0	2	0	0	0	0	0	2	0	3	15	7	3	5	0	0	0	0	0
MD10G1053100	4	0	0	2	10	0	3	3	10	9	2	2	3	6	3	0	0	2	2	0	0	2	0	0	0	0	8	0	0	0	0	0	0	0	0	0	0	0	0	0	5	2	0	1	0	0	0	0	0
MD10G1053200	12	0	3	0	9	0	3	0	7	4	0	0	3	0	0	0	0	0	0	0	0	0	0	0	0	0	7	0	0	0	0	0	0	0	0	0	0	0	0	0	3	2	0	0	0	0	0	0	0
MD10G1053300	32	20	25	19	19	18	25	18	15	13	18	15	20	21	17	10	14	16	24	16	19	21	9	11	13	14	16	0	14	13	16	10	14	20	13	16	11	11	0	23	19	15	10	16	11	21	9	9	17
MD10G1053500	213	193	199	251	194	173	186	226	182	222	250	275	397	351	351	520	406	367	567	427	374	535	115	549	476	490	483	329	371	335	315	323	281	244	285	317	279	197	192	365	526	477	320	682	269	295	322	197	261
MD10G1053600	23	26	19	24	13	15	15	33	18	31	19	30	27	26	20	14	19	21	24	19	16	27	18	22	21	23	28	38	26	28	40	35	29	40	38	53	34	28	22	22	24	23	28	20	14	13	19	21	26
MD10G1053700	6	6	6	3	5	4	3	5	3	7	7	0	9	6	6	3	5	4	2	6	5	7	7	5	6	3	5	7	4	5	8	6	0	3	3	7	4	5	4	6	6	5	6	4	7	3	7	6	8
MD10G1053800	43	33	26	29	27	22	33	29	23	25	31	27	13	20	9	5	0	8	4	16	5	7	3	3	4	3	6	0	0	5	4	8	8	11	7	10	19	20	22	20	24	25	18	26	5	3	10	3	5
MD10G1053900	45	37	41	43	54	35	37	23	31	36	39	29	67	40	49	65	56	54	73	58	57	63	37	62	63	75	69	47	54	46	40	50	39	56	68	53	51	56	60	52	58	55	50	52	47	51	53	45	45
MD10G1054000	0	0	0	0	0	0	0	0	0	0	0	0	0	0	0	0	0	0	0	0	0	0	0	0	0	0	0	0	0	0	0	0	0	0	0	0	0	0	0	0	0	0	0	0	0	0	0	0	0
MD10G1054100	138	187	210	97	108	30	179	130	80	55	84	67	59	67	72	106	75	21	81	60	27	76	0	50	51	84	64	56	59	97	98	114	97	64	139	95	91	98	87	89	61	111	76	46	36	98	106	44	86
MD10G1054200	55	33	57	75	59	49	57	73	37	46	55	57	50	52	56	33	30	23	54	38	41	44	30	54	40	42	46	41	64	67	69	49	48	65	69	67	58	68	57	59	37	36	30	56	39	21	35	37	48
MD10G1054500	2022	2014	1982	3226	2410	2360	2154	3112	2822	3542	3881	3923	4651	4086	3682	4945	4420	4590	5170	3935	3662	3787	4661	4381	2883	3304	2873	2953	3418	3462	3821	3510	3305	3364	3659	4611	4206	4466	3766	3528	3040	3973	3133	3249	2548	2596	3294	2132	3223
MD10G1054600	282	344	348	338	331	278	265	330	276	222	260	278	373	298	302	414	371	329	464	378	312	344	123	397	377	391	372	398	392	334	400	320	348	329	359	384	465	422	389	422	408	475	346	408	308	409	376	223	312
MD10G1054700	62	49	73	55	63	49	37	50	62	71	76	70	91	70	80	58	52	45	55	55	51	53	38	65	50	65	46	57	63	35	58	58	46	55	71	51	65	72	64	65	53	72	33	48	56	57	55	41	60
MD10G1054800	40	41	32	45	49	46	28	35	30	32	27	30	40	49	40	43	45	38	81	47	47	53	0	44	38	41	50	44	54	46	73	43	38	45	62	72	55	50	48	49	56	64	41	45	32	47	46	20	40
MD10G1054900	36	52	37	48	43	45	41	42	33	44	36	48	16	33	27	16	10	10	8	5	5	6	0	3	10	6	10	8	6	0	7	7	4	12	15	6	11	15	11	8	0	16	7	10	14	8	5	13	12
MD10G1055000	6	24	11	12	15	9	15	6	11	14	12	11	11	14	9	8	9	11	7	9	11	11	7	12	6	13	6	15	15	15	20	16	20	21	29	20	25	30	23	20	19	27	10	24	10	0	10	5	13
MD10G1055300	0	0	0	0	0	0	0	0	0	0	0	0	0	0	0	0	0	0	0	0	0	0	0	0	0	0	0	0	0	0	0	0	0	0	0	0	0	0	0	0	0	0	0	0	0	0	0	0	0
MD10G1055500	4	7	0	0	0	0	7	0	0	0	0	0	0	0	0	0	0	0	0	0	0	0	0	0	0	0	0	0	3	0	0	0	4	0	0	0	0	0	2	0	0	0	0	0	2	0	7	3	3
MD10G1055700	74	71	83	89	84	78	86	84	74	82	89	111	83	88	88	73	48	64	48	29	37	34	0	44	0	31	26	12	16	26	22	21	12	22	13	20	26	29	0	25	12	0	0	9	39	29	37	40	38
MD10G1055800	55	63	63	81	81	48	55	83	53	66	79	80	70	62	67	63	66	62	68	68	64	74	41	71	64	74	68	44	66	47	67	72	68	47	63	59	63	66	59	49	37	46	41	36	61	59	91	35	60
MD10G1056200	0	18	34	21	0	16	18	22	20	25	25	32	33	20	0	23	27	0	26	21	26	31	31	35	36	33	27	32	33	30	41	43	27	31	33	32	24	31	38	0	28	31	24	0	28	21	37	25	34
MD10G1056300	14	19	16	42	26	35	11	40	34	26	26	35	27	11	0	23	29	39	33	28	18	17	29	27	28	27	0	22	25	0	33	15	16	25	0	16	20	14	19	14	0	20	0	17	8	16	0	0	0
MD10G1056400	0	0	0	0	0	0	0	0	0	0	4	0	0	0	5	0	0	0	0	5	4	6	0	2	0	0	7	6	5	0	13	5	0	0	0	0	0	10	4	0	5	6	6	4	0	0	0	0	0
MD10G1056800	51	50	39	39	55	34	28	42	36	35	31	46	46	47	55	22	22	24	31	23	25	25	52	23	28	27	28	19	28	26	40	32	29	42	66	49	65	89	44	37	32	42	27	26	21	0	40	41	49
MD10G1056900	54	66	57	47	48	56	35	56	44	45	35	27	39	40	37	37	32	37	40	27	31	37	20	34	26	36	30	43	35	38	54	38	33	43	57	39	52	51	45	37	34	46	30	45	52	48	48	35	38
MD10G1057000	218	162	196	378	244	213	229	285	257	224	268	275	185	193	215	126	120	136	182	131	141	172	66	157	152	206	167	149	234	188	264	212	212	245	300	363	185	217	192	172	186	198	121	154	128	108	130	68	116
MD10G1057100	17	11	5	14	0	0	7	0	6	0	0	10	0	0	0	13	6	0	0	0	0	0	0	0	25	27	0	0	0	0	0	0	0	0	0	0	0	0	0	0	0	0	0	0	2	4	0	0	0
MD10G1057300	62	88	88	65	86	80	54	52	55	37	52	42	54	69	54	42	30	31	44	49	31	36	43	49	43	31	34	24	50	26	36	40	49	44	56	63	47	53	44	39	41	48	47	30	67	69	72	63	91
[truncated: 44,559 more rows]
[truncated: 98 more columns]
