# Supplementary material for: Towards identification of postharvest fruit quality transcriptomic markers in Malus domestica
Source: PLoS One. 2024 Mar 6;19(3):e0297015. doi: 10.1371/journal.pone.0297015 (PMC10917293; doi:10.1371/journal.pone.0297015)
Supplement: S1 File — Gene expression matrices of Malus domestica fruit reported in this study. Counts are reported as Transcripts per Million (TPM) reads. (ZIP) [file pone.0297015.s001.zip › Supplemental_File_1/GEM.GEM.TPM.txt]

001C_Clean_S1_R1_001	002_Clean_S2_R1_001	003C_Clean_S3_R1_001	004B_Clean_S4_R1_001	005_Clean_S5_R1_001	006C_Clean_S6_R1_001	007C_Clean_S7_R1_001	008C_Clean_S8_R1_001	009_Clean_S9_R1_001	010C_Clean_S10_R1_001	011_Clean_S11_R1_001	012C_Clean_S12_R1_001	013C_Clean_S13_R1_001	014C_Clean_S14_R1_001	015C_Clean_S15_R1_001	016C_Clean_S16_R1_001	017C_Clean_S17_R1_001	018C_Clean_S18_R1_001	019C_Clean_S19_R1_001	020_Clean_S20_R1_001	021C_Clean_S21_R1_001	022C_Clean_S22_R1_001	023_Clean_S23_R1_001	024C_Clean_S24_R1_001	025_Clean_S25_R1_001	026C_Clean_S26_R1_001	027_Clean_S27_R1_001	028C_Clean_S28_R1_001	029C_Clean_S29_R1_001	030C_Clean_S30_R1_001	031C_Clean_S31_R1_001	032C_Clean_S32_R1_001	033C_Clean_S33_R1_001	034C_Clean_S34_R1_001	035_Clean_S35_R1_001	036C_Clean_S36_R1_001	037C_Clean_S37_R1_001	038C_Clean_S38_R1_001	039_Clean_S39_R1_001	040_Clean_S40_R1_001	041_Clean_S41_R1_001	042_Clean_S42_R1_001	043C_Clean_S43_R1_001	044_Clean_S44_R1_001	046D_Clean_S45_R1_001	047C_Clean_S46_R1_001	048D_Clean_S47_R1_001	049C_Clean_S1_R1_001	050C_Clean_S2_R1_001	051C_Clean_S3_R1_001
MD11G1000100	0.5928899999999999	0.919335	0.6617529999999999	0.0	0.0	0.0	0.900272	1.098608	0.623304	0.48528699999999997	1.055002	0.0	0.8420700000000001	1.0880239999999999	0.6899649999999999	0.6400520000000001	1.01433	0.0	1.092077	1.3246360000000001	0.957485	0.0	0.8230930000000001	1.444728	0.0	1.2490299999999999	1.4235879999999999	0.9577379999999999	1.402793	0.953946	1.116298	1.4705840000000001	0.0	1.988868	1.1201	1.348098	1.7503090000000001	1.589904	2.291848	1.114619	1.42638	1.127332	0.7850590000000001	1.171347	0.8931969999999999	1.0034	1.067604	1.188473	0.8101079999999999
MD11G1000200	2.609282	3.302465	2.442091	0.0	1.945227	3.004953	3.4904550000000003	1.441923	0.0	1.0585930000000001	1.639374	2.118721	3.2361	1.837621	0.0	2.547519	4.480923000000001	3.503211	2.354865	2.2188470000000002	1.9120849999999998	2.643972	0.96278	2.06146	2.160454	0.0	2.446244	2.982957	2.6896560000000003	1.245236	3.282339	1.8496599999999999	1.0718290000000001	2.82622	0.0	1.74662	1.769612	2.596017	1.77069	3.7316629999999997	0.0	0.0	0.0	1.3249549999999999	3.5398089999999995	1.805507	1.161214	1.623423	0.0
MD11G1000500	45.260940999999995	46.373779	45.556785999999995	42.3619	48.547707	50.040905	41.069672	42.79229	38.316067	41.15237	38.689194	39.351948	29.614171999999996	35.826305	31.106997999999997	25.946852	23.318953	29.460413	29.567529999999998	27.024786	26.123293	26.77882	13.237972000000001	28.840452000000003	23.901226	21.945985999999998	22.773087	28.457634000000002	30.615328	24.321720000000003	30.525103	30.10833	41.412941	43.318855	45.780575	38.780128000000005	52.882332	51.241581	47.491085	51.108543	45.382397	51.363186	39.80587	43.318249	49.308136	39.476242	42.852844	48.356895	47.374016
MD11G1000600	86.862411	97.86210600000001	98.501038	79.016029	101.795441	72.68472299999999	88.870094	90.95224	88.711815	84.636894	87.617081	75.796806	85.104965	76.76508299999999	77.51391600000001	77.206978	61.882270999999996	58.40150799999999	71.111938	69.678818	62.094364	58.96595799999999	25.651657	60.046852	63.277386	69.578194	65.022896	77.014656	70.843391	70.770409	88.385071	93.13507800000001	79.99218	94.000069	93.094337	92.093231	121.39418799999999	126.626602	124.09704599999999	115.777969	109.067146	103.380104	105.267059	109.135773	81.0532	86.767143	87.106323	87.024834	92.104431
MD11G1001000	3.364351	2.5222689999999997	3.321853	2.995357	2.090777	2.4516169999999997	2.471779	4.308959	2.541969	3.668647	3.019257	3.020788	4.66978	5.67774	5.195204	5.181697	4.250605	6.187349	4.894026	4.875863	3.144526	4.486149	5.150489	4.663054	5.779938	6.448403	5.86374	8.466187	7.616702	6.288937000000001	5.610701000000001	7.239438000000001	6.9664660000000005	7.639460000000001	5.787871	6.5699119999999995	6.760763000000001	6.092757	6.674653	6.595486	6.1590300000000004	6.078811	5.917234	5.707076	2.932037	3.942567	3.038442	3.616071	3.065082
MD11G1001100	9.591932	9.744528	11.615772999999999	0.0	9.90953	7.013088000000001	8.018361	4.895917	6.974049000000001	4.271178	8.988549	11.578133	11.692966	10.935307	9.695232	10.944705	0.0	7.922608	13.625618	8.529034	10.190901	8.465932	0.0	10.184529	13.574578	13.1147	9.825733	18.778919000000002	19.416076999999998	13.539991	13.141910000000001	15.749954	18.619362	23.145802	17.985729	15.174551000000001	21.576252	20.153166	17.691907999999998	15.951728	16.643614000000003	21.57477	13.304283999999999	18.216515	12.378813000000001	10.303181	10.21299	8.12837	8.465648
MD11G1001200	5.383131	4.082972	6.568434	6.252098999999999	5.153519999999999	3.718062	4.94559	7.995696000000001	5.824587	7.2643059999999995	6.7214220000000005	6.773477000000001	10.697078	14.881692000000001	12.439641	9.861791	7.253010000000001	13.233779	8.3907	8.680760000000001	9.802853	10.766164	12.521453	11.506611	9.358703	14.379989000000002	8.805247999999999	16.142823999999997	15.046123999999999	11.345528999999999	11.416481	13.085550999999999	11.433708	13.749389	15.447951000000002	15.720495000000001	16.466129000000002	15.898898999999998	16.706226	9.74623	13.452547000000001	10.540047	8.079442	9.995358	5.245814	6.507378	4.735459	5.534244999999999	5.298063
MD11G1001300	156.38543700000002	163.35907	166.390793	187.819946	175.70755	198.885376	168.06008899999998	174.159561	178.30864	184.25621	182.271362	180.27356	177.062408	181.15107700000002	181.543579	150.09094199999998	168.41773999999998	187.811676	127.949867	139.084015	148.637695	137.578522	299.53118900000004	138.655319	115.70313999999999	113.73108700000002	117.36851499999999	126.24620800000001	120.175308	111.87246699999999	125.699394	119.0495	111.511909	128.694031	122.22715	125.36030600000001	119.467072	131.535645	128.551117	118.948021	92.712303	105.425339	128.636108	101.93705	135.635178	129.423431	130.040665	144.77211	156.713837
MD11G1001400	53.956256999999994	48.74453	57.981956000000004	55.368542000000005	59.091801000000004	50.036312	49.848667	60.602451	68.602753	72.777534	56.58854300000001	64.189911	54.694199	104.10884899999999	64.722404	65.809975	67.329094	59.419543999999995	70.248276	64.06681800000001	54.397236	45.420840999999996	16.818069	68.703621	57.482020999999996	58.300121	72.212532	77.22020699999999	62.76022	66.421944	60.928856	53.963345	62.128498	71.360237	47.044014000000004	62.804069999999996	53.475735	56.302826	48.178394	64.78151700000001	62.990497999999995	60.6903	43.68005	51.586784	58.876461	51.024311	57.253631999999996	69.97914899999999	83.17675
MD11G1001500	0.0	0.0	0.0	0.0	0.0	0.0	0.0	0.0	0.0	1.2607700000000002	0.0	0.0	0.0	0.0	0.0	0.0	0.0	0.0	0.0	0.600536	0.0	0.0	0.0	0.0	0.0	1.42021	0.782798	0.0	0.0	0.0	1.018952	1.765971	1.141561	0.0	0.0	0.0	0.0	0.0	0.0	0.0	2.160302	0.0	0.0	0.0	0.0	0.0	0.0	0.0	0.0
MD11G1001600	3.4949489999999996	7.533389	7.74978	5.365585	6.843708	0.0	0.0	5.434071	7.847569	4.668330999999999	5.971241	3.67915	7.454599000000001	0.0	0.0	2.679411	5.574221	0.0	7.215752	6.1227849999999995	0.0	6.116588	0.0	5.148983	6.977394	4.164857	5.819329	8.068584	9.238412	4.606557	5.881691	5.753191999999999	7.11936	0.0	5.196423	0.0	3.274686	5.956658999999999	4.380708	6.184586	0.0	7.957032000000001	7.384742999999999	8.637628	0.0	5.038169	0.0	0.0	0.0
MD11G1001700	40.189068	36.578468	36.761658000000004	45.484158	36.361824	38.802719	42.101711	45.482841	35.809096999999994	46.086624	49.332394	47.348637	54.460632	53.616890000000005	52.462589	41.695	43.063244	53.492523	41.425335	42.602771999999995	38.758697999999995	38.503643	34.226234000000005	40.426083	46.75074	50.261623	49.85368	46.315525	52.253761	55.098068000000005	58.203011	51.234814	52.795081999999994	50.978737	58.628356999999994	52.993308999999996	65.110153	71.63874799999999	63.083279000000005	51.433525	51.994285999999995	63.793938	40.7281	49.223335	32.971030999999996	32.523151	31.968355	33.514480999999996	31.430164
MD11G1001800	26.736721000000003	19.246576	22.211624	20.26437	15.778170000000001	24.343838	23.948891	22.042648	19.560684	21.110058	26.209356	28.790384000000003	28.865334999999998	27.642421999999996	26.662884000000002	24.608953	19.253325	27.049066999999997	23.003532	18.055857	23.042749	24.776588	8.966192	23.944695	22.640202	21.538712	22.272949	17.612968	24.86717	25.759885999999998	29.084564	29.522852	34.1604	29.909924	36.613803999999995	40.591496	32.356365000000004	40.46307	30.270429999999998	21.940615	22.371489	23.961378	16.733670999999998	20.252384	23.071175	22.680115	30.813267	28.609301000000002	30.289106
MD11G1002100	1.737882	0.0	0.0	0.0	0.0	0.0	0.0	0.0	0.0	0.0	0.0	0.0	1.1192870000000001	0.0	2.676255	0.0	0.0	0.0	0.0	0.0	0.0	0.0	0.0	0.0	0.0	0.0	0.0	1.675385	0.0	0.0	0.0	0.0	0.0	0.0	0.0	1.979769	0.807238	1.97235	0.0	0.0	0.0	0.0	0.0	0.0	0.0	0.0	0.0	0.0	0.0
MD11G1002200	39.271187	32.805873999999996	38.362854	29.905064000000003	36.164635	29.265676000000003	36.431263	36.958317	31.977095000000002	25.828329	31.050068	37.275337	40.772419	39.298229	36.245056	46.259876	50.137501	45.98576	43.148296	39.017117	38.595524	47.416222	51.475937	39.664928	39.168617	42.784209999999995	37.549946000000006	41.640945	50.617031	47.198109	50.855118	52.988327000000005	50.195316	47.442772	46.995201	52.636139	54.499035	45.189602	42.519034999999995	44.36097	45.702709000000006	38.73774	45.54998	45.433823	38.24799	47.261658000000004	41.060821999999995	43.350502	44.743576000000004
MD11G1002300	29.407633	27.43256	23.801109	38.444408	25.940987	30.228878	24.763401	44.476341	41.086109	33.527347999999996	33.133644	31.361408	29.836178000000004	32.3018	26.485621999999996	14.324656	12.450614	21.987291	13.422562	13.175404	11.923374	13.584092000000002	16.789019	14.944225	15.726123999999999	18.957527	15.968241	21.447567000000003	19.794076999999998	22.565113	19.715360999999998	18.377562	24.840137	19.743317	18.385056	26.278522	17.844046	19.648254	15.755095	11.007943	12.856591	13.185827	8.988297	11.356885	17.69632	17.808264	16.968235	19.000376	20.011925
MD11G1002400	66.894951	63.787659	66.629875	57.099068	64.26207	55.976723	63.336426	56.465927	63.486431	76.643188	65.62262	59.709571999999994	51.840485	68.744202	67.52914399999999	30.443815	29.898729	28.761209	26.440268	26.839678000000003	27.740015000000003	30.351631	17.010609	33.941303000000005	30.2747	29.346594	33.40448	34.061363	30.773521000000002	37.16103	34.055679	36.504726	35.023604999999996	39.625156	38.932877000000005	39.417190999999995	37.758784999999996	33.812560999999995	31.161928000000003	25.839893	28.626741	31.072124	20.976549	20.660139	38.30233	32.110416	38.286934	38.392841	45.955096999999995
MD11G1002600	0.777184	0.563938	0.945315	0.0	0.0	0.0	0.0	0.0	0.0	0.9944069999999999	1.057021	0.0	0.0	0.0	0.0	0.0	0.0	0.0	0.0	0.0	0.0	0.0	0.0	0.0	0.625763	0.0	0.0	0.0	0.0	0.0	0.0	0.0	0.0	0.0	0.0	0.0	1.074825	0.0	0.0	0.0	0.0	0.0	0.0	0.866099	0.0	0.481025	0.0	0.0	0.412822
MD11G1002700	57.775940000000006	45.995689	52.281242	45.025192	38.409317	34.01437	41.223541	40.805412	40.564602	37.932235999999996	38.774876	40.39806	34.881679999999996	43.007187	42.094788	34.184143	26.993189	33.658359999999995	34.997196	30.452465000000004	33.078175	34.548283000000005	44.25515	30.700537	34.44405	39.332932	36.323710999999996	37.065857	40.026302	43.27747	46.773205	50.780922	53.226803000000004	58.910355	56.652111	57.014618000000006	76.25389100000001	75.936317	74.910263	59.103039	60.46773100000001	81.128784	47.145214	47.463291	50.269958	50.790729999999996	48.010372	50.0574	50.833996
MD11G1002800	1.806213	1.216758	1.14996	0.921959	1.699446	1.5150270000000001	1.036059	2.3000990000000003	1.193946	0.0	0.7042729999999999	0.589949	0.785248	0.261988	0.850015	0.0	0.0	0.0	0.0	0.0	0.0	0.0	0.0	0.0	0.0	1.142368	0.377696	0.0	0.0	0.8879540000000001	0.725584	0.7219439999999999	1.348953	0.392776	0.0	0.0	0.6245609999999999	0.546167	0.0	0.45453999999999994	0.0	0.613441	0.518271	1.208895	0.0	0.0	0.0	0.0	0.511352
MD11G1002900	0.0	0.0	0.0	0.0	0.0	0.0	0.0	0.0	0.0	0.0	0.0	0.0	0.0	0.0	0.0	0.0	0.0	0.0	0.0	0.0	0.0	0.0	0.0	0.0	1.076382	0.0	0.0	0.0	0.0	0.0	0.0	0.0	0.0	0.0	0.0	0.0	0.0	0.0	0.0	0.0	0.0	0.0	0.0	0.0	0.0	0.0	0.0	0.0	0.0
MD11G1003000	9.602395	4.222272	6.034935	6.584014999999999	5.728761	5.962297	7.9155809999999995	7.984800999999999	4.4432730000000005	5.180041	3.6061949999999996	3.480716	3.7140940000000002	6.451101	2.26035	1.074663	2.5624700000000002	4.46403	3.889355	2.914729	4.511069	5.041011	5.133161	4.178447	4.991261	3.112087	2.5429459999999997	8.408437	5.824501000000001	5.291713	12.409838	7.8631649999999995	8.312988	9.391863	9.014402	10.191077	10.54074	9.151612	8.344864999999999	10.770928	9.442538	8.449107000000001	10.726297	9.185492	3.616369	1.507192	2.896106	2.125932	3.9958620000000002
MD11G1003100	2.147365	1.4080979999999998	1.8580009999999998	0.0	1.300658	0.0	1.126486	1.297029	2.619039	0.0	1.1106559999999999	0.720199	1.006375	1.075129	0.803755	0.0	1.339018	0.798775	1.6369690000000001	1.6112790000000001	1.606472	1.975757	1.521025	2.15929	1.728168	1.365102	2.5980849999999998	2.700013	2.621194	2.3733419999999996	2.498629	3.866026	4.009777	3.176085	3.9238980000000003	4.146662	4.272064	3.1697330000000004	2.5367830000000002	2.690583	4.848726	4.532375	2.06633	3.082058	0.9033190000000001	0.464528	1.0318889999999998	1.9027459999999998	1.767162
MD11G1003200	66.492538	51.07349	66.02419300000001	70.805222	61.800132999999995	50.917049	61.62641899999999	66.09515400000001	57.577282	68.25039699999999	71.784973	60.742428000000004	61.222159999999995	80.73069	71.12602199999999	61.951942	60.148543999999994	54.579029000000006	51.749577	51.470661	48.598048999999996	46.153946000000005	20.291697	45.910625	43.343575	33.930015999999995	40.317284	40.653656	46.407795	51.268311	43.252613000000004	39.162265999999995	38.387352	48.794487	42.027802	48.453140000000005	41.849152000000004	43.934158000000004	48.682121	49.803829	52.409863	53.320930000000004	44.366997	54.903725	84.563354	76.321976	73.133614	85.505356	89.936035
MD11G1003400	44.688846999999996	31.732084000000004	35.950977	30.824375	36.276436	32.844673	23.936273999999997	22.418926000000003	24.9932	29.477873	22.062085999999997	24.141872	10.423060000000001	10.894452000000001	15.916147	3.3301839999999996	2.31852	4.561932	1.497049	0.0	0.0	0.0	0.0	1.0699459999999998	2.50393	2.17142	0.0	1.57077	0.0	2.419088	0.0	1.3595959999999998	0.0	1.732989	2.916723	0.0	0.0	3.104192	0.0	2.761308	5.1829160000000005	2.8316	0.0	0.0	3.176129	0.0	1.378652	1.9687259999999998	0.0
MD11G1003500	3.3302739999999997	2.714555	3.0981650000000003	3.220212	3.044318	2.816926	2.972115	3.9782870000000004	2.863684	3.965148	4.5543949999999995	3.842224	2.366078	3.9749470000000002	3.975158	2.099308	2.268609	3.287907	2.449646	2.213775	2.714497	2.938941	2.815284	3.3632779999999998	2.12827	2.667119	3.0746830000000003	2.811249	3.109849	2.8664650000000003	2.7107900000000003	3.134486	3.6577129999999998	2.872304	2.773182	2.630052	2.970376	3.3058080000000003	3.319177	2.666493	2.379047	2.6478	1.4392049999999998	1.402857	3.186143	2.283758	2.977325	2.979878	2.546362
MD11G1003600	12.960067	16.18392	15.898678	14.579994000000001	14.047070000000001	19.004868	13.764001	16.753122	11.102485	5.54025	11.723774	7.171569	12.868064	14.129299	14.714407000000001	10.042249	12.739897000000001	13.533664000000002	13.831782999999998	14.263584	15.312229	16.005442000000002	15.472422	13.575145000000001	17.555069	18.334974	16.490793	27.704566999999997	21.685497	22.109856	19.875828	20.064184	23.529522	25.260216	25.241804000000002	25.546953	27.451528999999997	24.175176999999998	24.23723	18.238460999999997	30.504549	26.741184000000004	29.58655	20.73193	9.81673	8.714027	12.2263	15.156018	7.043214
MD11G1003700	948.734741	955.05481	930.93396	1087.768677	830.204773	243.618515	826.1560059999999	890.029236	987.638855	847.5337519999999	778.521729	811.786865	571.917786	557.860901	773.9571530000001	579.727356	448.10708600000004	164.3918	340.16107200000005	345.632874	205.05964699999998	319.793427	2.555325	218.547562	239.405502	347.581421	294.387756	203.783844	184.702423	173.594238	153.296005	130.528412	137.618805	87.027649	163.107361	160.18121299999999	264.24359100000004	232.66731299999998	213.05810499999998	307.064117	606.617493	426.078278	781.003113	663.302368	286.08725	218.380798	239.544617	132.981018	181.519974
MD11G1003800	14.126028	13.933238000000001	13.724770999999999	7.656824	14.893282000000001	10.412186	11.989902	8.438711999999999	10.136388	12.493851	8.079226	12.297266	13.682025	18.842973999999998	13.865685999999998	10.707842999999999	10.817582000000002	13.222729999999999	13.603736999999999	14.201279999999999	11.019935	11.657875	7.257743	13.427045999999999	12.762117	14.980063000000001	13.674147	16.348614	19.192587	13.046717999999998	16.315224	17.479212	17.734924	19.857117000000002	19.473024	21.268354000000002	18.878523	19.52877	12.321328999999999	17.640652	16.833439000000002	11.602878	18.736636999999998	12.567609	13.963242999999999	21.09553	14.359577999999999	14.51955	15.067814000000002
MD11G1004100	0.0	0.0	0.0	0.0	0.0	0.0	0.0	0.0	0.0	0.0	0.0	0.617576	0.651468	1.316638	0.0	0.0	0.0	0.0	0.0	0.0	0.0	0.0	0.0	0.0	0.0	0.0	44.1819	0.0	0.0	0.0	0.0	0.0	0.0	0.0	0.0	0.0	0.0	0.0	0.0	3.054821	21.936802	4.452198	2.4036049999999998	7.610377000000001	0.0	0.0	0.0	0.0	0.0
MD11G1004300	5.984953	5.5130040000000005	6.950880000000001	6.094437	5.749307	3.504075	4.95256	4.718496	3.089191	3.221916	4.6652949999999995	3.5409089999999996	6.707446000000001	8.357334	6.059151	4.594931	3.6975809999999996	5.148412	5.466639	5.78219	2.30219	6.303715	4.262072	5.671856	4.242992	5.54366	5.910591	8.660233	8.203018	5.419757	6.062037	5.081503	8.113788000000001	6.801491	6.500316000000001	6.115512	6.745850999999999	5.106253	5.3285919999999996	3.7835739999999998	5.164511	5.746446	4.6201870000000005	6.323627	5.386446	6.555198	8.658875	7.510161	6.880076
MD11G1004500	6.430353	7.559906	6.175102	4.731392	3.7699830000000003	6.059691	6.009332	5.203544	5.07659	4.280468	5.712264	4.904495	3.6278	4.217672	3.343924	2.8671349999999998	3.696015	3.349216	2.570233	3.494564	3.31207	2.217633	3.401585	2.636768	3.281742	3.564072	3.132919	5.710772	3.471904	4.2558110000000005	4.53037	3.847455	4.328076	4.354946	3.7321160000000004	3.673718	5.112286	4.937912	6.5846789999999995	3.240485	2.6698619999999997	3.785965	3.0520240000000003	4.062804	3.961183	4.661796	5.691726999999999	4.749121	5.976007
MD11G1004600	2.657148	1.2379069999999999	0.488307	0.0	1.407361	0.0	0.0	0.0	0.9943870000000001	0.0	0.0	0.738557	0.0	0.0	0.0	0.0	0.0	0.0	0.0	0.0	0.0	0.0	0.0	0.0	0.0	0.0	0.0	0.0	0.0	0.0	0.0	0.0	0.0	0.0	0.0	0.0	0.27693	0.0	0.0	0.0	0.0	0.0	0.0	0.0	0.0	0.200775	0.0	0.0	0.0
MD11G1004700	0.0	0.0	0.0	6.871844	0.0	0.0	0.0	0.0	0.0	0.0	0.0	0.0	0.0	0.0	0.0	0.0	0.0	0.0	0.0	0.0	0.0	0.0	0.0	0.0	0.0	0.0	0.0	0.0	0.0	4.870252	0.0	3.179081	0.0	0.0	0.0	0.0	0.0	0.0	0.0	0.0	0.0	0.0	0.0	0.0	0.0	0.0	0.0	0.0	0.0
MD11G1004800	0.0	0.200958	0.0	1.120749	0.0	0.0	0.0	0.71157	0.7403810000000001	0.8012819999999999	0.0	0.0	0.0	0.382067	0.0	0.704599	0.0	0.328962	0.0	0.0	0.0	0.0	0.0	0.9493540000000001	0.354037	0.550538	0.49462	0.958851	0.0	0.0	0.0	0.661313	0.0	0.516364	0.349055	0.0	0.0	0.0	0.0	0.36925	1.063245	0.546391	0.766206	0.0	0.452636	0.0	0.42288100000000006	0.0	0.0
MD11G1004900	168.270325	140.585327	187.684891	142.75018300000002	170.23646499999998	149.695694	173.510727	162.058456	165.902725	170.240585	167.351547	174.318771	183.007812	201.690826	171.879288	134.16821299999998	119.833229	157.35965	113.566254	105.709869	110.287117	103.300507	102.21376	108.73948700000001	111.913269	123.156967	137.219635	123.667152	150.160675	149.068558	152.814667	149.105881	146.68455500000002	135.453613	158.68071	160.13504	196.045822	187.554581	170.18817099999998	133.485458	182.82446299999998	181.103027	125.937767	151.48095700000002	137.431595	148.284134	128.31448400000002	124.39608799999999	131.469803
MD11G1005100	25.430298	24.243883	23.155325	37.195225	29.384728999999997	28.375173999999998	27.27314	32.187065000000004	29.825857	34.260574	40.92321	35.757659999999994	44.72578	46.804558	51.03196	66.97782099999999	74.357033	74.636871	90.707695	93.472267	98.818077	94.63046999999999	92.955246	87.97627299999999	109.820427	119.763153	120.61918600000001	127.438759	126.723045	117.572906	124.215675	119.11451000000001	129.978622	126.73326899999999	146.952042	118.351013	138.278748	128.540405	137.101425	129.081451	150.940231	147.829056	124.271072	140.08342	68.698929	77.05484	69.084366	76.272263	76.077744
MD11G1005300	36.705208	37.241524	36.150478	36.355824	39.783218	35.037040999999995	33.491802	40.124775	34.281837	36.458946000000005	36.085606	29.702587	26.264111	31.446331	29.040867	14.648339000000002	11.783322	15.555948999999998	12.172313	12.595077	11.766403	14.026925	0.0	13.765326000000002	10.979152000000001	9.961281	12.585078999999999	12.980613	15.20517	9.83165	14.860498999999999	15.407035	12.803027	15.665431	16.43928	15.349257000000001	20.067244	19.014264999999998	21.692982	16.498531	19.65728	18.747322	17.000566	16.870473999999998	22.64834	25.51602	23.902969	23.110928	24.14082
MD11G1005400	0.24929	0.0	0.0	0.0	0.0	0.0	0.80605	0.0	0.518718	0.0	0.23757899999999998	0.0	0.0	0.0	0.25629	0.0	0.0	0.0	0.0	0.0	0.0	0.0	0.0	0.0	0.0	0.0	0.0	0.0	0.0	0.0	0.0	0.0	0.0	0.0	0.0	0.0	0.0	0.0	0.0	0.0	0.0	0.0	0.0	0.0	0.0	0.0	0.0	0.0	0.412929
MD11G1005700	0.0	0.0	0.0	0.0	0.0	0.0	0.0	0.0	0.0	0.0	0.0	0.0	0.0	0.0	0.0	0.0	0.0	0.0	0.0	0.0	0.0	0.0	0.0	0.0	0.0	0.0	0.0	0.0	0.0	0.0	0.0	0.0	0.0	0.0	0.0	0.723014	0.0	0.0	0.0	0.705228	0.0	0.0	0.0	0.0	0.0	0.0	0.0	0.0	0.22320700000000002
MD11G1005800	29.493565000000004	30.100371999999997	31.316015000000004	27.606496999999997	31.841171000000003	37.066811	24.915352	27.486544	25.543056	23.529982	26.890181	23.650665	23.157515	23.297268	23.830154	15.257537	15.174929	21.735785999999997	19.536825	15.870622000000001	20.801798	20.749416	24.676737	19.449898	18.860226	21.543596	21.097548	27.736263	26.368615999999996	26.585265999999997	27.203134999999996	26.226357	25.998495000000002	32.430145	30.881816999999998	30.812613	30.733954999999998	32.741692	28.477406	24.0308	25.358273999999998	26.935289	23.64467	23.583216	28.175017999999998	28.432983	28.880898	25.517212	27.189528000000003
MD11G1005900	18.370117	0.0	14.905873999999999	8.883422	11.050461	0.0	9.985457	0.0	8.600964999999999	0.0	4.163064	0.0	0.0	1.6798369999999998	0.0	0.0	0.0	0.0	0.0	0.0	0.0	0.0	10.379457	0.0	2.601886	0.0	0.0	2.379068	4.1615910000000005	4.206651	0.0	0.0	3.8966629999999998	0.0	0.0	6.431873	4.696846	0.0	6.455871	0.0	4.579663	8.935908999999999	0.0	5.907093	0.0	3.780037	0.0	7.169117999999999	6.8626
MD11G1006000	6.372903	3.164124	5.1355379999999995	1.345227	2.780185	3.443831	3.909461	3.122111	1.302768	0.9154950000000001	0.961958	0.949483	0.794734	0.534247	0.0	0.585387	0.266762	0.986749	0.29739099999999996	0.599514	0.539799	0.69913	0.0	0.757406	1.3568959999999999	0.5966359999999999	0.0	0.0	0.553027	0.825844	0.8742610000000001	2.015945	0.8289770000000001	0.0	0.626454	0.689204	1.743911	2.025785	1.280527	1.97731	2.6661639999999998	2.671617	1.988055	2.130207	1.4307370000000001	1.299664	2.39337	2.9249330000000002	2.943334
MD11G1006300	0.0	0.8930969999999999	0.543734	0.0	0.983726	1.007752	0.0	0.156376	0.0	0.0	0.0	0.0	0.0	0.0	0.0	0.0	0.0	0.0	0.0	0.454428	0.0	0.0	0.0	0.0	0.0	1.836007	0.0	0.0	0.0	0.0	0.399831	0.0	0.0	0.0	0.0	0.0	0.0	0.0	0.0	0.0	0.0	0.0	1.42235	0.0	0.0	0.0	0.0	0.0	1.0052809999999999
MD11G1006400	0.0	0.0	0.0	2.626721	0.0	0.0	0.0	0.0	0.0	0.0	0.0	0.0	0.0	0.0	0.0	0.0	0.0	0.0	0.0	0.0	0.0	0.0	0.0	0.0	0.0	0.0	0.0	0.0	0.0	0.0	0.0	0.0	0.0	0.0	0.0	0.0	0.0	0.0	0.0	0.0	0.0	0.0	0.0	0.0	0.0	0.0	0.0	0.0	0.0
MD11G1006500	5.006023	2.54205	3.660221	4.209573000000001	3.746468	3.166095	1.527963	3.398239	4.048929	4.469415000000001	2.511567	3.22258	4.186033999999999	4.556296	3.8297239999999997	3.302833	3.5000400000000003	3.082243	3.226428	4.565494999999999	3.215847	3.316493	6.094933999999999	2.14502	3.49985	5.352055	4.9321839999999995	6.759351	5.869791	7.009773	6.318980000000001	6.625881	4.9597370000000005	6.296054	5.70391	5.831217	6.276153	8.841607000000002	5.005945	3.766632	3.618092	5.890185	5.537291000000001	3.3301269999999996	1.745845	4.128241	2.705349	3.204913	3.053863
MD11G1006600	0.0	0.0	0.0	0.0	0.0	0.0	0.0	0.0	0.0	0.0	0.0	0.0	0.0	0.0	0.0	0.0	0.0	0.0	0.0	0.0	0.0	0.0	0.0	0.0	0.0	0.0	0.0	0.0	0.0	0.0	0.0	0.0	0.0	0.0	0.0	0.0	0.0	0.0	0.0	0.0	0.0	0.0	0.0	0.0	0.0	0.0	0.0	0.0	0.0
MD11G1006700	2.796166	5.266961	4.977239	2.310943	3.670264	1.802684	2.864586	2.5032259999999997	2.359616	3.5430550000000003	3.218386	4.764889	4.8433660000000005	5.952839	4.794099	3.061461	2.730159	2.769097	3.377543	2.620476	1.991711	2.024367	0.0	3.7804839999999995	3.6240690000000004	2.988269	4.031332	2.8514180000000002	2.3300669999999997	3.9728779999999997	1.7940470000000002	3.192557	2.2115110000000002	1.950162	3.191348	2.488744	3.888082	3.160734	3.2616669999999996	3.7025650000000003	3.587224	4.488241	5.403232	3.320539	1.45099	3.263249	2.508002	3.002964	1.551181
MD11G1006800	0.601504	2.032995	0.941932	0.787678	0.0	0.0	0.601693	0.53005	0.8371540000000001	0.0	0.431354	0.0	0.0	0.0	0.0	0.43033699999999997	0.0	0.0	0.0	0.0	0.0	0.0	0.0	0.0	0.0	0.0	0.0	0.0	0.0	0.0	0.0	0.0	0.0	0.0	0.0	0.0	0.0	0.0	0.0	0.0	0.0	0.0	0.0	0.0	0.0	0.0	0.26183	0.0	1.272214
MD11G1006900	0.8137770000000001	1.29257	1.063956	1.9420490000000001	0.56509	0.9328420000000001	0.0	1.06103	0.0	0.0	0.835609	0.0	0.9517629999999999	1.05027	1.419931	0.37091999999999997	0.0	0.8225319999999999	0.0	0.773562	0.0	0.0	0.0	0.0	0.41848199999999997	0.9829	0.540292	0.0	0.552232	0.692282	0.0	0.0	0.0	0.0	0.0	0.0	0.0	0.0	0.0	0.479781	0.178585	0.0	0.0	0.590654	0.0	0.0	0.0	0.0	0.363695
MD11G1007500	2.281212	1.610419	0.954548	1.563079	2.744001	0.977534	0.858563	1.670768	1.573949	2.762277	2.140358	2.220049	1.570619	1.3446559999999999	2.537923	1.1933799999999999	2.025985	2.095915	1.3880190000000001	2.182657	1.288155	1.107993	2.3278369999999997	0.794818	1.738618	1.7425830000000002	2.042777	2.238572	3.368592	1.372602	1.434505	5.490871	2.802107	1.712502	1.481203	3.329676	3.5359339999999997	2.541588	1.818375	0.0	2.04362	3.128916	1.374815	1.9160490000000001	1.540967	2.4522619999999997	2.937966	1.8285189999999998	2.481277
MD11G1007600	0.0	0.0	0.0	0.0	0.0	0.0	0.0	0.0	0.0	0.0	0.0	0.0	0.0	0.0	0.0	0.0	0.0	0.0	0.0	0.0	0.0	0.0	0.0	0.0	0.0	0.0	0.0	0.0	0.0	0.0	0.0	0.0	0.0	0.0	0.0	0.0	0.0	0.0	0.0	0.0	0.0	0.0	0.0	0.0	0.0	0.0	0.0	0.0	0.0
MD11G1007700	3.3947010000000004	3.631561	2.917052	2.415505	4.324789	3.37892	2.852759	1.492972	2.949779	3.1592279999999997	2.152806	4.530203	3.4965620000000004	4.6854	3.125587	3.304127	3.645744	3.6734410000000004	2.522842	2.421434	3.109906	1.627145	0.0	2.953018	2.3685	2.449076	4.741804	4.103731	2.454353	2.9036779999999998	2.298252	2.5223299999999997	2.604057	2.838113	3.4558980000000004	2.5741490000000002	4.330659	2.93276	3.877794	2.457582	4.887526	4.291305	3.8346419999999997	2.2239299999999997	1.906039	3.5537300000000003	2.772073	2.334365	0.0
MD11G1007800	1.5807440000000001	2.245892	2.851722	0.0	0.0	0.0	1.0198200000000002	0.638927	0.890125	0.0	0.0	0.0	0.0	0.0	0.0	0.0	0.0	0.0	0.0	0.6815100000000001	0.0	0.0	0.0	0.0	0.0	0.29832800000000004	0.0	0.0	0.0	0.0	0.0	0.903705	0.0	0.595213	1.199861	0.0	0.0	0.0	0.0	1.291056	0.0	0.0	0.8344219999999999	0.557036	1.57199	0.8713200000000001	2.0217400000000003	2.3878	1.3417299999999999
MD11G1007900	30.91095	25.930315	24.640879	23.06271	24.025743	23.984201000000002	28.215065000000003	19.370224	20.743423	16.15341	21.529314000000003	18.826859	9.930358	8.833136999999999	10.077712	3.93784	3.941679	8.235843	1.554527	2.7412549999999998	0.0	2.4354400000000003	0.0	1.53149	2.558077	0.0	1.310434	0.0	3.498873	1.824917	4.083235	3.153188	3.886039	0.0	6.953664	4.555853	8.827634	2.128237	3.825832	5.569269	2.536275	3.357683	0.0	0.0	9.032033	0.0	8.135363	8.210114	12.334351
MD11G1008000	39.292126	31.293885999999997	32.986847	31.260534000000003	33.182109999999994	34.931538	30.860344	33.482815	31.039123999999997	25.671234	26.355814000000002	22.554443	13.589336	16.114152999999998	12.758822	6.773311	7.151275999999999	9.656394	4.9892330000000005	4.106795	3.6861010000000003	5.056849	7.191014	3.029938	3.275556	6.074719	5.136921	4.456079	4.85721	5.039912	7.479782000000001	6.263541	7.360722	8.109886	9.888564	11.752713	11.092205	10.018716	9.205908	4.843666000000001	4.155123000000001	6.228733999999999	2.918237	4.2263980000000005	15.606226999999999	12.547267999999999	13.041775	13.951607000000001	14.830248000000001
MD11G1008100	4.044862999999999	2.872215	3.327978	4.412395	3.90974	4.303568	2.3127869999999997	3.3856940000000004	4.429224	5.3741080000000006	2.875816	4.7026449999999995	4.800337	3.6925879999999998	6.5387580000000005	2.365727	3.4194080000000002	4.073411	2.326533	1.9234900000000001	1.635208	2.018249	5.228383999999999	1.507157	1.507274	0.0	0.0	3.091641	1.907891	0.0	1.4126809999999999	1.226983	1.447467	2.443534	1.41584	0.955873	0.243825	0.469717	1.045971	0.580735	0.0	0.0	0.0	0.0	1.9083860000000001	2.81995	1.912823	1.6760709999999999	1.139071
MD11G1008200	1.8941150000000002	1.943764	1.3968559999999999	1.4060549999999998	1.6773930000000001	1.9504150000000002	2.880106	1.511682	1.208583	1.6097139999999999	1.459582	3.435939	1.3577709999999998	0.0	1.629106	0.0	0.655447	1.127433	0.875274	0.7825840000000001	0.0	0.0	0.0	0.583671	0.883861	0.0	0.965686	0.848617	0.45777799999999996	0.310396	0.83152	0.0	0.0	0.0	0.497954	0.0	0.0	0.350326	0.0	0.0	0.0	0.0	0.0	0.0	0.0	1.683211	0.9618969999999999	0.0	1.038131
MD11G1008600	18.826479	20.378677	20.412134	15.947322	17.49567	19.834906	17.823294	18.974863	18.535799	20.676264	20.251870999999998	22.601372	25.872276	24.95577	27.776590000000002	30.111601	33.740078000000004	26.062464000000002	24.586067	24.927513	25.110767000000003	27.719307	0.0	28.398424	23.736647	23.153477	23.205223	25.230619	27.149548	21.277832	25.084826	23.810854	24.421267	30.137790999999996	27.434175	28.387825	36.351729999999996	29.96244	33.628536	35.157589	33.599834	34.908932	31.892256	34.208199	18.382002	23.783758	17.943764	18.690282999999997	17.766703
MD11G1008800	25.355116	29.836838	28.314901000000003	22.730909	27.594944	24.644085	23.94841	18.267647	19.537415	29.78524	31.666389000000002	25.186018	24.019811999999998	30.940316999999997	31.127563000000002	17.684245999999998	21.739004	22.88616	20.762981	21.104294	21.234776	19.824410999999998	13.668251999999999	25.713829	18.142138	19.406384	19.041532999999998	20.233278	24.398761999999998	25.899759	22.602674	21.582716	25.471956	26.577229	25.130024	34.98642	32.241116	31.487060999999997	34.062771000000005	23.185179	27.618840999999996	26.922432	27.199949	20.177244	29.447504	28.541008	25.724163	20.429384	27.248907
MD11G1008900	1.6392930000000001	1.60935	0.0	0.79206	0.9891639999999999	1.888664	0.0	1.310653	0.0	0.269751	0.0	2.755766	0.0	1.017684	1.43129	0.0	0.0	1.149772	0.699479	0.0	0.0	0.0	0.0	0.320884	0.0	0.0	0.0	0.0	0.980029	0.0	0.0	0.0	0.724803	0.0	0.0	0.596593	0.0	0.0	0.0	0.0	0.0	0.0	0.0	0.0	0.764196	0.260284	0.45186499999999996	0.0	0.0
MD11G1009500	282.358673	205.905838	280.714661	197.260773	177.220825	214.87228399999998	278.682831	204.76501499999998	175.62124599999999	177.39210500000002	183.30645800000002	172.796921	230.698456	261.87506099999996	234.214493	293.310516	300.93505899999997	253.37995899999999	398.629059	356.79068	434.33944699999995	444.758667	261.06185899999997	483.701813	467.66647300000005	366.369568	390.214111	534.6396480000001	498.070435	577.253723	552.843445	599.203674	633.488831	777.643982	703.228943	683.314819	669.469666	756.1853639999999	758.982971	502.84927400000004	442.543945	539.746765	424.45571900000004	430.81198099999995	404.596802	351.199097	381.416748	465.647705	482.05532800000003
MD11G1009700	0.0	0.0	0.0	0.0	0.0	0.0	0.0	0.0	0.0	0.0	0.0	0.0	0.0	0.0	0.0	0.0	0.0	0.0	0.0	0.0	0.0	0.0	0.0	0.0	0.0	0.0	0.0	0.0	0.0	0.0	0.0	0.0	0.0	0.0	0.0	0.0	0.0	0.0	0.0	0.0	0.0	0.0	0.0	0.0	0.0	0.0	0.0	0.0	0.0
MD11G1009900	7.7716199999999995	11.836888	11.367661	5.655715	6.796705	3.381221	8.125872	4.134471	6.6047009999999995	6.657908	6.011982	4.130845	6.36522	6.888737	7.2810440000000005	4.615547	6.807919999999999	3.090553	5.596983	7.511676	6.445179	6.698614	0.288313	5.669647	8.736592	7.529108	6.0396	6.211904	6.280526999999999	7.874427000000001	8.078434	8.913262	9.392521	10.025912	11.202845	7.9564259999999996	13.043752	12.033164	8.419798	8.606647	8.341464	7.896514	7.565419	6.9704369999999995	7.9942210000000005	3.955289	3.545082	2.9766310000000002	3.614164
MD11G1010600	106.417068	105.462303	110.926147	128.118286	108.839394	94.441422	119.616478	122.178917	113.172752	149.406754	145.16308600000002	164.014847	162.60339399999998	154.425476	179.484787	129.217896	142.436432	127.72298400000001	124.89623300000001	128.788589	127.15983600000001	132.992279	23.712957	134.39502	137.699326	149.26646399999998	134.456345	157.320251	162.48761000000002	145.71266200000002	152.98246799999998	151.530777	161.88308700000002	172.120102	164.308533	174.840149	162.611298	135.27311699999998	124.63476599999998	122.01528200000001	134.296188	122.623024	151.728165	131.100967	114.235725	123.77101100000002	107.04466200000002	116.468994	109.535271
MD11G1010700	4.414741	4.663314	3.775064	4.0401940000000005	3.3018980000000004	1.6110799999999998	4.120018	4.187557	1.298386	2.94772	3.472631	5.287283	3.482253	4.486190000000001	5.1592	4.521889	2.769154	3.3848010000000004	3.3085910000000003	2.0798229999999998	2.670033	3.178983	2.9655669999999996	3.840064	4.134538	3.928692	5.407243	4.3844	5.691868	4.806612	4.009598	5.804147	4.244402	3.783792	5.356082	3.158515	4.537045	3.9953339999999997	2.448597	3.7679989999999997	1.9829299999999999	3.4209949999999996	2.039619	3.0629299999999997	3.79052	4.675301999999999	2.824249	4.608757	4.9058910000000004
MD11G1010800	20.564289000000002	20.024431	20.952557000000002	16.142176	18.691370000000003	18.145166	18.881618	20.071351999999997	17.637964	9.261377	11.256232	12.142299000000001	13.073502000000001	11.906933	10.283658	14.637456	12.765208	12.225117	14.92154	13.255331	13.254689	12.554932	11.193319	12.828103	14.690760999999998	11.64395	11.635732	11.681703	17.509853	15.80644	14.768309	16.077234	16.698744	17.820073999999998	14.057942	19.266851000000003	16.08815	11.303908999999999	13.428697	13.671828	9.776486	13.167107000000001	11.673103999999999	11.446545	16.449135000000002	17.605801	17.11796	18.44245	21.522408
MD11G1010900	5.5431040000000005	7.912216	6.941966000000001	7.328904	4.592344000000001	2.561991	8.589644	9.711111	8.240692	8.857712	5.947680999999999	6.334854	3.514853	4.346055000000001	6.969328	5.997106	5.425616000000001	4.0483910000000005	4.578963	5.125466	3.3985529999999997	5.670935	5.980249	2.687415	3.460407	3.9437849999999997	3.923288	5.254933	4.32951	3.310276	4.54375	3.3688730000000002	3.7430769999999995	1.9438970000000002	4.374064	3.4738	3.633406	2.7351669999999997	2.686584	2.4710389999999998	1.9858930000000001	4.100544999999999	2.294649	2.777184	2.609672	3.538124	3.2243720000000002	3.022986	2.984627
MD11G1011000	41.446087	34.993675	47.174853999999996	27.545865999999997	31.838016999999997	31.884678000000005	38.312305	31.90975	32.778090999999996	26.587290000000003	31.173359	32.712288	32.809368	32.472481	28.559621999999997	36.179728999999995	28.794390000000003	34.792053	37.298473	25.231976	25.235489	28.778961	29.722839	26.789666999999998	32.35376	30.889671000000003	31.047333000000002	45.774498	46.077267	37.349102	37.442204	34.561325	47.239075	48.403389000000004	41.61993	42.686726	45.407089	40.73085	45.921261	31.366606	33.069744	28.122587	17.144861	29.630411	28.86474	40.715862	29.949575	30.78159	36.811012
MD11G1011100	27.239690999999997	24.768297	13.061286	32.78138	26.980954999999998	25.311672	16.631916	16.549088	25.18611	26.86072	22.123445999999998	22.789997	11.809633999999999	14.034925	17.92952	4.638713	7.172942	7.551813	0.0	5.977112	2.455147	1.865448	0.0	0.0	0.0	1.554702	0.0	0.0	2.8066400000000002	0.0	0.0	0.0	0.0	0.0	2.559829	4.326894	2.125198	0.0	0.0	0.0	0.0	0.0	0.0	0.0	3.8711010000000003	0.0	1.8571099999999998	2.373389	1.814675
MD11G1011300	0.0	0.0	0.0	0.0	0.0	0.0	0.0	0.0	0.0	0.479386	0.0	0.0	0.0	0.0	0.0	0.0	0.0	0.0	0.0	0.0	0.0	0.0	0.0	0.0	0.0	0.0	0.0	0.0	0.0	0.0	1.0123799999999998	0.0	0.0	0.0	0.0	0.0	0.0	0.0	0.0	0.0	0.0	0.0	0.0	0.0	0.0	0.0	0.0	0.0	0.0
MD11G1011400	0.0	0.0	0.0	0.0	0.0	0.0	0.0	0.0	0.0	0.0	0.0	0.0	0.0	0.0	0.0	0.0	0.0	0.0	0.0	0.0	0.0	0.0	0.0	0.0	0.171796	0.0	0.0	0.0	0.0	0.0	0.0	0.0	0.0	0.0	0.0	0.0	0.0	0.0	0.0	0.0	0.0	0.0	0.0	0.0	0.0	0.0	0.0	0.0	0.0
MD11G1011600	2.236832	1.351251	1.6502169999999998	0.662542	1.1023040000000002	0.789011	0.651671	0.9186200000000001	0.0	1.014232	0.6698930000000001	1.3071709999999999	2.335826	1.3369229999999999	1.306859	1.459455	2.340532	2.028901	3.514106	1.937471	3.194847	0.0	0.0	2.553568	3.2239240000000002	3.186297	2.198153	3.901989	2.440777	3.8045720000000003	2.224707	3.9701400000000002	2.68257	1.780111	2.455187	2.8524	3.142403	1.580989	1.922464	1.551675	2.4020610000000002	2.176612	2.228682	1.588303	2.093976	1.444541	0.685812	1.283902	2.2907900000000003
MD11G1011700	1.5440040000000002	0.9945299999999999	1.354428	1.09827	1.740603	1.000077	1.254078	0.945361	0.9583079999999999	0.710677	0.7427060000000001	1.10064	0.721454	0.54879	0.49268100000000004	0.839426	0.56224	1.0217319999999999	0.9131610000000001	0.0	0.9174709999999999	0.689467	1.364367	1.228833	0.335837	0.6995819999999999	0.526371	0.8979889999999999	1.062928	0.6985060000000001	1.466469	0.7164010000000001	0.981467	0.832933	1.221012	1.165844	0.991715	0.695507	0.9698680000000001	0.818174	1.237491	1.1495959999999998	0.36625100000000005	0.735464	0.0	0.9311299999999999	0.9212	1.49424	1.177574
MD11G1012100	1.016709	0.0	1.201673	1.447557	0.8522719999999999	0.932291	1.0457940000000001	0.0	0.0	0.0	0.42484799999999995	0.0	0.0	0.0	0.0	0.46656800000000004	0.0	0.0	1.086381	0.0	0.380687	0.823934	0.0	0.699747	0.0	1.6590330000000002	0.8798950000000001	0.867599	0.975039	1.137282	2.9975650000000003	1.7718639999999999	0.913175	1.6144530000000001	0.866042	1.410734	2.128874	1.258985	0.709902	0.9924370000000001	1.169594	1.172617	1.414134	1.6523709999999998	0.708272	1.107042	0.7894359999999999	0.0	0.0
MD11G1012200	3.092805	0.0	3.4434709999999997	2.706327	2.8426400000000003	2.01714	3.9971410000000005	2.421	3.686055	4.172422	3.8275699999999997	4.047177	6.096472	7.450525	8.354136	8.104908	6.568534	8.538468	7.030017	6.123019	3.8829599999999997	8.042869999999999	4.019296	9.027957	8.264992999999999	10.374342	7.182767999999999	7.447972	9.67465	8.10104	9.309516	11.133281	11.391039	8.949575	6.035919	8.332146	6.932144999999999	9.389631	8.272253	8.076285	9.652198	7.6301619999999994	7.015249000000001	9.085981	5.948625	4.414619	9.597928999999999	9.268718	8.997258
MD11G1012500	20.842596	4.854525	19.73115	18.649254	16.470249	3.995109	25.461184	22.741808	27.443819	36.267338	21.082106	33.213505	18.998482	45.118342999999996	30.442121999999998	18.120621	26.907921	5.020808000000001	24.403107000000002	20.379307	14.484485000000001	28.570869000000002	0.724776	20.915098	25.181681	24.775812	51.83168	20.564625	16.801395	21.476456	32.889801	11.771362	21.679523	11.545179	23.644892000000002	22.287623999999997	14.207373	15.516620999999999	17.371496	27.808764	67.010628	30.442684000000003	45.446495	63.185782999999994	9.692426	20.501257	11.792568	6.330161	12.491116
MD11G1012600	0.7181960000000001	0.976449	1.3609879999999999	1.21095	6.547871	0.112946	2.9724049999999997	1.9481549999999999	0.970849	5.483054	2.246096	2.785362	0.681495	1.303536	0.0	0.0	0.795187	0.0	0.0	0.0	0.0	0.641237	0.0	1.900714	0.0	0.0	0.0	0.0	0.0	1.676643	0.0	0.0	0.0	2.613414	0.0	0.0	0.0	0.7593449999999999	0.0	0.0	0.8486309999999999	0.0	0.0	0.0	0.0	0.76272	0.0	1.857363	0.0
MD11G1012800	0.40591900000000003	0.0	0.0	0.439468	0.0	0.0	0.0	0.0	0.0	0.0	0.0	0.0	0.0	0.0	0.39611999999999997	0.0	0.0	0.0	0.0	0.0	0.0	0.0	0.0	0.0	0.0	0.0	0.241893	0.0	0.0	0.0	0.0	0.0	0.0	0.0	0.0	0.0	0.0	0.0	0.0	0.0	0.0	0.0	0.0	0.0	0.0	0.0	0.0	0.0	0.0
MD11G1013500	0.957591	2.1536560000000002	3.577904	3.964436	5.768628	6.0871949999999995	4.317661	5.564001	6.07402	2.542999	4.217825	3.270843	0.0	4.113723	2.286546	2.398098	0.0	7.747841	2.7319240000000002	2.9440459999999997	3.4552300000000002	3.785368	5.9496150000000005	2.275734	4.800658	0.9332309999999999	1.3794819999999999	6.714884	0.0	1.178284	2.367099	0.527215	0.562596	0.0	0.0	4.141184	0.0	2.774936	1.499528	0.0	0.556628	0.9483540000000001	2.699861	1.6213799999999998	0.9740139999999999	0.0	1.636264	1.31392	4.680295
MD11G1013700	0.0	0.0	0.0	0.0	0.0	0.0	0.0	0.0	0.0	0.0	0.0	0.0	0.0	0.0	0.0	0.0	0.0	0.0	0.0	0.0	0.0	0.0	0.0	0.0	0.0	0.0	0.0	0.0	0.0	0.0	0.0	0.0	0.0	0.0	0.0	0.0	0.0	0.0	0.0	0.0	0.0	0.0	0.0	0.0	0.0	0.0	0.0	0.0	0.0
MD11G1014000	0.685213	0.619988	0.277187	0.199595	0.0	0.751807	0.0	0.191747	0.153134	0.140334	0.0	0.15349200000000002	0.0	0.0	0.194432	0.23154299999999997	0.40617	0.0	0.23998200000000003	0.360477	0.18567899999999998	0.259675	0.0	0.49887	0.32556599999999997	0.214704	0.09518	0.43557299999999993	0.266462	0.363141	0.27619	0.37903400000000004	0.0	0.51979	0.5057119999999999	0.37283	0.300966	0.388379	0.721427	0.369429	0.576186	0.8232379999999999	0.21145300000000003	0.436338	0.29763	0.289772	0.578167	0.416782	0.599781
MD11G1014100	3.130002	3.7531769999999995	3.4668300000000003	3.602871	1.375786	3.1951330000000002	3.1182529999999997	2.150393	1.776975	0.789797	2.160463	1.338634	1.893002	0.5027590000000001	1.118019	0.5919479999999999	0.5105649999999999	1.205992	0.251617	0.9426549999999999	0.168507	0.0	0.0	1.6163100000000001	0.949412	1.53884	0.323852	0.0	1.604663	1.433442	0.654645	1.186726	0.0	0.936206	1.5167700000000002	1.512636	1.156221	0.604879	1.259862	2.006507	1.101415	1.401144	0.15787	0.0	1.714018	0.327352	2.719865	1.255115	3.598095
MD11G1014200	18.109749	20.32667	18.315935	17.104485	17.452220999999998	16.702023	21.497721	19.986832	16.156347	23.032644	17.524117	18.445131	18.841042	21.585905	19.692287	20.056189	19.758098999999998	20.422728	16.832735	15.816557999999999	20.346798	17.748716	27.140171000000002	17.23575	17.066931	18.398670000000003	14.449851999999998	17.620516000000002	14.819410999999999	15.655992999999999	17.648272	17.172795999999998	14.928019	20.849033	17.161839999999998	14.321588	13.584167	16.174961	20.718494	17.029869	11.384611	16.414907	16.358767	12.536954	18.834324	17.726963	18.905724	16.868617999999998	16.562002
MD11G1014400	0.0	0.0	0.0	0.0	0.0	0.0	0.0	0.0	0.0	0.0	0.0	0.0	0.0	0.0	0.0	0.0	0.0	0.0	0.0	0.0	0.0	0.0	0.0	0.0	0.0	0.0	0.0	0.0	0.0	0.0	0.0	0.0	0.0	0.0	0.0	0.0	0.0	0.0	0.0	0.0	0.0	0.0	0.0	0.0	0.0	0.0	0.0	0.0	0.0
MD11G1014500	10.057576	0.0	0.0	10.534914	0.0	0.0	1.160313	12.20708	5.153258999999999	7.678036	16.152563	15.633559	17.206217000000002	21.099625	21.65769	27.965548	21.518614000000003	27.71615	24.606907	21.00411	24.921728	18.172726	22.751495000000002	24.287096	23.748524	14.723931	21.900015	14.982935000000001	14.403647	25.542196	19.600529	28.073496000000002	23.151642000000002	26.803658000000002	16.458241	15.475372	13.608168	12.33975	17.011201999999997	17.708122	21.524061	18.768618	15.729460999999999	22.088387	0.0	4.712935	2.728549	4.08795	3.652395
MD11G1014600	0.0	0.0	0.0	0.0	0.0	0.0	0.0	0.0	0.0	0.33276999999999995	0.0	0.0	0.0	0.0	0.0	0.0	0.0	0.0	0.0	0.0	0.0	0.0	0.0	0.0	0.614228	0.536676	0.8243950000000001	0.0	0.0	0.0	0.0	0.0	0.0	0.0	0.33061	0.363836	0.0	0.641895	0.0	1.0113969999999999	1.026042	0.54728	0.0	0.0	0.0	0.0	0.0	0.0	0.0
MD11G1014800	0.0	1.582311	2.180988	0.0	0.972239	0.0	0.482411	0.0	1.1833	0.6326189999999999	0.517722	1.543628	1.2666030000000001	1.352136	1.92281	1.361191	1.1558709999999999	1.683238	1.313512	0.8890299999999999	2.360265	0.6145189999999999	0.0	1.91674	1.217886	0.37556	2.188877	1.321579	1.603461	1.543928	0.0	0.773104	1.164079	2.482149	1.179452	1.7079689999999998	1.493479	2.647776	1.80417	0.760119	1.7674869999999998	0.996006	0.412307	0.814371	1.531723	1.7779330000000002	0.934665	1.160927	1.4656040000000001
MD11G1014900	12.805061	13.887304	12.969006	10.220162	10.412410000000001	7.92245	13.253146	11.533724000000001	12.857584	13.412161	18.537292	13.852828	14.715413	18.196795	17.778192999999998	16.032010999999997	11.437868	10.8023	12.83853	14.831076999999999	14.079695000000001	12.198017	9.004533	12.468855	11.756233	10.126728	9.243045	8.788544	9.455782000000001	10.531656	10.183724	10.536235000000001	8.841057000000001	9.59977	13.374639000000002	9.147741	10.369183999999999	8.286093	10.339547	10.703335000000001	11.860977	12.509494	10.252297	6.989685000000001	10.191889	9.606519	11.038339	8.158275999999999	10.713622
MD11G1015100	7.0808089999999995	6.3114930000000005	7.4901990000000005	3.9633589999999996	6.438654	3.785136	4.549641	4.379887	4.7795879999999995	2.577541	3.84521	5.816225	4.607768	5.3293029999999995	3.7237410000000004	3.495217	2.288755	1.9352220000000002	3.395912	4.105491000000001	2.6484669999999997	3.209375	0.0	2.178375	2.931844	4.533718	3.008506	6.178563	4.996512999999999	4.0105699999999995	5.351815	3.3832139999999997	3.5153779999999997	2.735214	3.9409339999999995	4.997722	3.207043	2.949417	4.062897	2.2295220000000002	3.041985	4.270404	2.788751	2.762785	5.257788	3.8413489999999997	5.981604	4.313333	4.640765
MD11G1016000	19.850492000000003	18.179859	18.980879	27.705036	21.315517	28.576208	24.105082	29.566647999999997	24.031404000000002	29.916481	30.072415999999997	27.599515999999998	28.488352000000003	38.312897	29.558083	23.406242000000002	20.059942000000003	30.833782	16.623085	16.236809	17.17519	15.303075	20.048962	11.081355	12.390115	14.544696	14.260914999999999	15.391195999999999	14.335363000000001	11.34775	15.306842999999999	13.176360999999998	11.574064	12.307801	14.152767	13.648434	18.461273000000002	18.902399	20.494453	14.886354999999998	18.425852	18.096212	14.253181	17.779339	12.062387	14.269955	12.973563	15.091757999999999	12.746323
MD11G1016100	9.212978999999999	8.096098	9.284460000000001	7.576541000000001	8.264944	8.299991	7.334267999999999	8.104247	7.938424	8.115592	8.47672	8.99513	5.96369	7.309701	7.545547999999999	6.16389	6.957874	8.043078	6.0862680000000005	6.6124149999999995	4.983594999999999	7.643783	9.527452	7.1510240000000005	7.6792050000000005	7.596495	8.698099000000001	8.700621	10.014560000000001	9.453567999999999	10.83637	8.204958999999999	8.267717	12.367637	8.292403	9.538276	9.519028	10.46327	10.486046	9.506721	9.162476	10.007783	7.946099	7.642268	8.355592999999999	7.522578	8.900692	10.733143	8.105816
MD11G1016200	1.5682	1.8743029999999998	1.634935	1.486206	1.70124	1.730636	1.591887	1.890852	1.282332	1.754768	1.343199	1.829964	1.725573	1.919677	1.4676930000000001	0.9674659999999999	1.226113	1.437306	0.6592060000000001	1.298	1.503009	0.954957	0.0	0.761842	0.8256540000000001	0.5893	0.626578	0.8049689999999999	1.160139	0.8747360000000001	1.1948809999999999	1.13939	1.053272	0.798231	0.996484	1.252362	1.351795	1.156317	1.351201	0.46893999999999997	1.1646729999999998	1.1365610000000002	0.772638	0.370187	1.374991	0.963707	0.971532	1.05621	2.0293259999999997
MD11G1016300	3.2166240000000004	4.878108	4.137366	5.067551	5.555021	7.14697	5.791444	5.159051	4.7998650000000005	5.090553	4.527349	5.841883999999999	7.703995	4.74343	5.1595629999999995	4.757811	5.063614	7.7392330000000005	4.138453	6.595049	5.638495	5.101493	3.964064	4.304111	3.49894	4.998056	6.299232	4.359272	5.486527	3.178302	3.6783629999999996	4.129267	3.093498	2.3425689999999997	2.220972	3.291126	1.527444	1.169958	1.08467	0.7985680000000001	1.516873	1.120652	1.330597	1.17801	5.246323	3.284496	4.386304	5.905536	5.75988
MD11G1016400	0.0	0.0	0.0	0.0	0.0	0.0	0.0	0.0	0.0	0.0	0.0	0.0	0.0	0.0	0.0	0.0	0.0	0.0	0.0	0.0	0.0	0.0	0.0	0.0	0.0	0.0	0.0	0.0	0.0	0.0	0.0	0.0	0.0	0.0	0.0	0.0	0.0	0.0	0.0	0.0	0.0	0.0	0.0	0.0	0.0	0.0	0.0	0.0	0.0
MD11G1016500	0.0	0.0	0.0	0.0	0.0	0.0	0.0	0.0	0.0	0.0	0.0	0.0	0.0	0.0	0.0	0.0	0.0	0.0	0.0	0.0	0.0	0.0	0.0	0.0	0.0	0.0	0.0	0.0	0.0	0.0	0.0	0.0	0.0	0.0	0.0	0.0	0.0	0.0	0.0	0.0	0.0	0.0	0.0	0.0	0.0	0.0	0.0	0.0	0.0
MD11G1016600	3.921212	4.250882	6.4199589999999995	3.348754	0.0	0.0	4.05925	6.2014569999999996	3.236913	0.0	4.448915	2.339874	2.623946	3.887054	4.395494	0.0	5.20116	0.0	3.28199	3.430048	6.25798	2.886851	0.0	0.0	4.36214	2.353809	4.301393	6.142457	6.425149	4.2341239999999996	0.0	5.014993	3.8527430000000003	4.121501	5.372933	4.819344	6.182930000000001	5.553833	4.3064480000000005	0.0	4.180573000000001	4.778555	4.210866	7.242521000000001	4.325615	5.171375	6.700489999999999	5.901711	5.3027169999999995
MD11G1016700	0.403411	0.47807700000000003	0.307656	0.589669	0.717987	0.389511	0.818867	0.592589	0.636943	0.33708699999999997	0.268262	0.2755	0.188931	0.253774	0.374342	0.128181	0.21554	0.0	0.30055	0.282028	0.0	0.243522	0.241696	0.106841	0.196088	0.234281	0.273623	0.407957	0.0	0.0	0.553778	0.132706	0.187809	0.0	0.0	0.0	0.0	0.0	0.190746	0.172702	0.0	0.2966	0.129091	0.410307	0.0	0.225593	0.236862	0.499486	0.22313000000000002
MD11G1016800	16.320786	12.287607000000001	13.461816	13.069287	12.703667	16.803127	12.843091000000001	13.537560000000001	13.464689000000002	9.865588	12.851065	13.128466	14.855405	15.98722	17.619246	12.276052	13.097422	16.649971	13.07334	15.647473000000002	12.959209	13.628392000000002	20.516581	15.231644000000001	14.196798999999999	12.412638000000001	13.79295	16.650278	13.369384	13.17876	14.939354000000002	16.565533	15.617023000000001	18.080887	11.697178	15.649854999999999	22.672754	18.651293	18.175467	14.418560000000001	17.287916	18.126135	12.524167	13.463794	14.235914999999999	12.414567	12.044497	9.936703999999999	10.531521000000001
MD11G1017100	0.680809	0.0	1.2706959999999998	3.095056	2.011536	2.13219	1.14449	2.134433	1.961546	0.0	2.158894	1.698654	1.5845360000000002	2.040539	1.0330700000000002	0.0	0.0	0.0	0.0	0.0	0.0	0.0	0.0	0.565555	1.552318	1.238677	0.0	1.6790919999999998	0.914076	1.109278	0.0	2.527275	0.0	0.0	2.768751	1.3437459999999999	1.6071520000000001	2.027082	0.0	3.7640480000000003	1.566737	1.634615	0.0	0.0	3.154889	0.0	1.003599	1.4928860000000002	0.0
MD11G1017400	10.511349000000001	6.312216	7.296031	4.372942	6.561307000000001	5.0081430000000005	3.791173	5.7838	4.990231	2.276659	2.16777	3.731154	3.476283	2.305088	3.144402	2.543797	2.394606	0.0	4.263107	4.144749	4.848171	3.792814	0.0	0.0	5.080511	5.2087010000000005	5.677361	6.532055000000001	5.294143	6.052753	6.2742949999999995	7.12442	5.38817	5.918197	8.009735000000001	4.119173	12.125822	8.1578	8.619694	8.365582	9.950768	10.075679	4.633398000000001	6.172187999999999	3.9404559999999997	4.970223000000001	3.34504	2.959754	4.936116
MD11G1017500	7.57223	8.637341000000001	8.788682000000001	2.7145259999999998	5.505319999999999	8.963856	5.368423	3.5775989999999998	4.570736	4.714946	2.407114	3.2958480000000003	1.999421	2.776719	4.773052	4.402661	4.18496	2.4712080000000003	2.490908	5.309062	2.992809	2.73742	0.0	3.063875	1.6390040000000001	3.157197	2.339096	3.9115339999999996	2.5915630000000003	2.022942	3.3871620000000005	2.061815	2.4498830000000003	2.259935	3.3493190000000004	4.005105	3.138191	3.193136	3.438706	2.801345	3.280357	3.014807	4.05133	2.77727	6.647892	7.189336999999999	8.744856	7.194725999999999	6.604007000000001
MD11G1017600	0.0	0.0	0.0	0.0	0.9137770000000001	0.0	0.0	0.0	0.219662	0.0	0.0	0.0	0.0	0.0	0.0	0.0	0.0	0.0	0.0	0.0	0.0	0.0	0.0	0.0	0.0	0.0	0.0	0.0	0.0	0.0	0.0	0.0	0.0	0.0	0.0	0.0	0.0	0.0	0.0	0.0	0.0	0.751583	0.0	0.0	0.0	0.0	0.8561290000000001	0.0	0.0
MD11G1017800	0.414675	0.0	0.0	0.054942	0.15493800000000002	0.0	0.393806	0.0	0.0	0.12773199999999998	0.0	0.0	0.0	0.0	0.12521500000000002	0.0	0.0	0.0	0.0	0.0	0.0	0.0	0.0	0.0	0.0	0.0	0.0	0.0	0.0	0.0	0.0	0.0	0.0	0.0	0.0	0.0	0.0	0.0	0.0	0.0	0.0	0.0	0.0	0.0	0.15995399999999999	0.0	0.0	0.27221	0.0
MD11G1018100	0.8719549999999999	1.096227	1.076337	0.38719699999999996	0.502437	0.7842020000000001	0.259396	0.362538	0.259259	0.392019	0.0	0.582993	0.427388	0.128073	0.0	0.0	0.26291	0.079566	0.0	0.0	0.0	0.11514100000000001	0.0	0.0	0.0	0.0	0.0	0.0	0.0	0.0	0.0	0.0	0.0	0.0	0.0	0.0	0.0	0.0	0.0	0.0	0.0	0.0	0.0	0.0	0.12568800000000002	0.31822	0.32045799999999997	0.15733	0.109365
MD11G1018200	0.7526	0.40277199999999996	0.569018	0.0	0.603481	0.911158	0.0	0.537254	0.69816	0.538249	0.203795	0.265281	0.549678	0.39566	0.44919799999999993	0.0	0.270735	0.56217	0.0	0.0	0.0	0.0	0.0	0.0	0.0	0.24220799999999998	0.0	0.621789	0.0	0.428129	0.251461	0.0	0.43804099999999996	0.0	0.0	0.0	0.0	0.386768	0.27566999999999997	0.0	0.553784	0.6045	0.0	0.0	0.0	0.0	0.0	0.510206	0.337864
MD11G1018500	0.678547	0.0	0.392372	0.703496	0.559343	0.883566	0.466121	0.0	0.846934	0.0	0.0	0.0	0.0	0.9051610000000001	0.0	0.0	0.0	0.0	0.0	0.623217	0.0	0.159186	0.0	0.0	0.0	0.0	0.0	0.0	0.0	0.0	0.383027	0.0	0.0	0.0	0.0	0.0	0.0	0.0	0.0	0.0	0.0	0.0	0.0	0.0	0.0	0.0	0.0	0.0	0.211761
MD11G1018600	0.0	0.0	0.0	0.0	0.0	0.0	0.0	0.0	0.0	0.0	0.0	0.0	0.0	0.0	0.0	0.0	0.0	0.0	0.0	0.0	0.0	0.0	0.0	0.0	0.0	0.0	0.0	0.0	0.0	0.0	0.0	0.0	0.0	0.0	0.0	0.0	0.0	0.0	0.0	0.0	0.0	0.0	0.0	0.0	0.0	0.0	0.0	0.0	0.0
MD11G1018800	0.48113999999999996	0.0	0.0	0.0	0.0	0.0	0.0	0.0	0.0	0.0	0.0	0.295589	0.0	0.0	0.0	0.0	0.0	0.0	0.0	0.0	0.0	0.0	0.0	0.0	0.0	0.0	0.0	0.0	0.0	0.0	0.0	0.0	0.0	0.0	0.0	0.0	0.0	0.0	0.0	0.0	0.0	0.0	0.0	0.0	0.0	0.0	0.0	0.0	0.0
MD11G1018900	0.175163	0.0	0.306436	0.15875799999999998	0.0	0.0	0.131613	0.0	0.0	0.0	0.0	0.20139300000000002	0.0	0.158589	0.0	0.0	0.302084	0.0	0.0	0.0	0.0	0.0	0.0	0.0	0.0	0.0	0.0	0.0	0.0	0.0	0.0	0.0	0.0	0.0	0.0	0.0	0.0	0.0	0.0	0.0	0.0	0.0	0.0	0.0	0.0	0.0	0.0	0.0	0.0
MD11G1019100	0.318947	0.336032	0.126559	0.7010270000000001	0.30749099999999996	0.32308899999999996	0.257351	0.673723	0.075325	0.21936599999999998	0.069	0.190965	0.327332	0.7442409999999999	0.0	0.0	0.171874	0.48548100000000005	0.340631	0.431173	0.0	0.0	0.32871500000000003	0.0	0.31509899999999996	0.20501599999999998	0.5741430000000001	0.08806699999999999	0.475079	0.9663799999999999	0.14536300000000002	1.284457	0.071935	1.279173	0.443119	1.8163060000000002	0.529918	0.692397	0.10294400000000001	0.389846	0.48913	0.490014	0.088335	0.361844	0.071894	1.387465	0.0	1.014507	0.44285
MD11G1019200	1.502132	1.046252	1.647786	1.350207	1.166583	0.0	1.321164	1.064933	1.205103	0.506283	0.763959	1.090967	0.0	0.14122	0.286292	0.0	0.175533	0.0	0.44621700000000003	0.0	0.0	0.306917	0.47877299999999995	0.133497	0.0	0.310504	0.0	0.306628	0.0	0.0	0.351107	0.264801	0.27253	0.0	0.418229	0.18418199999999998	0.2777	0.561272	0.297485	0.306753	0.0	0.368019	0.0	0.157083	0.693376	0.0	0.655094	0.596748	0.871242
MD11G1019400	0.0	0.0	0.0	0.0	0.0	0.0	0.0	0.619292	0.0	0.49441199999999996	0.0	0.0	0.0	0.0	0.0	0.31844	0.0	0.0	0.509896	0.0	0.0	0.471526	0.0	0.0	0.0	0.0	0.0	0.0	0.0	0.0	0.0	0.0	0.0	0.0	0.0	0.0	0.0	0.0	0.0	0.0	0.369998	0.0	0.0	0.0	0.0	0.0	0.270704	0.658238	0.203248
MD11G1019500	12.992063	12.713392	9.472958	12.070646	13.927239000000002	10.458903	7.5060910000000005	15.666917000000002	14.047891	15.129189000000002	18.68964	10.046902000000001	15.521704999999999	13.489298999999999	17.038555	12.48167	9.289861	12.937475	8.272328	11.766695	7.70235	10.253199	0.0	7.0135559999999995	11.59532	9.523827	9.682847	8.068925	11.302849	9.011416	9.577024	9.995011	11.308036999999999	14.125383	12.623427000000001	9.757819999999999	7.724341000000001	7.285953999999999	8.749477	13.046948	5.9085589999999995	9.705247	6.887797999999999	8.657451	7.176014	8.620068	7.447454	5.986224	7.261827
MD11G1019600	5.221029	3.101723	4.785326	3.0887580000000003	3.539196	3.4620839999999995	3.5061949999999995	3.6662220000000003	4.0884480000000005	4.802906	2.928491	5.344236	7.6282440000000005	6.749236	5.647654	5.721753	5.454489	7.736386	5.225593	8.431519999999999	5.92782	5.698341	14.929835	4.912838	5.617469	8.408958	3.8744940000000003	8.894272	8.027949000000001	4.696962999999999	5.126002	6.020678	6.626506	8.347171000000001	8.484583	7.219809	6.342023	5.770391	6.661758	5.615964	6.712016	6.3650519999999995	5.262249	5.699043	5.5693529999999996	3.995403	6.047842	6.191528	5.613983999999999
MD11G1019800	0.20241900000000002	0.0	0.22297899999999998	0.0	0.163971	0.0	0.0	0.271328	0.0	0.477958	0.0	0.31486	0.0	0.166155	0.38764499999999996	0.061064	0.17488199999999998	0.0	0.0	0.0	0.0	0.0	0.0	0.127133	0.0	0.0	0.0	0.0	0.0	0.0	0.320158	0.162578	0.173488	0.10488199999999999	0.0	0.21171199999999998	0.0	0.0	0.0	0.0	0.0	0.0	0.0	0.0	0.0	0.0	0.0	0.0	0.0
MD11G1020100	0.0	0.0	0.0	0.0	0.6550060000000001	0.0	0.0	0.0	0.0	0.0	0.0	1.344188	0.0	0.0	0.0	0.0	0.0	0.0	0.0	1.95628	0.0	0.0	0.0	0.0	0.0	0.0	0.0	0.0	0.0	0.0	0.0	0.0	0.0	0.0	0.0	0.0	0.0	0.0	1.6979240000000002	0.0	0.0	0.0	0.0	1.4484190000000001	0.0	0.0	0.0	0.0	0.0
MD11G1020300	0.0	0.663043	2.135981	0.0	1.072298	0.95985	0.0	0.0	0.0	0.0	1.615972	0.0	2.224982	2.375325	1.626665	1.493683	0.0	1.981616	1.8646349999999998	1.359721	2.902615	2.818644	1.9793479999999999	2.094594	3.2786660000000003	3.659583	0.0	3.936401	4.093143	3.105	2.309316	5.535195	5.7595730000000005	6.255916	3.2811220000000003	5.2446779999999995	3.546494	3.057277	2.9342479999999997	4.214258999999999	0.0	5.802887	3.651925	3.277944	2.5718400000000003	1.307862	0.0	0.0	2.3595990000000002
MD11G1020500	0.0	0.567822	0.0	0.8577319999999999	0.548456	0.0	0.254162	0.0	0.551072	0.49863599999999997	0.0	0.0	0.0	0.0	0.32154699999999997	0.0	0.0	0.0	0.0	0.0	0.325777	0.0	0.23475100000000002	0.0	0.153813	0.586841	0.394556	0.6718970000000001	0.0	0.0	0.0	0.0	0.45065299999999997	0.0	0.48104399999999997	0.0	0.0	0.0	0.542241	0.0	0.0	0.0	0.0	0.0	0.0	0.0	0.28139699999999995	0.0	0.205896
MD11G1020600	0.8551280000000001	1.356203	1.585461	1.8682590000000001	0.9243319999999999	1.858716	0.0	0.0	1.307274	1.46522	1.77797	1.247591	0.311958	0.354644	0.0	0.887518	0.0	0.9710610000000001	1.055392	0.5030859999999999	0.0	0.0	0.0	0.65881	2.028121	0.0	1.176058	1.217539	1.20179	1.065962	0.0	0.9675379999999999	0.586519	0.0	0.942232	0.0	1.136599	0.896876	0.0	0.0	1.160601	0.667142	0.0	0.0	0.837456	0.0	0.0	0.786978	0.0
MD11G1020700	3.460657	1.9775619999999998	0.0	0.0	0.0	2.010241	0.0	3.7729230000000005	2.402438	5.235777	5.09722	4.074192	4.07555	5.890173	5.304767	3.594592	3.8434739999999996	0.0	2.996581	3.301886	0.0	3.020978	0.0	3.899954	0.0	2.709527	0.0	0.0	3.7776660000000004	2.140144	3.910933	4.703949	0.0	0.0	0.0	4.734383	0.0	0.0	0.0	3.822659	3.925625	3.754968	3.403573	0.0	4.015237	2.102103	0.0	0.0	0.0
MD11G1020900	1.0964459999999998	0.0	1.534374	2.431359	0.0	1.593952	0.0	1.428922	1.030649	1.26701	1.929127	1.1114629999999999	1.900691	1.6861119999999998	0.0	2.7422590000000002	1.365221	1.9291490000000002	0.9409649999999999	0.788725	1.77388	2.4635830000000003	5.188267	1.821191	0.0	1.6952200000000002	0.0	0.0	0.9189510000000001	0.0	1.3528719999999999	2.1129290000000003	1.127364	0.0	1.534649	0.0	2.0613240000000004	1.501133	1.597082	0.0	0.0	0.802046	0.0	0.0	1.1756389999999999	2.140809	1.47141	2.046093	0.0
MD11G1021300	0.313483	0.0	0.561395	0.565662	0.0	0.0	0.33966799999999997	0.0	0.7206779999999999	0.9704079999999999	0.293939	0.29904200000000003	0.274307	0.0	0.0	0.0	0.0	0.0	0.0	0.0	0.0	0.0	0.0	0.0	0.0	0.0	0.632749	0.0	0.0	0.0	0.0	0.0	0.0	0.0	0.0	0.0	0.0	0.0	0.0	0.049006	0.0	0.0	0.0	0.326129	0.0	0.0	0.0	0.0	0.0
MD11G1021400	1.5552	0.565655	1.803898	1.571115	1.239058	1.4157549999999999	0.748401	0.397383	1.719097	2.08256	1.287949	0.8728809999999999	0.166186	0.44638500000000003	1.261601	0.579041	0.302274	0.5004109999999999	0.45354399999999995	0.517762	0.361608	0.769319	0.144531	0.18025	0.283065	0.175181	0.33824699999999996	0.661926	0.46111599999999997	0.142299	0.173648	0.201775	0.0	0.231177	0.335277	0.0	0.11606300000000001	0.0	0.385327	0.0	0.125788	0.109757	0.0	0.0	0.347123	0.754916	0.57118	0.564129	0.36298800000000003
MD11G1021800	6.689644	4.981909	10.370457	7.582505	6.910421	9.986146000000002	5.287447	8.743406	8.632019999999999	8.325677	9.861832000000001	6.7922839999999995	7.5906199999999995	9.135629	11.120275	10.470558	8.964576	11.367871000000001	9.636992999999999	10.597145	14.156647	10.519222000000001	0.0	11.900941	12.984715	13.807549	11.748103	10.84811	12.985675	11.617235	11.444151	11.539515	16.609497	11.727574	11.863689	11.852794	11.517059	11.159774	11.054378999999999	12.054205	15.124457999999999	10.553797	11.480499	9.952468	4.693230000000001	5.5612129999999995	6.453757	5.780039	5.495315
MD11G1021900	0.36496100000000004	0.0	0.151808	0.0	0.0	0.0	0.10005399999999999	0.0	0.0	0.27022399999999996	0.0	0.335565	0.0	0.0	0.0	0.173784	0.0	0.0	0.0	0.0	0.0	0.0	0.0	0.0	0.0	0.0	0.0	0.342393	0.0	0.0	0.0	0.0	0.0	0.0	0.0	0.0	0.025883999999999997	0.0	0.0	0.0	0.0	0.0	0.0	0.0	0.0	0.0	0.0	0.0	0.0
MD11G1022000	0.451708	0.0	1.3559510000000001	0.81508	0.0	0.0	0.0	0.0	0.0	1.241657	0.0	0.0	0.0	1.14582	1.8465220000000002	0.0	0.0	2.051797	1.25395	0.0	0.0	2.043414	0.0	1.344302	0.0	0.0	1.801779	0.673516	2.003849	0.0	0.0	1.285895	1.301715	2.11783	0.0	0.0	0.0	0.0	1.562129	0.0	0.0	0.0	2.240024	0.0	0.0	1.1612120000000001	1.8256130000000002	0.0	0.8953059999999999
MD11G1022200	0.35837600000000003	0.0	0.167704	0.0	0.0	0.0	0.098247	0.342936	0.0	0.28988800000000003	0.0	0.345985	0.0	0.0	0.0	0.170649	0.0	0.0	0.0	0.0	0.0	0.0	0.0	0.0	0.0	0.0	0.0	0.336215	0.0	0.0	0.0	0.0	0.0	0.0	0.0	0.0	0.06579	0.0	0.0	0.0	0.0	0.0	0.0	0.0	0.0	0.0	0.0	0.0	0.0
MD11G1022300	0.0	0.0	0.0	0.0	0.0	0.0	0.0	0.0	0.0	0.0	0.0	0.0	0.0	0.0	0.0	0.0	0.0	0.0	0.0	0.0	0.0	0.0	0.0	0.0	0.0	0.0	0.0	0.0	0.0	0.0	0.0	0.0	0.0	0.0	0.0	0.0	0.0	0.0	0.0	0.0	0.0	0.0	0.0	0.0	0.0	0.0	0.0	0.0	0.0
MD11G1022400	3.401647	4.783881	3.850093	4.174641	4.40384	3.5024629999999997	5.06962	4.520980000000001	4.518803	7.269086	5.929119999999999	3.9531169999999998	6.391806	6.459558	7.407703	5.635848999999999	6.48192	8.498558000000001	5.5005120000000005	6.990606	7.393502000000001	6.838491	6.045036	4.941724	8.693143	8.606978	8.365206	6.067204	6.374123	6.407030000000001	6.999396000000001	9.391110000000001	5.661204	7.954784	8.465628	6.3781099999999995	6.468155	6.454415	6.5967720000000005	6.41597	6.56882	7.200821	8.084218	7.007224000000001	3.570906	3.736706	4.205414	5.009443	3.6933730000000002
MD11G1022700	0.0	0.0	0.0	0.0	0.0	0.0	0.0	0.0	0.0	0.0	0.0	0.0	0.0	0.0	0.0	0.0	0.0	0.0	0.0	0.0	0.0	0.0	0.0	0.0	0.0	0.0	0.0	0.0	0.0	0.0	0.0	0.0	0.0	0.0	0.0	0.0	0.0	0.0	0.0	0.0	0.0	0.0	0.0	0.0	0.0	0.0	0.0	0.0	0.0
MD11G1022800	10.399022	10.268307	10.35908	7.721431	9.202533	0.0	10.338139	9.139677	9.486469999999999	6.479207	7.130108	7.82527	4.749617	5.407344	5.64636	2.31107	4.045889	4.047046	3.662519	2.5752990000000002	1.871763	2.618552	0.0	2.388321	2.075429	3.6867400000000004	2.354904	2.296743	3.6129309999999997	2.100174	2.892904	2.9676400000000003	1.7525819999999999	2.699343	4.11381	2.8620389999999998	3.2841410000000004	3.197843	4.237686	0.0	5.407997	4.105693	5.934489	4.481319999999999	4.0578	3.83955	2.889193	4.036713	3.5735120000000005
MD11G1024200	74.508713	81.328735	77.457001	174.575058	107.33698999999999	108.44651	95.86191600000001	147.64386000000002	178.75186200000002	186.804733	217.519012	198.27504	175.834656	166.976196	205.005478	101.548637	130.570984	128.265106	99.70272800000001	113.02323200000001	114.43132800000001	101.40340400000001	106.29132800000001	91.319351	97.188271	114.06131699999999	111.535576	99.425217	100.210373	98.582458	95.869392	110.93796499999999	99.422768	90.217972	106.319	81.85984	97.602364	97.045578	103.862404	82.059898	83.93890400000001	103.547218	86.738686	89.044739	59.245525	65.901588	65.030426	46.892437	47.161087
MD11G1024300	1.135233	1.2136200000000001	1.516613	1.8464369999999999	1.516708	1.0237319999999999	1.6982400000000002	1.465233	1.5967129999999998	0.0	0.0	1.056705	1.458068	0.0	0.0	1.330709	0.0	0.481753	0.0	0.72301	0.0	0.0	0.0	0.0	1.024276	0.0	0.733404	1.6871610000000001	0.434329	0.48835500000000004	0.0	1.047156	0.0	0.0	0.0	1.043939	1.020218	1.375306	0.535741	0.0	0.78199	0.727444	0.0	0.90764	0.0	0.0	0.0	0.0	0.513273
MD11G1026000	0.0	0.0	0.0	0.0	0.0	0.0	0.0	0.0	0.0	0.0	0.0	0.0	0.0	0.0	0.0	0.0	0.0	0.0	0.0	0.0	0.0	0.0	0.0	0.0	0.0	0.0	0.0	0.0	0.0	0.0	0.0	0.0	0.0	0.0	0.0	0.0	0.0	0.0	0.0	0.0	0.0	0.0	0.0	0.0	0.0	0.0	0.0	0.0	0.0
MD11G1026100	0.0	0.0	0.0	0.0	0.0	0.0	0.0	0.0	0.0	0.0	0.0	0.0	0.0	0.0	0.0	0.0	0.0	0.0	0.0	0.0	0.0	0.0	0.0	0.0	0.0	0.0	0.0	0.0	0.0	0.0	0.0	0.0	0.0	0.0	0.0	0.0	0.0	0.0	0.0	0.0	0.0	0.0	0.0	0.0	0.0	0.0	0.0	0.0	0.0
MD11G1027400	7.339212	7.357632000000001	13.171741	4.772241999999999	5.844878	1.7378060000000002	6.253867	8.951841	5.597408000000001	5.3743419999999995	9.422145	9.896571	29.472157	20.429243	15.214604999999999	41.590515	28.847586	28.133928000000004	57.222717	38.860003999999996	42.361546000000004	63.197128	9.286802999999999	60.114444999999996	63.498024	21.137064000000002	47.499062	52.094601000000004	44.477340999999996	37.166775	43.644672	87.257347	97.514084	53.63815699999999	58.879681000000005	72.108711	144.654724	144.08551	128.67706299999998	244.455185	240.173721	305.833954	235.07989500000002	347.098846	10.594954	54.67646	24.620419000000002	6.492986	14.864032
MD11G1027500	0.9285180000000001	0.476965	0.0	1.456495	1.147453	0.0	0.0	0.538733	0.899058	1.6709189999999998	2.399143	2.1116919999999997	14.186675	12.724615	11.190441	29.534513	22.272555999999998	12.28855	29.521544	29.432178000000004	25.857988	30.031153000000003	8.726107	40.11874	47.734478	43.644283	38.302925	39.8909	24.725851000000002	30.511814	29.067869	38.452431	32.245540999999996	25.012054	29.950325	28.697803000000004	62.30798299999999	37.393532	40.937336	106.73831899999999	184.470062	183.11679099999998	149.99202	200.052307	1.3776469999999998	3.918932	0.945521	1.114274	1.326941
MD11G1027600	3.29216	4.70124	5.9289819999999995	3.4100949999999997	4.6378330000000005	2.9782990000000003	6.742362	3.965379	5.874511	11.106236	11.066956	8.696383	25.281803	21.666719	18.696232000000002	17.655371	18.068379999999998	19.490154	35.71199	27.693701	30.204635999999997	33.296879	0.0	33.740210999999995	46.626896	23.811878	30.579702	33.433849	30.123421	32.201725	25.538712	43.276466	62.305717	29.146355	38.263809	39.951316999999996	70.924988	73.395172	51.641693	96.250458	105.52433	123.280174	93.04798100000001	119.79548600000001	9.738045	30.526746999999997	21.856517999999998	5.139711	9.477633
MD11G1027900	0.0	4.453323999999999	0.0	4.661735	0.0	0.0	2.319347	0.0	4.521614	7.851617	0.0	0.0	0.0	3.435335	4.850535	4.075709	3.841839	3.0680330000000002	0.0	0.0	0.0	4.042665	0.81984	2.828186	5.657394	0.0	5.845701	3.329424	5.496779	6.9044289999999995	0.0	0.0	3.3652660000000005	7.047598	0.0	5.2374279999999995	5.86763	7.591775999999999	0.0	4.682393	0.0	0.0	6.211957	8.039812	0.0	0.0	0.0	2.942338	0.0
MD11G1028000	0.0	0.0	0.0	0.0	0.0	0.0	0.0	0.0	0.0	0.0	0.0	0.0	0.0	0.0	0.0	0.0	0.0	0.0	0.0	0.0	0.0	0.0	0.0	0.0	0.0	0.0	0.0	0.0	0.0	0.0	0.0	0.0	0.0	0.0	0.0	0.0	0.0	0.0	0.0	0.0	0.0	0.0	0.0	0.0	0.0	0.0	0.0	0.0	0.0
MD11G1028100	0.91584	0.0	0.0	0.0	0.5267649999999999	0.0	0.924818	0.0	0.0	0.0	0.345612	0.0	0.0	0.0	0.366917	1.421549	0.49597600000000003	0.0	0.9433469999999999	0.9598479999999999	1.4112069999999999	1.003627	0.0	0.0	1.346113	1.075783	0.337316	0.0	0.0	0.757641	1.689236	1.0313299999999999	0.879993	0.8826620000000001	0.8707360000000001	0.787589	1.104465	0.709465	0.9603200000000001	1.4774049999999999	0.81233	1.615839	2.048423	1.837577	1.558577	3.582501	1.4678930000000001	3.4787190000000003	2.501086
MD11G1028400	0.0	0.0	0.0	0.0	0.553104	0.0	0.0	0.0	0.0	0.0	0.683329	0.405183	0.0	0.0	0.0	0.320184	0.0	0.0	0.0	0.0	0.0	0.0	0.0	0.0	0.0	0.0	0.345697	0.0	0.5938060000000001	0.325201	0.0	0.0	0.0	0.0	0.549291	0.0	0.0	0.0	0.0	0.0	0.23645	0.0	0.0	0.0	0.41705600000000004	0.0	0.252715	0.0	0.0
MD11G1028500	19.436287	19.957558	17.615122	25.589195	20.345067999999998	18.383379	21.217592	23.663219	20.4816	20.884802	21.416134	22.444698000000002	14.429739999999999	13.94871	12.665177	10.114913	14.563554000000002	9.483678	18.852045	16.560688	16.05077	15.770102	11.433524	15.361313	21.608747	21.597679	21.838661	30.094124	33.740864	29.139815999999996	39.031876000000004	30.877413	30.07933	30.260921000000003	30.631262	34.409431	22.637767999999998	27.27692	25.369464999999998	22.118673	14.347679000000001	18.220807999999998	14.171176	11.282324000000001	33.560413	25.41988	28.70787	32.061821	35.192837
MD11G1028600	11.292252000000001	8.366033999999999	8.384905	9.877434	9.324664	11.322989	9.023366000000001	6.211798	8.383147	9.612452000000001	8.353744	7.544150999999999	5.291274	8.743632	8.314344	4.403837	5.677969	5.0813239999999995	6.84797	5.764463	6.8466130000000005	3.978043	12.489486999999999	6.258785	6.190469	6.436383999999999	5.010343	6.74626	7.289052000000001	5.632631	6.473169	6.911181	6.2861720000000005	8.673858000000001	5.809629	6.146571	8.034103	7.743736999999999	9.943302000000001	6.798456	7.140213	7.353992	8.186694000000001	5.367927	10.005307	9.51562	11.239882000000001	11.600717999999999	9.147313
MD11G1028900	5.060715	5.272817	2.368775	8.228959	7.77007	4.39409	2.813987	7.4676789999999995	5.307718	9.193908	8.238244	9.930899	20.706947	11.52861	15.654226000000001	12.323912	13.320260000000001	16.730392000000002	9.795182	9.483558	10.230672	12.1017	5.388746	9.067028	11.379724000000001	8.897016	9.429302999999999	10.113525	7.704135000000001	10.635144	10.759628999999999	9.686231	10.577952	10.52918	8.533997	9.299095	11.420492	11.190213	9.991997999999999	12.953671	15.884332	11.813493	5.799875	11.204077	3.863396	3.9097419999999996	5.705483	3.699045	5.656054
MD11G1029000	7.762983999999999	4.204528	5.691501000000001	5.9756800000000005	7.022714	0.0	6.182233	9.459846	7.20233	6.4896910000000005	8.572957	5.704526	6.241179	6.438832	9.034755	9.16361	4.999286	0.0	4.613582	5.145757	4.119492	7.156184	0.0	2.68814	6.7571449999999995	6.141932	5.521666000000001	3.58155	2.887522	5.016812	5.438393	10.544505000000001	3.5267449999999996	4.100266	4.316694	5.014125	5.8497900000000005	5.774696	5.655034	8.841172	5.027153	6.065996	5.076402	10.296883	3.8195989999999997	5.379815	3.284675	0.0	7.255342999999999
MD11G1029100	4.4858199999999995	3.768901	7.905672	5.695826	7.139831	3.1732419999999997	3.5771330000000003	4.863028	6.646539	4.07374	4.094443	6.320697	4.619024	3.3272690000000003	5.406745	6.068834	4.936329	0.0	3.052648	4.614679	3.087719	3.159912	0.0	2.335101	2.942987	4.346754	2.981086	0.0	2.600221	1.9899950000000002	3.137099	3.483396	3.640138	1.993069	1.80076	2.815566	2.442942	3.5012839999999996	2.875213	6.914494	4.055445	8.848158	3.037344	5.446418	0.0	2.286989	5.273553	0.0	2.836071
MD11G1029300	13.699722	11.310365	13.110325	10.246945	13.441891	10.157017	12.152288	13.321960999999998	12.719247	16.571568	16.670648999999997	17.710903	19.109735	19.751814000000003	18.278713	6.814258000000001	8.55594	7.5613589999999995	7.5632660000000005	5.238683	4.579165	7.5866229999999995	0.0	5.572464	5.731387000000001	7.6963289999999995	8.999199	8.320045	6.401561	7.336255	10.451808999999999	8.423492999999999	11.983637	0.0	9.909521	14.348482	9.732992	8.65507	8.129754	5.157723000000001	10.681292	10.631960000000001	8.33179	5.584075	0.0	5.569703	7.518053999999999	5.147981	6.790152
MD11G1029400	13.827648000000002	19.697256	17.492256	24.415993	22.086077	20.67416	20.155878	21.372768	16.624257999999998	14.116928	14.362379	17.217167	17.066027	17.616066	13.024797	12.823074	20.959630999999998	17.277033	15.853561	19.659639000000002	20.500227	17.482166	0.0	17.564739000000003	13.748724	14.676568	15.992947000000001	25.32242	24.405584	23.945692	23.81377	23.526115	26.599455	29.151071999999996	32.277813	25.237885000000002	31.062186999999998	38.273979	35.721684	33.053627	29.052031	33.33289	24.637832999999997	23.258997	16.158493	16.201286	17.866522	18.658410999999997	14.014785999999999
MD11G1029600	0.0	0.0	0.0	0.0	1.215517	0.0	0.0	2.599399	1.892093	0.0	1.415057	0.0	0.0	0.0	1.415253	0.0	0.0	0.0	0.0	0.687064	0.0	0.0	0.0	0.0	0.0	0.0	0.0	0.0	0.0	0.0	0.7277819999999999	0.0	0.0	0.0	0.0	0.0	0.0	0.0	0.0	0.0	0.0	0.419781	0.0	0.0	0.0	0.0	2.020108	0.80672	0.0
MD11G1029700	0.764075	0.406942	0.5713689999999999	0.325945	0.567262	0.3076	0.581546	0.389083	0.278401	0.602788	0.6342220000000001	0.41811499999999996	0.592631	0.635886	0.917681	0.49306700000000003	0.0	0.8474389999999999	0.79047	0.668189	0.74652	0.637045	0.352325	0.7316520000000001	0.752285	0.7356010000000001	0.697882	0.725531	0.9404520000000001	0.797177	1.210177	1.051872	0.662111	1.055911	1.079373	0.981067	0.6182310000000001	0.6903060000000001	0.720615	0.589874	0.657573	0.8280559999999999	0.54698	0.47355600000000003	0.548862	0.421551	0.770338	0.6789689999999999	0.566908
MD11G1029800	0.16488599999999998	0.255896	0.27845	0.15136	0.36093200000000003	0.21535100000000001	0.278026	0.15845	0.24589299999999997	0.25608000000000003	0.060383000000000006	0.156702	0.05371	0.306682	0.29079699999999997	0.214098	0.146231	0.177023	0.171692	0.47951800000000006	0.20011700000000002	0.116408	0.383788	0.251936	0.123275	0.324295	0.19602999999999998	0.33565	0.188385	0.450425	0.02385	0.380285	0.564574	0.188751	0.27426300000000003	0.26800999999999997	0.32556999999999997	0.37661300000000003	0.187399	0.24202600000000002	0.026751	0.038287	0.447758	0.181142	0.377033	0.181606	0.514595	0.21134299999999998	0.142349
MD11G1029900	0.435338	1.336669	0.508614	0.264646	1.26637	0.894567	0.47674799999999995	1.382355	0.607897	0.468897	1.420294	0.979359	0.6652060000000001	1.376284	1.345092	1.656161	0.611463	0.996653	0.9311450000000001	1.989848	1.262556	2.616732	1.9868830000000002	1.000226	0.872475	1.545089	2.513939	1.6257409999999999	1.7798509999999998	1.312942	1.044846	1.7432299999999998	1.181814	2.5700979999999998	1.232427	0.9709760000000001	0.304735	1.051025	1.864689	1.760275	0.332938	0.8530969999999999	0.9091389999999999	0.977558	0.8832270000000001	1.204113	1.168759	1.526702	1.3060559999999999
MD11G1030000	0.0	0.0	0.0	0.0	0.0	0.0	0.0	0.0	0.0	0.0	0.0	0.0	0.0	0.0	0.0	0.0	0.0	0.0	0.0	0.0	0.0	0.0	0.0	0.0	0.0	0.0	0.0	0.0	0.0	0.0	0.0	0.0	0.0	0.0	0.0	0.0	0.0	0.0	0.0	0.0	0.0	0.0	0.0	0.0	0.0	0.0	0.0	0.0	0.0
MD11G1030100	0.30691999999999997	0.0	0.0	0.0	0.097414	0.0	0.0	0.354047	0.489299	0.0	0.298408	0.784658	0.0	0.0	0.0	0.0	0.0	0.0	0.011739	0.0	0.0	0.055335	0.0	0.0	0.0	0.370902	0.0	0.0	0.0	0.117943	0.36941799999999997	0.09778200000000001	0.0	0.0	0.096717	0.0	0.0	0.0	0.0	0.0	0.0	0.0	0.0	0.0	0.0	0.0	0.0	0.0	0.056391
MD11G1030200	3.128295	2.289763	2.781575	2.99297	3.009904	4.029171	3.956838	3.087678	2.4390419999999997	3.6790580000000004	3.931857	3.045493	5.3677529999999996	5.251369	5.695695	5.066504	3.7048940000000004	5.241107	5.666714	5.948811	7.147015	5.548312	3.3312510000000004	6.103671	6.280162000000001	7.160144	6.296615	8.368001	6.884632000000001	7.780164	8.825534	7.841203999999999	6.878864999999999	7.8925399999999994	9.881072999999999	8.859628	4.898562999999999	7.014328	5.826356	4.8987870000000004	5.013313	5.084778	3.423051	3.422625	4.935105	4.716626	4.596717	4.718395	5.798799
MD11G1030300	4.422497	2.758022	3.9517580000000003	1.504152	2.17909	2.416787	3.047498	1.3912010000000001	1.8503319999999999	1.5926719999999999	1.166658	1.8540860000000001	1.774544	1.9970290000000002	1.8985459999999998	1.6483349999999999	1.888536	2.339777	2.518207	1.536107	2.527991	2.474581	2.586689	1.852139	2.0785139999999998	2.188175	2.320131	1.451338	2.3315650000000003	1.94382	2.689644	2.602419	1.9249740000000002	2.073092	1.9852	2.565048	2.00152	1.702034	1.874909	2.193653	1.647877	1.9844970000000002	1.1677959999999998	1.546474	2.349709	2.4850119999999998	2.836823	3.6411050000000005	3.8943230000000004
MD11G1030400	3.148703	3.2359139999999997	2.4689419999999997	2.458873	2.903816	2.329425	2.6453860000000002	2.421847	2.429348	1.799202	2.0995880000000002	1.928139	1.8033860000000002	1.366494	2.026636	1.221428	1.214915	2.660024	1.2446110000000001	2.600145	1.7430970000000001	1.472228	2.450454	1.250833	1.588154	1.455166	1.9633880000000001	1.646843	1.53896	1.244534	1.9194630000000001	1.549276	0.946731	0.960103	0.865417	1.2988790000000001	1.0283120000000001	0.9239930000000001	0.6976939999999999	0.8315370000000001	0.583853	0.663235	0.793505	0.536916	1.213606	1.5619290000000001	1.554591	2.3184720000000003	1.752523
MD11G1030500	1.501348	1.737096	1.684639	1.80282	1.9277650000000002	3.6299650000000003	1.4857870000000002	2.158534	1.77093	1.263456	1.2642129999999998	1.432809	1.4779309999999999	0.941682	1.8522330000000002	1.51019	1.0823909999999999	2.2019599999999997	1.33828	1.993386	1.586416	1.9449319999999999	3.2934930000000002	1.086594	1.674268	2.671657	1.249398	1.3923299999999998	1.547742	1.137783	1.211623	1.641268	1.429414	1.200223	2.112695	1.304067	1.11846	0.8410629999999999	0.807103	1.005319	0.9619260000000001	1.6748919999999998	1.579702	0.377823	1.892712	1.449522	1.43307	1.676105	1.201007
MD11G1030700	0.0	0.0	0.0	0.0	0.0	0.0	0.0	0.0	0.0	0.0	0.0	0.0	0.0	0.0	0.0	0.0	0.0	0.0	0.0	0.0	0.0	0.0	0.0	0.0	0.0	0.0	0.0	0.0	0.0	0.0	0.0	0.0	0.0	0.0	0.0	0.0	0.7948729999999999	0.0	0.0	0.0	0.0	0.0	0.0	0.0	0.0	0.0	0.0	0.0	0.0
MD11G1030800	7.584480999999999	7.023136	5.2838389999999995	7.715491	6.049876	6.9669360000000005	6.413737	5.892587000000001	7.029211999999999	6.854372	7.361561	4.091317	4.078894999999999	2.849359	6.028976999999999	4.738968	3.983215	7.067108999999999	5.023141000000001	5.861809	7.664331	6.885453999999999	4.083679	6.132112	6.523384	4.602283	5.047386	6.088493	8.106376	4.7916989999999995	6.720242999999999	8.118505	6.325867	8.016492	7.957426	5.099792	5.499630000000001	4.0349260000000005	5.398973000000001	6.239523999999999	5.374126	2.9048130000000003	4.074927	3.45508	3.819112	5.586448000000001	6.099515	4.013498	4.961836
MD11G1030900	1.647829	3.465415	1.830888	2.360897	1.8492520000000001	2.39717	1.696475	2.423013	3.1423080000000003	3.10431	2.856424	3.0138119999999997	2.963753	3.009722	2.4198939999999998	1.435518	3.085393	1.9764	3.100609	2.550132	1.692567	3.262906	0.0	4.331525	3.492728	2.6572169999999997	3.073843	4.101478	3.5263400000000003	5.099348	3.667357	4.012549	6.06407	3.71256	4.0692129999999995	4.5084480000000005	3.463742	3.3327269999999998	4.156542	4.559456	4.138444	4.4858199999999995	3.955799	4.02987	1.752602	3.049261	1.484142	1.569708	2.375253
MD11G1031000	13.515371	9.583833	11.981024	11.775349	9.469691000000001	10.381866	12.478057000000002	14.373478	9.167908	15.397637	14.019542000000001	13.659495999999999	16.065191	17.276239	15.63305	20.213504999999998	19.409426	21.495562	21.01255	18.202604	20.189611	21.345198	14.715407	22.48852	22.01997	23.204634	21.968374	21.055721	24.208776	22.068844	21.852625	21.976323999999998	18.551876	20.104935	20.657898	20.297663	18.574244	19.834024	20.696795	17.034887	14.656572	17.452074	12.546546000000001	12.014853	14.571994	16.315979000000002	16.166342	18.356993	17.774276999999998
MD11G1031300	0.7163729999999999	0.734051	0.583731	0.245802	0.39522399999999996	0.561493	0.5215380000000001	0.9538030000000001	0.382741	0.815398	0.677383	0.552094	0.438691	0.7670560000000001	0.6479010000000001	0.278661	0.18717	0.36293200000000003	0.814404	0.311307	0.739354	0.864115	0.274417	0.538435	0.635022	0.290493	1.049415	0.793231	0.559175	0.682702	0.673326	0.715322	0.5979949999999999	0.43124399999999996	0.544756	0.73773	0.470096	0.930544	0.534217	0.39335	0.7451770000000001	0.573803	0.601915	0.7600779999999999	0.5761890000000001	0.784245	0.36074	0.656468	0.755663
MD11G1031400	0.79324	0.0	1.239466	2.15145	1.893152	0.0	1.575364	1.268613	0.0	0.0	0.0	1.148759	2.006646	0.0	0.0	0.0	0.0	1.1373280000000001	2.198661	0.0	0.0	1.459457	0.0	0.0	1.831606	1.6588049999999999	1.749745	1.388735	0.0	0.0	0.0	3.20581	0.0	0.0	4.084226	0.0	2.784834	2.6666790000000002	0.0	0.0	1.966764	1.558607	0.0	3.1040259999999997	2.88027	0.0	0.0	0.0	1.536991
MD11G1031700	0.0	0.0	0.47208	0.0	0.0	0.0	0.0	0.45605100000000004	0.0	0.0	0.0	0.0	0.0	0.0	0.0	0.0	0.0	0.0	0.0	0.0	0.0	0.0	0.0	0.0	0.0	0.0	0.345405	0.0	0.0	0.0	0.0	0.0	0.0	0.0	0.0	0.0	0.0	0.0	0.0	0.0	0.0	0.0	0.0	0.0	0.0	0.0	0.0	0.0	0.0
MD11G1031900	0.0	0.0	0.0	0.0	0.0	0.0	0.0	0.0	0.0	0.0	0.0	0.0	0.0	0.0	0.0	0.0	0.0	0.0	0.0	0.0	0.0	0.0	0.0	0.0	0.0	0.0	0.0	0.0	0.0	0.0	0.0	0.0	0.0	0.0	0.0	0.0	0.0	0.0	0.0	0.0	0.0	0.0	0.0	0.0	0.0	0.0	0.0	0.0	0.0
MD11G1032000	2.454471	1.772602	2.294165	1.9805810000000001	2.15016	2.349291	1.380699	1.912206	1.9122419999999998	2.0240549999999997	2.4268520000000002	1.754386	2.116853	1.9070880000000001	0.989029	1.449934	2.027514	1.8632400000000002	1.913657	1.0636379999999999	1.657288	1.554799	3.516018	2.42889	1.209026	2.544095	1.9439220000000001	1.511763	2.658033	1.6697849999999999	1.294302	2.412276	1.6371799999999999	1.596917	2.6447279999999997	1.9694450000000001	1.8356169999999998	2.067804	2.915063	2.863403	2.717176	3.380921	2.885687	2.284207	1.817	2.2702299999999997	2.431551	2.541641	3.166978
MD11G1032100	0.0	0.0	0.0	0.0	0.0	0.0	0.0	0.0	0.0	0.0	0.0	0.0	0.0	0.0	0.0	0.0	0.0	0.0	0.0	0.0	0.0	0.0	0.0	0.0	0.0	0.0	0.0	0.0	0.0	0.0	0.0	0.0	0.0	0.0	0.0	0.0	0.0	0.0	0.0	0.0	0.0	0.0	0.0	0.0	0.0	0.0	0.0	0.0	0.0
MD11G1032200	34.839844	43.780398999999996	47.800304	36.695465000000006	44.699096999999995	35.654327	45.766253999999996	44.400356	40.3391	34.559719	38.726154	35.139931	42.401039000000004	40.154858000000004	38.300709000000005	42.197742	45.906593	37.308262	35.405772999999996	36.534184	22.881042	33.787426	12.552545	26.54195	29.47043	20.487015	27.28397	19.440554000000002	17.978779	19.149614	16.93569	15.212713	14.715902	15.585484	10.613016	9.659594	15.766435999999999	13.202155	21.078197	28.781136	34.157593	30.042296999999998	31.359129	42.890408	28.182774	32.772476	34.615134999999995	29.073708	25.039053
MD11G1032400	8.313325	9.342978	9.231575999999999	7.976210000000001	10.522261	8.430432000000001	11.019919999999999	8.860599	8.251712	8.017161999999999	8.485588	9.178024	5.987061	8.345802	7.275506	4.087485	4.10583	5.319925	3.787714	5.546122	4.436047	3.8601910000000004	3.449581	3.791121	2.4072970000000002	2.324391	2.524715	1.3853799999999998	1.699691	2.472486	1.886624	2.422736	2.7886029999999997	2.8163150000000003	2.269434	2.599734	2.096319	3.4131739999999997	3.1779830000000002	3.799525	4.338805000000001	3.672538	4.328963	4.785257	6.287017	5.053673000000001	5.815512	6.307677	7.0100869999999995
MD11G1032600	7.453961	6.44868	4.9375	3.986558	4.181864	0.0	4.545093	3.6933290000000003	5.349839	2.593063	0.0	0.0	0.864067	2.4687360000000003	0.0	2.060258	1.669693	0.0	1.244893	3.8742419999999997	2.849729	0.0	0.0	1.517352	1.711903	0.672909	1.5818649999999999	0.0	4.9046400000000006	3.323694	3.994508	3.025016	3.9587809999999997	3.278482	0.0	4.724886	2.68293	3.968256	2.565058	4.198024	4.639806	4.722309	4.527984	3.1341639999999997	2.224208	3.141639	2.171303	0.0	2.516418
MD11G1032700	5.321406	6.504601	2.440696	7.522761	7.300505	2.346879	3.891433	4.674643	7.128007000000001	5.305271	5.5436309999999995	4.664379	3.549321	3.368951	3.292502	2.561598	0.0	0.0	2.155249	1.7216630000000002	0.0	2.7656400000000003	0.0	0.9207989999999999	3.506904	3.304667	0.776275	4.8171610000000005	2.437157	2.365642	4.375065	4.595263	2.380729	8.026244	3.273789	4.367523	2.9587369999999997	5.556013	5.539116	3.9737370000000003	2.9803330000000003	2.5114229999999997	2.715455	2.712699	0.0	1.5024950000000001	1.8343099999999999	1.688796	1.367005
MD11G1032900	11.087368	13.754377999999999	10.065992999999999	14.509306	15.682568	11.459067	12.867688000000001	14.451082999999999	15.708480999999999	11.217986999999999	15.884985	17.570692	9.8444	9.114078	11.813205	7.900858	6.582775999999999	6.4458269999999995	7.342117	7.575188000000001	4.944123	8.225772000000001	8.497373	3.9608260000000004	7.231919	8.501209	9.529557	9.573673	6.216121	5.732924	10.582051	10.614919	8.18207	6.712794000000001	8.472819	7.091794	6.3139449999999995	7.74799	6.558625	6.034791	7.069278999999999	5.988452	4.898016999999999	7.519756	2.7480119999999997	3.522722	4.986108	3.368547	4.741551
MD11G1033100	5.058586	3.441274	2.5905669999999996	3.1547680000000002	2.464841	3.629225	3.127045	2.858231	2.782445	2.131004	0.0	2.469487	2.280822	2.587263	0.0	0.0	1.915847	2.471237	0.0	2.287452	1.655044	1.356702	0.0	1.788057	0.0	2.847408	2.128989	2.783282	0.0	1.2705030000000002	1.7365099999999998	2.9380439999999997	2.89356	0.0	1.485408	2.0666900000000004	3.239633	0.0	1.299284	2.089553	1.4613200000000002	2.734404	0.0	1.134693	3.5191220000000003	2.1969939999999997	2.816992	0.0	2.9211259999999997
MD11G1033200	0.166687	0.0	0.358588	0.0	0.22318200000000002	0.412692	0.496675	0.285609	0.185542	0.032191000000000004	0.257713	0.15900799999999998	0.0	0.116069	0.085684	0.22490900000000003	0.384342	0.31547600000000003	0.17497100000000002	0.0	0.0	0.24928000000000003	0.0	0.059323	0.102306	0.0	0.0	0.203845	0.0	0.0	0.113351	0.0	0.372245	0.15226199999999998	0.50927	0.0	0.11544600000000001	0.0	0.144492	0.0	0.10561400000000001	0.0	0.0	0.092584	0.168189	0.074366	0.27415100000000003	0.274811	0.164402
MD11G1033300	0.0	0.0	0.0	0.0	0.0	0.0	0.0	0.0	0.0	0.0	0.0	0.0	0.0	0.0	0.0	0.0	0.0	0.0	0.0	0.0	0.0	0.0	0.0	0.0	0.0	0.0	0.0	0.0	0.0	0.0	0.0	0.0	0.0	0.0	0.0	0.0	0.0	0.0	0.0	0.0	0.0	0.0	0.0	0.0	0.0	0.0	0.0	0.0	0.0
MD11G1033400	0.0	0.0	0.0	3.24757	0.0	3.068219	1.6431779999999998	0.0	3.9626339999999995	2.890717	0.0	0.0	1.9822099999999998	0.0	0.0	0.0	2.892656	3.87636	2.010773	0.0	0.0	3.675641	0.0	0.0	1.7872419999999998	0.0	0.0	0.0	6.391055000000001	5.083691	6.164179	4.027791000000001	5.350275	3.669659	0.0	3.377265	6.667521000000001	2.756417	3.498971	3.926277	0.0	2.473733	0.0	4.3991430000000005	2.546438	1.818318	0.0	3.9692550000000004	0.0
MD11G1033500	4.767777	4.217661	3.2951059999999996	3.5774690000000002	3.479867	4.872511	2.510407	2.838303	3.146673	1.729616	0.7252930000000001	1.9303299999999999	1.8742400000000001	2.222452	1.602765	0.0	0.0	1.761884	1.443815	2.611488	1.377648	1.4373639999999999	4.272661	1.159933	3.147432	3.270322	1.879907	2.948305	1.507374	1.8949220000000002	1.9061270000000001	3.7676550000000004	2.791099	2.2891209999999997	3.00446	3.7867620000000004	4.097731	1.813966	2.103064	2.13117	1.752978	2.040663	0.0	1.5432620000000001	2.713372	0.0	3.0866029999999998	3.3274	3.6787410000000005
MD11G1033600	2.6279150000000002	2.370547	2.447044	2.1999419999999996	1.813296	2.205437	1.6904569999999999	1.775053	2.323482	2.044266	1.440942	2.066467	3.6211290000000003	4.552052	2.9867619999999997	3.3563629999999995	3.9667449999999995	3.812707	3.9668120000000004	4.272901999999999	4.107344	3.628994	4.761513	4.552775	3.048809	2.9391580000000004	3.5207599999999997	2.3691619999999998	3.489018	3.63406	2.794511	2.223763	2.7945919999999997	2.898044	2.794832	2.288252	2.42803	1.953755	1.894204	2.2243630000000003	2.70355	1.679041	1.7754159999999999	1.521965	2.465274	1.636725	2.072874	3.230386	2.731188
MD11G1033900	0.9095049999999999	1.307179	1.015096	0.462157	1.447014	1.331599	1.427236	1.17231	0.27408299999999997	0.7720520000000001	0.9232739999999999	0.753919	1.385996	1.09847	0.668506	0.12395199999999999	2.259398	1.194257	1.173606	1.023234	2.241746	1.3065959999999999	1.6863700000000001	0.673287	2.27714	1.318474	0.922106	2.190136	1.015325	1.190976	0.977309	0.283213	0.892157	1.38739	1.51314	0.373731	0.431166	0.337118	0.7588060000000001	1.132491	1.014254	0.90585	0.0	0.144	0.265815	0.46976599999999996	0.237021	0.7428140000000001	1.218668
MD11G1034000	7.874971	10.592211	5.968062000000001	5.83955	9.31657	9.06255	5.296785	3.8923120000000004	7.533179	5.104352	8.043622000000001	6.149361	1.950236	3.196729	6.254199	3.265284	4.025083	4.098694999999999	3.077069	4.140976	3.058249	2.639448	4.849327	2.615468	3.519511	3.20132	5.934283	6.54994	4.620733	2.6221919999999996	1.8304630000000002	3.673716	3.8514169999999996	2.5730779999999998	2.687075	2.761367	2.057362	2.553521	2.607757	1.992244	1.671068	3.62868	2.501945	1.7789709999999999	2.7204330000000003	2.336448	3.375401	3.161148	4.186584
MD11G1034100	0.491835	0.0	0.060775	0.05929299999999999	0.101845	0.27908099999999997	0.124609	0.0	0.0	0.311816	0.046971	0.250758	0.150947	0.274564	0.09008300000000001	0.12368	0.317033	0.46079	0.216923	0.39766999999999997	0.633605	0.271329	0.151588	0.0	0.46746800000000005	0.06303099999999999	0.34213899999999997	0.09154	0.144896	0.297095	0.050276	0.0	0.07599600000000001	0.23032199999999997	0.18873099999999998	0.341841	0.0	0.0	0.15070699999999998	0.0	0.225564	0.064564	0.120271	0.0	0.0	0.0	0.0	0.12444200000000001	0.0
MD11G1034200	1.082036	1.652216	1.5550760000000001	0.0	1.112333	0.0	0.0	0.0	0.0	0.0	0.684769	0.582492	0.0	0.0	0.0	0.0	0.0	0.0	0.483998	0.997149	0.30542199999999997	0.0	0.0	0.429691	0.0	0.0	0.0	0.0	0.0	0.0	0.0	0.642845	1.2109940000000001	0.0	0.0	0.7390869999999999	0.481525	0.0	0.0	0.0	0.0	0.0	0.0	0.0	0.0	0.0	0.0	0.0	0.558733
MD11G1034300	0.0	0.0	0.0	0.0	0.0	0.0	0.0	0.0	0.0	0.0	0.0	0.0	0.0	0.0	0.0	0.0	0.0	0.0	0.0	0.0	0.0	0.0	0.0	0.0	0.0	0.0	0.0	0.0	0.0	0.0	0.0	0.0	0.0	0.0	0.0	0.0	0.0	0.0	0.0	0.0	0.0	0.0	0.0	0.0	0.0	0.0	0.0	0.0	0.0
MD11G1034400	0.945578	0.7686350000000001	0.880747	0.595909	0.95462	1.0550110000000001	0.610639	0.48398900000000006	0.433097	0.29139899999999996	0.383511	0.605729	0.496328	0.484917	0.488888	0.703601	0.878706	0.799563	0.9189709999999999	0.881998	0.9855709999999999	0.851571	0.963231	0.948441	0.857351	0.968493	0.474976	0.8735639999999999	0.599638	0.295717	0.8353879999999999	0.41630200000000006	0.5327430000000001	0.7330409999999999	0.697272	0.370344	0.28831	0.587643	0.373733	0.253683	0.425437	0.6500560000000001	0.0	0.29675100000000004	0.23571799999999998	0.570886	0.300666	0.42389399999999994	0.9325479999999999
MD11G1034700	3.7852449999999997	2.050334	1.4386510000000001	1.8064470000000001	2.434041	3.904471	1.71348	1.638009	1.7786009999999999	3.5088660000000003	3.623501	2.3900650000000003	2.036625	1.9218509999999998	1.377078	2.207656	2.398542	2.339336	3.017154	2.140263	4.837940000000001	2.777974	4.39614	2.7401419999999996	3.5718949999999996	3.79446	2.3861950000000003	4.464696	3.41336	4.476365	4.1077580000000005	4.289748	4.415179	3.069138	4.88495	3.492882	5.879363	5.512741	5.061309	2.658265	4.361514	5.279246	2.833124	2.817796	4.878533	3.2885940000000002	2.869486	4.46568	4.824911
MD11G1034800	0.0	0.0	0.129025	0.0	0.0	1.071423	0.0	0.0	0.0	0.0	0.0	0.0	0.0	0.0	0.0	0.0	0.0	0.7560560000000001	0.40378800000000004	0.0	0.0	0.563008	0.0	0.0	0.0	0.5090560000000001	0.606716	1.0498040000000002	0.493716	0.0	0.0	0.0	0.0	0.364223	0.734247	0.0	0.6190720000000001	0.0	0.485522	0.0	0.0	0.0	0.0	0.0	0.0	0.0	0.0	0.069356	0.0
MD11G1034900	0.0	1.9985490000000001	2.62485	0.0	3.339494	1.46351	0.0	0.0	0.0	0.0	0.0	1.244163	0.0	3.132461	4.155945	0.0	4.055633	2.916945	5.38019	4.329626	6.632138	0.0	0.0	5.951637	0.0	0.0	7.974925	3.358861	6.151059	5.41213	7.642486	5.678403	4.836442	5.652839	4.636147	4.280341	6.710489	5.351357	7.581586	3.7396599999999998	4.262452	4.986333	0.0	5.048868	4.052091000000001	4.437103	7.471596000000001	6.6678619999999995	5.932508
MD11G1035000	0.297781	0.719399	0.0	0.253025	0.0	0.305653	0.537759	0.46777700000000005	0.0	0.0	0.0	0.0	0.0	0.0	0.0	0.0	0.0	0.0	0.0	0.0	0.0	0.0	0.0	0.0	0.0	0.0	0.0	0.0	0.0	0.0	0.0	0.0	0.0	0.0	0.0	0.0	0.0	0.0	0.0	0.0	0.0	0.0	0.0	0.0	0.0	0.0	0.0	0.0	0.0
MD11G1035200	0.446723	0.686905	0.686408	0.41337299999999993	0.825708	0.918149	0.703717	0.6779890000000001	0.457729	0.19531099999999998	0.9583809999999999	1.866294	0.374659	0.602989	1.0445440000000001	0.541094	0.567327	0.22632800000000003	0.496478	0.711623	0.0	0.666876	0.221942	0.48333000000000004	0.7154659999999999	1.2545879999999998	0.795327	1.260025	0.35131	0.422037	0.5561510000000001	0.851507	0.797385	0.285197	1.056366	0.34666199999999997	0.423637	0.281432	1.064429	0.150408	0.165125	0.283582	0.0	0.468257	0.145628	0.756175	0.21023499999999998	0.355426	0.508777
MD11G1035300	33.079899	34.057021999999996	28.662008	25.677595	33.243008	28.009796	24.370955	26.281956	29.866304	21.810876999999998	20.970066	23.930153	21.508979999999998	24.351103	23.339191	23.848497000000002	23.547316	20.131435	26.828365	25.182291	24.217357999999997	22.353676	44.317173	20.433325	26.025436	19.192829	26.072947	25.042578	32.866276	31.734015000000003	28.094112	33.027824	31.975039000000002	36.528351	39.259853	34.020496	53.323195999999996	49.478199	43.349655	35.937571999999996	46.735027	40.138729	34.155651	32.573475	33.512135	27.418615000000003	25.251279999999998	25.481153	35.952141
MD11G1035400	9.2563	8.857841	10.913414	7.112728	8.346097	6.5644860000000005	10.760639999999999	8.915396000000001	8.412243	5.193547	6.786903999999999	4.758780000000001	7.992388	6.475901	5.9811	10.697648	8.609703	9.339519000000001	11.724084	6.352882	6.275279	7.262374	9.877803	6.377868	5.555661	7.536836999999999	7.8423929999999995	5.4883489999999995	5.436037000000001	6.382606	5.882569999999999	8.413322	6.168165	4.560489	7.610666	3.58753	4.2254879999999995	6.156206	4.370986	5.1790080000000005	9.256872999999999	4.4008970000000005	5.6192470000000005	5.313978	8.981845	10.517506	12.510655999999999	11.67168	9.644498
MD11G1035500	2.120803	1.418297	1.6778849999999998	3.350118	1.1944059999999999	1.116147	1.793396	1.149783	2.34918	2.051843	1.899557	4.000175	1.7867220000000001	3.09468	2.99397	1.993424	1.430385	1.350747	2.0204169999999997	2.348191	2.279419	1.90087	1.63622	2.174241	1.397009	3.198013	2.271837	2.02785	1.6810779999999999	2.72963	3.216627	2.191015	2.764924	2.538953	4.308293	2.244237	4.088205	3.623507	3.452383	1.483761	3.425708	3.1667970000000003	3.131784	4.025734	1.412005	1.6945139999999999	1.0788739999999999	1.56968	2.358561
MD11G1035700	7.036084	4.901479	7.9391419999999995	4.674639	4.568345	4.454381	4.734724	6.468116	6.063351	5.305413	5.706651	5.648897	7.620622999999999	8.215795	8.726493	7.274999	5.544891000000001	7.988272	5.416656	5.58899	4.69205	6.029833	0.0	5.0477739999999995	3.731933	6.614656	4.801188	5.5132330000000005	6.195133	7.1975690000000005	5.105923000000001	7.539339999999999	6.0037650000000005	5.829105	6.164337000000001	5.855417	6.678901	7.511537	7.229365	7.526902000000001	7.544199000000001	9.496279	7.882022999999999	7.439417	5.8009010000000005	7.459280000000001	7.473391	7.240805	5.5058419999999995
MD11G1036000	0.0	0.0	0.0	0.0	0.0	0.0	0.0	0.0	0.0	0.0	0.0	0.0	0.0	0.0	0.0	0.0	0.0	0.0	0.0	0.0	0.0	0.0	0.0	0.0	3.189079	0.0	0.0	0.0	0.0	0.0	0.0	11.142938000000001	0.0	0.0	0.0	0.0	0.0	0.0	0.0	0.0	0.0	17.626036	0.0	0.0	0.0	0.0	0.0	0.0	0.0
MD11G1036100	3.425046	5.557971	2.301664	2.3818330000000003	2.028682	1.100778	3.0053970000000003	3.0347470000000003	3.908842	0.914485	1.4221629999999998	2.0364259999999996	2.223046	2.5556799999999997	2.322027	2.6683529999999998	1.327487	2.477623	3.164023	2.652544	2.812449	3.785967	0.0	3.122292	2.41732	4.142391	3.389124	5.411797	4.048227	5.933871	4.408114	3.565292	4.350105999999999	4.679881	6.252196	3.876361	5.330902	7.098864999999999	5.502967	5.568919999999999	6.267519	8.423122	4.9584980000000005	4.811686	2.753734	3.4658889999999998	2.811944	2.4474419999999997	2.758868
MD11G1036300	15.558606	17.09449	15.053139000000002	14.846054999999998	14.472245000000001	13.717210999999999	18.296282	15.706169000000001	15.829954	17.57753	14.921470999999999	14.354752	13.746939000000001	13.87725	13.55303	9.980605	10.983969	8.943522	7.416439	9.275738	8.149351	8.460711	0.0	8.160577	9.141799	9.766778	12.373944999999999	9.717525	16.275783999999998	11.707549	15.156560999999998	15.924481	13.155035999999999	15.175835000000001	14.807008999999999	12.924952000000001	12.832861999999999	12.454183	13.072047	8.345061999999999	9.65515	7.846547	7.850328	7.391485	10.277097	12.070628999999998	9.109481	9.0866	8.908878999999999
MD11G1036400	80.361221	80.784523	76.827812	81.44034599999999	88.677185	90.090775	85.36454	77.268013	78.37394	103.832542	86.459938	91.384247	99.282684	98.80450400000001	112.42469799999999	91.640579	91.316513	150.839249	89.15630300000001	79.822678	101.351936	83.169411	211.636154	90.63664200000001	78.998161	87.379326	86.488098	96.649429	85.18944499999999	73.184753	78.53421	82.332497	77.834595	81.153351	89.203911	81.30606800000001	87.086502	86.14608	88.79469300000001	87.10374499999999	92.373962	101.21719399999999	101.213348	87.411491	99.328491	106.53476	103.289062	101.095749	95.71991700000001
MD11G1036500	0.0	0.0	0.0	2.511113	0.0	0.0	5.318375	4.068233	5.1924589999999995	0.0	0.0	0.0	0.0	0.0	1.05705	0.0	0.0	0.0	0.0	0.0	0.0	0.0	0.0	0.0	0.0	0.0	0.0	0.0	0.0	0.0	0.0	0.0	0.0	0.0	0.0	0.0	2.343814	0.0	0.0	0.0	0.0	0.997242	0.0	0.0	0.0	1.272746	0.0	1.33623	0.0
MD11G1036600	27.419559000000003	24.49996	30.061565	24.928176999999998	23.117619	25.115648	28.704946999999997	30.062896999999996	22.267668	29.866131	26.979507	26.263840000000002	30.805943	31.406445	28.296614	31.21402	29.079714000000003	32.12793	24.130064	21.544346	27.916892999999998	23.912012	22.733299	26.478483	23.972168	22.915504000000002	21.828163	21.904954999999998	25.102852	22.479528	23.63876	18.353737	20.865932	21.529907	20.387672	22.266037	21.747805	24.224329	21.836964000000002	15.738097	19.4018	19.535889	16.421228	15.927353	29.957943	30.213109999999997	29.377499	31.702953000000004	33.622326
MD11G1036700	4.540676	3.308136	4.385032	1.225798	2.137025	2.307396	3.6144339999999997	0.8899809999999999	0.8700120000000001	0.8319989999999999	1.818097	1.541092	2.103792	1.154349	0.639337	3.002263	2.65223	1.661829	2.202739	1.484451	2.4652979999999998	1.1552149999999999	2.5154799999999997	1.4116739999999999	0.0	2.615875	1.156288	0.944076	1.0591059999999999	0.9377620000000001	1.5048059999999999	0.672063	1.2467270000000001	0.750203	0.47215	0.0	1.14288	1.7541950000000002	1.693397	0.7452	1.144568	0.0	1.535644	0.230897	3.1032830000000002	3.428411	1.651148	1.705269	1.9322599999999999
MD11G1036800	37.065132	27.576981	33.058544	21.813185	29.79702	25.189428	25.259767999999998	24.142014	26.757862	24.030251999999997	25.032412	23.00214	28.993557	27.724024	24.158865	28.643988	28.36595	25.571928	29.783116999999997	23.735607	29.917078000000004	30.150005	23.900997	24.183605	28.891396999999998	33.598129	44.268921	37.145409	44.339531	35.738415	40.412147999999995	40.83997	39.578732	37.842464	40.760639000000005	36.837204	35.97467	27.213691999999998	29.649016999999997	32.699585	66.704391	58.111763	38.481758	52.304493	36.071548	29.799597	32.476112	29.700737	34.237491999999996
MD11G1037000	40.354881	52.946934	47.582271999999996	33.224078999999996	39.659187	36.374054	43.27858	40.939323	39.909225	49.972091999999996	49.738052	53.508461	58.77249499999999	55.629143000000006	69.417191	40.571213	31.526726	36.544140000000006	34.907078000000006	32.405266	44.089607	39.624855	0.0	42.125011	30.774595	28.666424	39.528526	41.050556	38.955143	47.66111	43.940784	46.477745	43.240798999999996	44.315186	52.70663100000001	46.282387	53.54206800000001	51.80624	52.884209	39.588383	51.661648	52.422829	45.619675	51.235405	53.984618999999995	56.102160999999995	47.225262	42.213753000000004	42.923645
MD11G1037100	2.876226	2.5753459999999997	3.2135740000000004	2.75716	2.696021	1.903716	3.7190269999999996	3.721031	2.5881119999999997	3.533746	4.225553	3.8676150000000002	4.284736	4.650834	5.36488	3.296787	4.928841	3.070842	3.923843	3.736861	3.014524	3.159904	2.1896139999999997	4.452913	3.245299	3.8538080000000003	2.545111	4.231142	5.121938	4.500453	5.0445139999999995	5.689886	3.137557	5.388978	5.232615	5.139568	4.370583	4.231381	3.448438	4.32471	3.2463189999999997	4.558085	3.9778519999999995	3.108918	2.911284	4.615891	3.274281	3.3520019999999997	1.985154
MD11G1037200	0.0	0.0	0.0	0.0	0.0	0.0	0.0	0.0	0.0	0.0	0.0	0.0	0.0	0.0	0.0	0.0	0.0	0.0	0.0	0.0	0.0	0.0	0.0	0.0	0.0	0.0	0.0	0.0	0.0	0.0	0.0	0.0	0.0	0.0	0.0	0.0	0.0	0.0	0.0	0.0	0.0	0.0	0.0	0.0	0.0	0.0	0.0	0.0	0.0
MD11G1037300	95.285164	96.326012	109.727943	137.718155	112.05709099999999	110.597923	132.931473	140.976776	112.453094	182.395905	188.16896100000002	176.224045	204.66841100000002	219.011108	168.556229	175.568771	189.105988	175.333069	140.903076	147.138657	137.11891200000002	116.876442	122.681923	115.84219399999999	113.486557	111.44158200000001	109.54378500000001	103.093384	106.667175	99.322464	132.946014	103.384537	110.597145	102.911621	114.41233100000001	109.70023300000001	131.023422	121.67928300000001	126.759644	131.694016	147.787949	142.095886	118.70801499999999	145.379379	120.434547	114.116753	110.769485	116.001328	117.6707
MD11G1037400	166.467834	106.18418100000001	130.244186	97.563324	93.639687	99.38752	106.14393600000001	113.44277199999999	115.144089	140.13038600000002	159.48147600000001	124.78623999999999	148.215118	217.435532	227.63627599999998	100.72766899999999	80.58815	135.94624299999998	102.755753	81.171852	78.36165600000001	68.392426	114.535202	55.625847	79.37957	77.266548	84.789734	128.081863	107.672997	106.075356	152.97070300000001	178.405029	168.23001100000002	221.42013500000002	235.60227999999998	188.238358	293.104919	268.449707	237.16201800000002	212.69889799999999	219.758743	211.242996	222.850067	206.142349	53.668491	61.078182	53.144604	70.33510600000001	66.763062
MD11G1037700	5.689642	5.30731	3.2514990000000004	4.40051	3.8581199999999995	5.134322	4.246542	4.859247	3.9417379999999995	5.736058	4.125319	6.408965	6.816762	5.762356	5.89216	4.80877	5.7402050000000004	6.552096	4.185678	3.007459	3.7098449999999996	4.473669999999999	1.631642	5.216521	2.854622	3.194438	4.340898	4.4293629999999995	5.1155029999999995	4.232931	4.441173	5.925081	4.8083029999999995	5.047489	5.579841	4.058836	4.549723	5.094823	3.646605	4.241457	4.165401999999999	3.676018	3.180757	3.53214	8.551544	5.075012999999999	4.631707	5.677687000000001	4.44038
MD11G1038000	6.758586	7.976941	9.455838	6.037881	5.08146	6.493673	4.729588	6.512486	3.9155300000000004	4.595935	4.651069000000001	5.115848000000001	8.540249000000001	7.254277	7.070353999999999	6.627486	7.07787	9.049772	4.787248	5.880262	6.384627	5.799332	7.6459839999999994	5.604576	7.698888	5.980142	9.284063	9.847877	8.154060000000001	8.488435	9.408467	8.172799000000001	4.995106	10.365625	7.4307289999999995	6.053776999999999	8.614514	4.2899910000000006	5.016877	6.87631	5.441127	7.8876029999999995	5.173578	9.310282	6.722682000000001	4.865177	6.066653	5.067698	4.042594
MD11G1038400	0.0	0.0	0.0	0.0	0.0	0.0	0.0	0.0	0.0	0.0	0.0	0.0	0.8174130000000001	0.0	0.653328	0.0	0.0	0.0	0.0	0.0	0.0	0.0	0.0	0.0	0.0	0.0	0.0	0.0	0.0	0.0	0.0	0.0	0.0	0.594701	0.0	0.0	0.0	0.0	0.0	0.275944	0.572415	0.0	0.0	0.0	0.0	0.0	0.0	0.0	0.0
MD11G1038800	19.656485	16.435316	22.805513	8.621326	15.322379999999999	10.725161	17.999261999999998	10.963622	5.897334	7.403303	3.617028	4.179971	2.508137	1.970879	2.847619	4.686342	4.520985	1.8429229999999999	3.0782540000000003	3.172149	2.23847	2.0163919999999997	0.49168100000000003	3.113845	2.307888	2.172148	3.7695160000000003	1.91907	3.8491199999999997	2.910107	3.480065	2.170763	2.232405	2.4323040000000002	2.696915	2.8383849999999997	2.5566869999999997	3.6204059999999996	4.227469999999999	3.501349	2.6271970000000002	3.253028	3.165131	4.856889	5.25964	5.918018	5.817691	4.7370470000000005	5.735963
MD11G1038900	66.27666500000001	77.192406	88.026222	32.344906	0.0	0.0	0.0	0.0	0.0	0.0	0.0	19.475899	0.0	11.149275	10.102552000000001	0.0	16.582466	0.0	13.571882	0.0	0.0	0.0	0.0	0.0	0.0	0.0	0.0	0.0	0.0	9.692756	0.0	9.146987	0.0	0.0	0.0	11.381961	11.531215	0.0	0.0	0.0	0.0	0.0	0.0	0.0	0.0	28.054572999999998	20.178185	21.929108	0.0
MD11G1039000	3.8142110000000002	3.9284190000000003	4.449768	2.1867389999999998	1.583833	5.196899	4.859846	3.593168	2.743017	2.955439	1.8554700000000002	4.064413	3.525507	2.803401	3.808539	1.985469	3.1672990000000003	3.7692589999999995	2.992252	3.1469080000000003	2.249823	1.9022299999999999	5.139575	2.485434	3.843604	2.035857	3.2726	3.5917230000000004	3.169667	2.834491	3.30767	3.862332	5.390139	2.594871	2.992035	3.8582870000000002	3.424468	3.481613	3.155252	3.57346	4.273377	3.519109	3.5298910000000006	1.374576	4.517906	4.328724	3.86668	4.224414	4.396381
MD11G1039500	8.998280000000001	9.930048	13.868135	11.130372	10.650246000000001	10.003741999999999	14.080094	10.619798	10.093161	10.776891	8.164183	8.877687	11.034569	11.434934	8.767472	7.745853	5.784513	6.59553	10.997838	7.301703999999999	7.948289999999999	9.57002	0.0	6.330497	6.484334	7.501417999999999	9.768611	6.3426279999999995	4.811694999999999	8.316086	5.91027	8.493205999999999	5.141063	6.799563	6.587382000000001	6.744215	14.384476000000001	12.767082	13.361877	14.090101999999998	15.757918	15.138028	19.249447	14.386517999999999	9.960666999999999	10.460593	10.47209	8.686976	8.102176
MD11G1039900	36.163025	49.082558	42.499485	28.073567999999998	46.785022999999995	18.215475	38.164078	29.96225	39.442547	27.486596999999996	29.301577	31.256315	24.062998	25.929171	29.522295	15.481634	14.592187	8.555791000000001	9.708867999999999	12.068649	7.590380000000001	13.874966	0.0	12.166713	14.013682000000001	14.248607999999999	13.863175	15.389859	11.265944000000001	9.386855	17.953539000000003	16.535049	17.73773	15.844187	18.285732	18.593191	24.243488	18.190319	11.221802	15.219532999999998	14.718841000000001	16.808678	13.890488000000001	16.280025	17.728035000000002	21.665676	23.451073	17.297344	22.84124
MD11G1040000	0.786892	0.0	0.323416	1.6170959999999999	0.309712	0.0	0.0	1.3876680000000001	0.389529	0.8385799999999999	2.473535	1.489368	2.662394	1.219806	1.502408	0.0	0.361539	0.0	0.189082	0.0	0.0	0.345998	0.0	0.0	0.0	0.0	0.0	0.0	0.0	0.0	1.2039799999999998	0.0	0.45496800000000004	0.0	0.0	0.0	0.0	0.0	0.0	0.0	0.0	0.0	0.0	0.0	0.0	0.391731	0.0	0.0	0.0
MD11G1040100	17.006981	17.49544	20.926538	17.286663	17.003788	19.797121	28.189936	17.800629	17.575022	14.602742999999998	19.335607999999997	22.733086	18.335404999999998	15.33603	18.623670999999998	23.391567000000002	18.752855	22.845623	26.178617000000003	22.360319	20.444088	20.773785	24.860491	17.985741	19.833721	19.767027	23.277431	25.433613	23.687382	23.817327	20.057878	24.322535000000002	25.541281	25.439377	22.483164000000002	21.518925	24.997515	25.220816	24.065758	20.777555	25.143448	26.667456	26.751853999999998	24.581207	22.548519	23.89971	23.45813	14.615333999999999	19.708294
MD11G1040400	5.300477	11.818642	2.4134349999999998	4.763914	4.980657	0.0	1.731732	2.505866	4.576904	0.582114	1.2342549999999999	3.608882	0.0	0.0	1.310337	1.199357	0.0	0.0	0.0	0.204035	0.0	4.3218879999999995	0.0	0.276487	1.263656	2.658242	1.286289	0.0	0.0	0.0	0.350812	4.143476000000001	0.0	0.736564	2.018744	0.0	0.662049	3.8936629999999997	3.1800900000000003	0.0	0.0	1.252151	0.0	0.0	0.0	0.8425229999999999	1.146722	0.0	0.0
MD11G1040600	3.8278449999999995	1.8061099999999999	2.691032	1.847191	2.773767	3.7828760000000003	1.94807	2.209969	2.450768	2.6909	1.654714	1.6388759999999998	1.434864	1.9982400000000002	1.3103639999999999	0.59872	0.8275239999999999	1.3465	0.713226	1.350968	1.074764	0.77937	1.330314	0.9372440000000001	1.3305870000000002	1.287593	0.83739	0.8386030000000001	0.777173	1.094214	0.509929	0.304446	0.614185	0.220777	0.805001	1.1935040000000001	0.804543	0.707983	0.358806	0.75348	0.8406	0.415929	0.555742	0.7603409999999999	1.340716	0.727887	1.408599	1.9789450000000002	1.648612
MD11G1041100	0.354394	0.265027	0.54638	0.442979	0.7310949999999999	0.477429	0.372884	0.626211	0.40755	0.318098	0.178552	0.388461	0.237494	0.224635	0.18296700000000002	0.190636	0.299109	0.598132	0.12014000000000001	0.1838	0.0	0.284788	0.39460300000000004	0.28891300000000003	0.22221	0.246275	0.0	0.410562	0.507042	0.28731599999999996	0.120322	0.0	0.420092	0.0	0.197168	0.190951	0.366402	0.29577800000000004	0.267248	0.0	0.381603	0.184833	0.0	0.350958	0.390538	0.0	0.473282	0.369106	0.254031
MD11G1041300	15.203311	10.779721	12.592661	14.330425	13.205791	12.466047999999999	12.551814	15.244672	12.509830000000001	18.207962	17.236656	13.981051	14.938654999999999	18.224358	16.713163	10.18839	14.624482	12.320171	12.663888	13.007028	11.151288000000001	12.814797	13.645686999999999	13.427682999999998	14.752923999999998	15.235984	11.550251	18.308706	18.654219	14.967092000000001	18.105541	17.5193	16.893629	22.113276000000003	19.757058999999998	18.641911999999998	20.30994	20.005126999999998	18.758778	12.675506	11.90165	13.420204	11.313259	9.304026	13.206207000000001	13.360701	12.538349	15.988311999999999	13.531579999999998
MD11G1041400	2.169441	6.00825	3.7513699999999996	2.658892	3.2327310000000002	2.502491	3.305937	10.499846	0.994884	3.821568	3.194467	1.828534	1.519954	3.993896	1.9604840000000001	2.829153	1.715114	1.41739	2.8414029999999997	0.629419	2.831253	0.679055	0.0	1.0661479999999999	0.8839379999999999	0.950089	0.869776	1.750877	1.150347	2.116041	2.531191	1.6799939999999998	4.003583	2.478095	0.769981	0.58087	0.648355	0.89243	0.0	1.3766479999999999	0.691355	0.457408	0.9272219999999999	0.693281	0.629713	0.9626040000000001	1.26114	0.5682689999999999	0.278317
MD11G1041500	23.280752	17.981189999999998	21.936485	21.022156	15.927117	17.237206	18.631556	16.953557999999997	21.412502	20.634094	17.751484	19.60022	7.92897	7.015032000000001	12.899096	4.174914	2.954952	2.056607	2.792986	2.0736470000000002	3.7348790000000003	2.874315	0.0	2.443462	1.9876369999999999	1.952129	3.431656	1.373982	0.0	2.54271	2.195209	2.231664	1.494133	0.0	0.0	0.0	1.01986	0.9405889999999999	0.0	0.0	0.0	0.393585	0.0	0.0	4.98442	7.0065919999999995	6.447779	5.200505000000001	5.048271
MD11G1041700	41.374989	41.790802	33.817130999999996	42.033039	38.440632	46.830246	41.066241999999995	46.834526000000004	41.356087	47.68586	43.10923	54.352408999999994	49.610416	46.381122999999995	53.802616	43.648903000000004	41.961552000000005	57.171471	38.052017	43.507446	43.161892	42.711433	0.0	34.44733	37.213932	49.261444	44.098785	36.72105	38.305901	44.161057	44.48328	42.962395	41.047958	40.897678000000006	42.856766	45.697165999999996	42.966698	40.647949	40.350769	40.333069	40.419678000000005	38.913078000000006	41.688148	41.782845	37.978645	34.294059999999995	36.367302	33.719563	36.505157000000004
MD11G1041800	0.0	0.0	0.0	0.0	0.0	0.0	0.0	0.0	0.0	0.0	0.0	0.0	0.0	0.0	0.0	0.0	0.0	0.0	0.0	0.0	0.0	0.297182	0.0	0.0	0.0	0.0	0.0	0.0	0.0	0.0	0.0	0.0	0.0	0.0	0.0	0.0	0.0	0.0	0.0	0.0	0.0	0.0	0.0	0.0	0.0	0.0	0.0	0.0	0.426796
MD11G1042000	2.968029	3.347075	3.621754	4.2387	3.313476	2.298123	3.322022	3.98809	4.042889	4.399292	4.752408999999999	4.095559	4.042724	4.914135	4.618656	4.150572	4.998851999999999	4.081079	4.634992	4.314072	4.266161	5.079521	1.324423	4.029332	4.723547	5.842848	5.112506	5.721801999999999	5.537089	4.511108999999999	5.639557	5.03086	5.1833540000000005	6.275046	5.68346	5.782046	4.342286	4.855233	5.135127	3.282899	2.9114139999999997	3.220761	3.055272	2.646218	3.122088	3.204263	3.5645910000000005	2.574749	2.766406
MD11G1042100	4.784165	4.965909	4.410014	4.640068	3.4499370000000003	3.700769	3.3102099999999997	3.8950989999999996	5.545375	4.776123999999999	6.2660480000000005	6.420249	4.003116	3.85485	2.6788380000000003	3.033182	2.370279	3.678761	3.282251	3.722167	4.05128	4.2309410000000005	0.0	3.851507	4.3096239999999995	4.491773	4.460962	3.6704	3.609431	5.069158	3.572854	3.912344	4.700461	4.007383	5.743048	2.928118	5.50626	5.506428	5.0418	4.332008999999999	5.612391000000001	5.784497	3.7493410000000003	4.965346	3.682528	4.915961	4.195225	3.36821	3.791607
MD11G1042200	3.0693029999999997	4.145038	4.7384949999999995	5.502994999999999	3.146559	6.326059	3.9432650000000002	3.520675	2.321241	4.139257	4.711644000000001	4.390926	3.3382940000000003	5.423578	4.621486	4.342498	3.223262	3.79904	5.610428	4.077316000000001	3.3928879999999997	3.360376	0.0	3.75604	3.260585	3.1053040000000003	3.8784080000000003	4.069617	5.145487999999999	5.124834	5.088768	6.299758	4.78595	2.8088	4.468636	5.498155000000001	5.7302040000000005	5.785001	6.160069	4.687429	3.737949	5.191761	3.142234	4.678135	3.304482	4.320265	3.150949	3.960789	3.998906
MD11G1042300	25.113777	28.43992	25.835989	22.610077	27.830353000000002	31.625526	36.371193	27.774931	26.911812	25.480846	24.798454	23.234568	21.506889	20.575917999999998	22.585188	16.617353	19.361561	19.407567999999998	16.512739	16.416641000000002	18.520163	15.863894	31.24515	19.429459	17.28961	13.180909	17.915665	19.44581	21.923289999999998	20.661034	20.793173	29.811369	24.196135	28.827164	31.460441999999997	31.412632000000002	58.175301	58.996864	57.255165000000005	54.551449	69.73026999999999	59.278866	71.07672099999999	56.362976	25.0935	19.253994	28.87678	40.172131	33.583721000000004
MD11G1042400	15.207753	15.394404000000002	16.343149	20.004507	20.625259	13.821494	13.561059	17.523184	15.917095999999999	15.903326999999999	16.990931	15.25535	26.559496000000003	20.45804	24.548132	25.589302	33.204421999999994	34.136703000000004	30.451494	33.909607	30.533641999999997	26.035904000000002	45.989819	24.073608	19.809561	19.845420999999998	20.650295	26.196278	25.164145	19.279076	22.792875	27.328671000000003	27.380253000000003	25.642374	21.285738000000002	21.299460999999997	23.997495999999998	22.640009	27.947940999999997	26.180969	25.995008	30.065590000000004	21.560593	23.652065	12.0418	20.000405999999998	15.025791	13.364303	14.236589000000002
MD11G1042500	218.943939	199.489349	209.188919	209.765823	209.392395	215.945679	225.159546	196.819717	214.969742	220.86512799999997	217.84671	233.512527	258.566284	262.052094	247.94744900000003	293.36087000000003	252.110275	277.617432	217.755325	213.261856	215.17732200000003	208.917053	157.961517	190.18846100000002	172.64828500000002	160.558167	164.807983	140.978638	159.848892	169.874374	161.045563	173.938599	164.430771	186.49981699999998	162.972336	191.756775	225.35319500000003	217.697128	216.55003399999998	182.316757	206.737503	240.359329	192.250916	204.11988799999997	246.26606800000002	244.396515	240.402512	223.34603900000002	250.84295699999998
MD11G1042600	4.185898	4.427263	4.866421	7.6769	4.032906	3.677132	5.474248	5.748849	7.1232690000000005	8.364788	9.381578999999999	12.404834	18.999832	19.124271	16.187476999999998	7.516878	6.855041	10.863213	4.865082	5.305524	5.931932	5.332742	4.618811	6.198847	4.768098999999999	3.768224	4.518836	7.409747	4.846401999999999	6.6028970000000005	6.832302	5.497446	5.472871	5.690962	6.725532	4.579548	8.495308999999999	7.004623	7.972536999999999	7.842355	9.514666	10.307329	11.343202999999999	11.109066	2.091668	2.610065	3.78641	0.0	3.306083
MD11G1042800	38.982285	50.372417	39.621494	44.921673	43.024975	31.684571999999996	41.03714	52.371204	50.359158	37.68956	38.459457	27.68338	37.730812	33.629868	36.516785	32.624031	26.474853999999997	34.493843	30.40711	22.879585000000002	22.413887	18.242033	11.271108	26.334093	32.532047	19.623713000000002	30.149584	28.591419000000002	26.746077000000003	24.236145	29.569605	37.306114	31.035046	25.391920000000002	32.202145	24.067394	47.363712	41.716167	39.459765999999995	38.030964000000004	47.436981	54.565437	45.739643	50.776249	28.764019	30.658775	28.732155	21.78817	27.368646999999996
MD11G1042900	2.181347	1.231843	0.0	0.217331	0.373315	0.0	1.131024	0.0	0.16977	0.912739	0.959003	0.0	1.5738299999999998	0.440305	1.403349	1.454499	0.60974	0.273545	1.103583	1.950291	1.284622	2.32481	0.0	1.5831790000000001	2.8990970000000003	0.930541	1.0872190000000002	2.4893669999999997	2.7660419999999997	2.299002	3.6651769999999995	4.908913	3.5979769999999998	0.259331	2.066329	3.9488839999999996	1.397238	1.13711	0.827518	1.962264	1.44689	1.235852	0.0	1.2116	0.9519690000000001	1.472426	0.571921	0.5496	0.889237
MD11G1043400	0.0	0.0	0.0	0.0	0.0	0.0	0.0	0.0	0.0	0.0	0.0	0.0	0.0	0.0	0.0	0.0	0.0	0.0	0.0	0.0	0.0	0.0	0.0	0.0	0.0	0.0	0.0	0.0	0.0	0.0	0.0	0.0	0.0	0.0	0.0	0.0	0.0	0.0	0.0	0.0	0.0	0.0	0.0	0.0	0.0	0.0	0.0	0.0	0.0
MD11G1043500	1.310155	1.7210299999999998	1.920247	0.0	1.688868	1.156668	1.018461	1.1119350000000001	1.525984	0.48591599999999996	0.0	0.0	0.480559	0.540107	0.654271	0.7239	0.7655420000000001	0.0	0.715087	0.679941	1.217999	0.0	0.609772	0.0	0.0	1.011847	0.802938	0.8689680000000001	0.76522	0.0	0.600643	0.8373120000000001	1.184136	0.816723	0.932003	0.708285	0.499275	1.003113	1.038316	0.77303	1.241524	1.014777	0.0	0.884758	0.821625	0.709839	0.899543	1.231008	0.9678620000000001
MD11G1043800	0.787229	1.0511620000000002	1.373473	0.910525	1.380125	0.723246	0.756282	1.794866	1.036662	1.5388700000000002	1.350726	1.7005860000000002	2.882638	2.24447	2.122159	2.891019	1.505132	1.152527	1.6975369999999999	1.422886	1.9150209999999999	3.361995	2.903284	1.174792	1.675588	1.9545099999999997	2.155961	1.7579189999999998	2.310343	2.020005	2.682105	2.9287509999999997	1.791554	2.580174	3.445759	2.1632580000000003	2.886214	4.002626	2.227111	2.526675	2.657512	2.529284	2.4640310000000003	1.6549610000000001	1.1510770000000001	0.663597	1.123158	0.5624100000000001	1.0236180000000001
MD11G1044000	0.801367	0.709855	0.0	0.5541659999999999	0.0	0.0	0.976075	0.0	0.0	0.0	0.857663	0.0	0.0	1.850718	0.393449	0.797984	0.0	1.022324	0.0	0.0	0.647338	0.0	0.0	1.616689	0.8747520000000001	0.0	0.574517	0.0	0.0	0.0	0.0	0.460388	0.9871129999999999	0.0	0.867115	0.985909	0.467056	0.0	1.14252	0.0	0.0	0.665826	0.0	1.8416029999999999	0.965657	0.0	0.254828	0.516537	0.5849340000000001
MD11G1044400	0.0	0.426583	0.556521	0.421336	0.689908	0.0	0.0	0.0	0.0	0.25789	0.402565	0.0	0.0	0.419047	0.312806	0.0	0.0	0.0	0.372935	0.0	0.0	0.0	0.0	0.0	0.0	0.5558029999999999	0.6201979999999999	0.0	0.0	0.0	0.0	0.0	0.0	0.0	0.0	0.0	0.0	0.881926	0.0	0.0	0.0	1.243968	0.35570999999999997	0.0	0.0	0.0	0.357142	0.0	0.0
MD11G1044900	0.0	0.0	0.0	0.0	0.0	0.0	0.0	0.0	0.0	0.0	0.0	0.0	0.0	0.0	0.0	0.0	0.0	0.0	0.0	0.0	0.0	0.0	0.0	0.0	0.0	0.0	0.0	0.0	0.0	0.0	0.0	0.0	0.0	0.0	0.0	0.0	0.0	0.0	0.0	0.0	0.0	0.0	0.0	0.0	0.0	0.0	0.0	0.0	0.0
MD11G1045000	0.0	1.421938	0.0	1.083664	0.0	0.0	0.0	0.0	0.0	1.6495009999999999	0.881357	1.7245840000000001	0.0	0.0	0.0	0.41365100000000005	0.0	0.0	2.320974	0.0	0.0	0.732541	1.789922	0.0	0.0	0.8610209999999999	0.96225	0.0	0.0	0.0	0.827309	0.0	1.1276190000000001	0.0	0.0	1.291144	0.0	0.0	0.0	0.0	0.0	1.341202	0.0	0.0	0.0	0.53266	0.0	0.0	0.0
MD11G1045100	0.26657800000000004	0.0	0.15584800000000001	0.0	0.0	0.0	0.0	0.0	0.0	0.0	0.0	0.10620299999999999	0.0	0.102413	0.0	0.0	0.0	0.281844	0.0	0.0	0.0	0.05466699999999999	0.0	0.0	0.0	0.490777	0.0	0.0	0.0	0.0	0.0	0.0	0.0	0.0	0.0	0.0	0.0	0.180891	0.206589	0.185528	0.0	0.0	0.0	0.0	0.23394	0.0	0.0	0.0	0.0
MD11G1045500	0.587154	0.0	0.0	0.0	0.0	0.0	0.0	0.0	0.0	0.0	0.0	0.0	0.0	0.0	0.0	0.0	0.0	0.0	0.0	0.0	0.0	0.0	0.0	0.0	0.0	0.0	0.0	0.0	0.0	0.0	0.0	0.0	0.0	0.0	0.0	0.0	0.0	0.0	0.0	0.0	0.0	0.0	0.0	0.0	0.0	0.0	0.0	0.0	0.0
MD11G1045700	3.026138	2.205704	1.781944	1.684996	2.86156	3.5883410000000002	2.7161459999999997	2.1683939999999997	1.430336	0.933859	1.8660029999999999	2.177491	1.9741330000000001	1.9507189999999999	1.831078	2.570896	1.681843	0.0	2.0860939999999997	2.6238479999999997	3.125424	1.47315	0.0	2.267802	1.480158	2.141506	1.785506	2.583899	0.0	2.002243	2.1868529999999997	2.4723040000000003	2.565548	2.510951	2.463651	1.1480219999999999	3.016921	1.735927	2.2285150000000002	2.861093	2.582199	2.825025	0.0	2.647697	1.347233	2.208205	2.681048	1.821182	2.976164
MD11G1045800	11.453242	0.0	0.0	0.0	0.0	0.0	0.0	0.0	0.0	0.0	0.0	0.0	0.0	0.0	0.0	0.0	0.0	0.0	0.0	0.0	0.0	0.0	0.0	0.0	6.8126050000000005	0.0	0.0	0.0	0.0	0.0	0.0	0.0	0.0	5.618698	0.0	4.142223	0.0	0.0	0.0	0.0	0.0	0.0	0.0	0.0	0.0	0.0	0.0	0.0	0.0
MD11G1045900	0.8991290000000001	0.0	0.6189939999999999	0.339505	0.0	0.0	0.0	0.793474	0.0	0.0	0.0	0.0	0.0	0.0	0.0	0.846089	0.0	0.0	0.437795	0.322424	1.087225	0.0	0.0	0.0	0.0	0.0	0.0	0.0	0.662401	0.0	0.0	0.0	0.0	0.0	0.0	0.0	0.5431560000000001	0.0	0.0	0.688711	0.0	0.0	0.0	0.0	0.0	0.0	0.0	0.0	0.0
MD11G1046100	4.646595	5.571594999999999	4.2646180000000005	6.123646	6.319369999999999	5.823528	3.5982230000000004	5.781257	6.905397	7.551512	5.54608	5.686666000000001	6.5901320000000005	6.8929	6.2993120000000005	2.5766459999999998	4.14524	4.047452	4.598386	5.035904	6.289979	4.0897120000000005	6.445046	2.419184	5.171798	4.1788680000000005	4.691278	4.2800139999999995	4.753691000000001	4.25548	6.684442	6.657774000000001	7.400939	5.777701	6.114395	5.72865	7.235164999999999	9.956408999999999	9.502953999999999	6.6119	7.901527000000001	9.084639	6.947023	6.095803	3.015879	4.453794	3.2150790000000002	3.882455	3.463517
MD11G1046300	0.0	0.0	0.0	0.0	0.0	0.0	0.0	0.0	0.0	0.0	0.0	0.0	0.0	0.0	0.0	0.0	0.0	0.0	0.0	0.0	0.0	0.0	0.0	0.0	0.0	0.0	0.0	0.0	0.0	0.0	0.0	0.0	0.0	0.0	0.0	0.0	0.0	0.0	0.0	0.0	0.0	0.0	0.0	0.0	0.0	0.0	0.0	0.0	0.0
MD11G1046400	0.09827899999999999	0.0	0.0	0.0	0.823476	0.0	0.0	0.142963	0.0	0.0	1.383664	0.0	0.868236	0.300061	0.474109	1.771379	0.996872	0.0	1.307088	0.198237	0.0	0.894475	0.0	0.406819	0.0	0.449543	0.0	1.177348	2.192641	2.9905049999999997	0.48581499999999994	0.0	0.638173	1.118727	0.0	0.157296	0.49479399999999996	0.154789	0.550483	0.512892	0.544909	1.403726	0.0	0.52908	0.0	0.489745	0.0	1.2419069999999999	0.0
MD11G1046500	11.121260000000001	12.181886	11.391278999999999	15.075225	14.849029999999999	12.74602	12.473925	15.027643	14.76625	12.642529	12.794128	12.074527	12.751514	11.693946	12.181659	12.610018	12.094124	10.129838000000001	9.954460000000001	9.608283	10.948208000000001	12.347662	5.58065	9.886337	9.593781	9.603405	6.626277	9.557216	10.355108999999999	9.035393	9.886277999999999	11.199272	8.905278	9.394717	9.710075999999999	7.1209050000000005	9.830307000000001	10.523361999999999	10.887331	9.200161	10.008937	10.103078	10.342427	9.514287	7.370139999999999	7.602345	8.846042	8.527821000000001	9.40518
MD11G1046600	14.923138	17.382935999999997	13.875544	15.621277	21.592335000000002	10.844413000000001	12.774964	13.909823999999999	14.428289000000001	11.898355	8.965010000000001	14.714117000000002	5.718067	5.386315	4.030739	6.959911999999999	6.00177	3.766293	8.795036999999999	12.004868	5.627937	8.510766	0.874482	3.707903	3.813603	6.85653	9.813491	4.915719999999999	2.637614	4.051888	5.195314	4.256253	7.944211	7.3582149999999995	6.870236	4.830412	5.48949	6.429129	3.074078	3.064939	3.9037050000000004	4.35838	2.526637	3.441092	13.717592999999999	7.492819	8.011422	6.299683	7.5293220000000005
MD11G1046800	2.086705	3.077775	1.8326490000000002	2.442023	3.9536910000000005	1.7573130000000001	2.256454	2.908603	2.263704	2.299836	2.34737	3.025248	0.901386	1.645991	2.107898	0.551812	0.9242319999999999	1.187186	1.293506	1.8052970000000002	1.030735	1.206438	0.529432	1.019708	0.823527	0.948994	0.769778	0.944476	0.852261	1.289136	0.933631	1.126838	0.8010970000000001	1.015799	0.0	1.017868	0.622291	0.531552	1.214006	0.848418	0.984748	0.929464	0.763433	1.142707	0.9588479999999999	1.500997	1.091707	1.654969	1.091612
MD11G1047000	1.376783	1.423469	1.661957	1.334177	0.745677	2.877336	0.704278	1.019499	1.4412969999999998	1.039351	0.508508	1.401453	0.0	0.598565	0.39874299999999996	0.0	0.27674499999999996	0.0	0.0	0.367139	0.86687	0.204567	0.0	0.399321	0.0	0.0	0.609378	0.382882	0.0	0.34726399999999996	0.48745900000000003	0.0	0.0	0.0	0.585954	0.328106	0.0	0.0	0.33184600000000003	0.0	0.327046	0.0	0.0	0.0	0.0	0.0	0.372747	0.534397	0.6222270000000001
MD11G1047100	10.143315	8.436108	12.588863	9.983613	9.660891000000001	9.306967	7.6302330000000005	11.685831	9.639608	8.682441	11.259967999999999	12.443671	13.429719	12.131114	16.588493	11.684488	15.641957999999999	14.923670999999999	12.542522	13.574042000000002	13.184204999999999	14.328679000000001	11.573648	12.909039	11.036375999999999	11.857292999999999	9.367018	12.332135000000001	11.505614	12.002379	11.271224	15.165256	10.833276	11.609939	14.262841	10.914743	12.545755999999999	14.612298000000001	11.501716	13.087636	10.841807000000001	11.977780000000001	12.412038	11.802151	11.279581	9.971535000000001	13.553548000000001	10.028594	9.241812
MD11G1047300	4.358963	2.786604	3.451628	3.144835	3.028275	0.0	4.08204	4.059669	4.136736	4.655578	4.23773	5.4428220000000005	9.19935	5.865602	8.361415	6.113917	6.445055	6.585547	4.672169	5.475569	5.6091050000000005	6.2531870000000005	4.386438	5.134514	5.828621	5.825819999999999	6.69358	6.718697	6.1875860000000005	6.957622	5.821473	4.99823	6.312547	7.838374000000001	5.795589	5.313972	7.310383	6.566178999999999	6.240755	4.909661	7.387569	6.353837	4.197901	4.359259	3.689576	6.213241	4.06424	5.0173760000000005	4.852334
MD11G1047400	1.0332299999999999	1.024378	0.9203610000000001	0.99218	1.4449459999999998	0.8335879999999999	1.021188	1.043803	1.336643	0.752434	0.576427	0.726891	0.759252	0.6316470000000001	0.330935	1.424152	0.557801	0.846123	1.033456	0.8792	0.855124	0.6749	0.579396	0.33715300000000004	0.453079	0.621504	0.47184899999999996	0.0	0.511338	0.585672	0.615776	0.44603400000000004	0.0	0.0	0.37026	0.5609609999999999	0.19406600000000002	0.371673	0.317158	0.571654	1.0951879999999998	0.751718	0.8700969999999999	1.114957	0.471754	0.0	0.915366	1.180596	0.7897689999999999
MD11G1047500	15.13851	11.585405999999999	4.32417	6.329232	10.226282000000001	11.986006	7.631755	8.306498	8.194508	11.516072	10.236155	5.688852	6.457203	8.878551	6.294549	6.299675	3.7672220000000003	5.239987	2.675163	2.9775110000000002	4.331784	3.5936120000000003	3.8496900000000003	1.371518	4.285069999999999	5.084929	5.498226	2.596469	2.850311	0.0	3.403883	3.8024160000000005	5.588083	3.410085	4.0359	3.15605	6.352683	6.425472	7.266311	5.169982	5.540548	6.639977	3.7523169999999997	1.436078	8.884936	10.093803999999999	7.177078999999999	7.544359	7.544999000000001
MD11G1047600	1.507635	1.735784	1.489511	1.909462	2.068613	0.38242800000000005	1.600479	1.124167	1.083397	2.163911	1.6521810000000001	1.245211	1.763914	0.713603	1.471494	1.454617	0.8510989999999999	1.486651	0.936649	1.3915600000000001	1.4738149999999999	1.451555	2.0308029999999997	1.58771	2.234566	0.684543	1.571606	2.3894279999999997	1.3190709999999999	2.372577	2.14129	1.9377520000000001	1.767665	1.685472	1.563536	2.2073869999999998	1.445318	2.235024	2.104285	1.8105209999999998	1.8187849999999999	2.364213	2.40852	0.521517	1.057156	0.608338	1.17787	0.771315	1.6936220000000002
MD11G1047700	29.011564	30.243340999999997	28.383087	30.284676	27.962329999999998	25.421858	22.053745000000003	27.928859999999997	24.010618	27.68849	33.555008	29.617468	40.534664	39.578003	36.711723	39.82906	39.972522999999995	53.611076000000004	38.220852	36.631008	38.867203	40.893471000000005	23.970549	37.379028000000005	40.170887	36.590317	45.079739000000004	45.939892	48.478081	38.112140999999994	48.977631	42.815197	45.846851	46.817425	45.497826	46.920219	58.265465	55.813731999999995	46.16283	44.684238	54.882132999999996	53.286564	38.53196	42.009243	30.780437	29.272909000000002	28.488391999999997	26.298559	25.771801
MD11G1047800	26.051262	16.191713	23.880474	19.428545	20.426317	15.253164000000002	22.311918	22.515779000000002	21.277891	25.151066	26.438021000000003	24.588207	38.776188	37.90715	33.132153	42.361206	38.479637	46.769745	28.379862	32.175647999999995	32.77425	32.387684	20.840473	31.849709000000004	30.069601000000002	33.688034	24.716223	29.332736999999998	24.986601	28.01618	26.303704999999997	27.426659	25.0385	26.602776000000002	30.02083	28.057965999999997	35.642105	28.22818	32.567249	28.574416999999997	30.981827000000003	24.820889	30.320044	22.666567	23.060726000000003	28.546528000000002	26.292505	33.360764	29.352093
MD11G1048100	5.288044999999999	5.690516000000001	3.148483	2.441677	4.192533999999999	3.9749489999999996	2.706626	2.5291919999999997	3.5804400000000003	3.079328	2.5406779999999998	2.962149	2.3566439999999997	1.773677	2.923318	3.328894	3.066304	6.4674309999999995	2.680959	3.3154449999999995	2.0985259999999997	3.5273519999999996	2.5404880000000003	1.7885099999999998	3.014314	2.847635	2.35617	1.743011	2.782836	3.114312	3.081962	3.671265	2.406755	1.56893	1.777066	1.330761	5.006402	4.053463	2.882346	3.285582	3.6940160000000004	3.700678	4.335084999999999	4.82182	1.320458	2.290879	3.059409	1.960068	1.549133
MD11G1048200	196.717804	190.990875	185.347519	184.37468	210.08215299999998	214.65211499999998	192.255707	171.42173799999998	171.301514	152.790054	153.866028	138.862885	93.490646	99.78654499999999	101.20800799999999	64.312202	73.930214	76.16705300000001	64.96302	61.154991	65.98555	56.301356999999996	100.46266899999999	52.004406	41.809532	48.198368	47.597691	45.722904	41.441818	45.619125	46.712097	60.958366000000005	53.597424	53.391769	59.45894200000001	39.113285	72.35560600000001	71.89193	91.552483	81.360458	67.972076	73.198265	68.229156	65.67776500000001	125.767982	115.74111200000002	113.49913799999999	113.22211499999999	122.95038600000001
MD11G1048300	27.822544	27.281412	24.073267	30.243994	33.899006	28.318834000000003	22.608271	28.186790000000002	28.774794	38.253811	28.993896000000003	32.469387	26.561293	39.766617	31.998453	22.833082	23.947716	32.838791	18.736824	22.018026000000003	19.267811	16.492718	14.222335000000001	15.857666	14.735684	15.220782999999999	20.038134	13.200548999999999	17.956142	11.871029	14.003649	14.372763	12.564795	10.547292	12.972338	8.156474000000001	16.499306	14.307776	14.730664	13.4497	23.184835	18.369101	13.441517000000001	20.37471	15.353238000000001	19.168869	11.450822	11.47053	13.676588
MD11G1048400	3.58567	2.612859	0.0	0.48346300000000003	3.155687	2.413535	0.0	1.667357	0.823692	1.997866	2.195804	3.2779050000000005	0.0	1.410058	1.834193	0.0	0.0	0.0	0.0	0.0	2.059311	0.0	0.9242870000000001	0.0	0.0	0.698475	0.0	0.0	0.0	0.668535	0.0	0.744386	0.0	2.369848	1.813837	1.3113620000000001	1.037409	0.905077	0.0	1.612941	1.786498	0.0	1.7150490000000003	2.4022959999999998	0.8920620000000001	0.501966	0.0	0.0	0.0
MD11G1049000	13.056657000000001	25.26499	32.379261	18.856325	0.0	18.59799	0.0	24.535376	19.872974	15.37829	0.0	0.0	10.226935000000001	0.0	17.708656	20.860415	19.095436	0.0	13.827004999999998	0.0	15.639384	17.056739999999998	0.0	19.14592	0.0	18.367147	0.0	0.0	0.0	0.0	0.0	0.0	29.178397999999998	20.464245000000002	0.0	22.842518	20.078154	21.876886	18.646635	20.621370000000002	20.338532999999998	29.276616999999998	0.0	0.0	19.417921	19.655951	23.790253	0.0	0.0
MD11G1049100	0.0	0.0	0.0	0.0	0.0	0.0	0.0	0.0	0.0	0.0	0.0	0.0	0.0	0.0	0.0	0.0	0.0	0.0	0.0	0.0	0.0	0.0	0.0	0.0	0.0	0.0	0.0	0.0	0.0	0.0	0.0	0.0	0.0	0.0	0.0	0.0	0.0	0.0	0.0	0.0	0.0	0.0	0.0	0.0	0.0	0.0	0.0	0.0	0.0
MD11G1049300	8.148077	4.957489	1.8105919999999998	1.015802	2.446638	0.0	2.0185400000000002	0.0	1.7495459999999998	0.8384510000000001	0.0	2.877026	2.343091	0.0	2.050062	0.0	0.0	0.0	0.0	0.0	0.0	0.0	0.0	0.0	0.0	0.806628	1.4328940000000001	0.0	0.0	0.0	0.0	1.175981	0.0	0.0	0.0	3.220161	0.0	0.0	0.0	0.0	0.0	0.0	0.0	0.0	1.7154790000000002	0.0	0.0	4.067697	1.250222
MD11G1049400	0.0	0.0	0.0	0.0	0.0	0.0	0.0	0.0	0.0	0.0	0.0	0.0	0.0	0.0	0.0	0.0	0.0	0.0	0.0	0.0	0.0	0.0	0.0	0.0	0.0	0.0	0.0	0.0	0.0	0.0	0.0	0.0	0.0	0.0	0.0	0.0	0.0	0.0	0.0	0.0	0.0	0.0	0.0	0.0	0.0	0.0	0.0	0.0	0.0
MD11G1049800	0.956794	0.59007	0.28207600000000005	0.8541479999999999	0.7097100000000001	0.0	0.48328000000000004	0.89923	0.621345	0.774312	0.529456	0.42822299999999996	2.223477	1.866481	2.2010389999999997	2.243429	2.5250049999999997	2.128902	3.072259	2.439261	2.556259	1.786777	1.697012	2.955661	2.293807	1.742852	2.458312	2.639035	2.64688	1.9586689999999998	2.235164	2.910918	3.329214	3.3085940000000003	1.879259	2.97188	3.058223	2.0164459999999997	1.947332	2.633165	3.134223	2.466574	0.8579760000000001	1.889199	1.017681	1.161389	0.8336540000000001	1.354354	1.412891
MD11G1050100	6.379126	8.035147	4.4359839999999995	7.906183	7.25062	6.883831	3.696671	8.266771	6.048126	9.080008	9.54927	8.370014	10.561856	9.98803	14.293349	12.286436	10.547627	14.571382999999999	9.494536	9.237728	10.595574000000001	8.124222999999999	15.602288	10.293737	9.741412	8.868089999999999	8.344901	9.094267	6.921705	9.126374	3.807146	9.737447999999999	9.412338	6.133235	9.101604	6.960911	5.749176	6.907836	8.759125	8.962708000000001	6.295813	8.291889999999999	7.749759	8.228073	9.086986999999999	10.359707	6.7301649999999995	10.17798	6.141528
MD11G1050200	6.921558999999999	10.540277	9.104599	6.4469199999999995	10.745229	9.631967	6.337626	8.792862	8.35037	5.725776000000001	8.393963000000001	6.497336	5.8475589999999995	5.342724	5.017691	6.061357	5.290643	3.755464	6.523009	4.931196	6.444094000000001	5.864463	0.905852	4.816968	3.944628	3.419768	2.340836	4.962046	5.751744	5.4591330000000005	4.352212000000001	5.073802	5.905745	5.307179	3.571222	7.05483	5.444571	5.722416	5.022206	7.140376	8.071927	6.8518490000000005	11.553778999999999	11.37251	6.917717	11.261130999999999	7.200981	7.345111999999999	8.311469
MD11G1050300	4.528528	0.0	7.435222	9.605205999999999	0.0	0.0	0.0	0.0	8.500475	0.0	0.0	0.0	7.999281	7.700892	5.95362	0.0	0.0	12.694632	8.127821	0.0	0.0	0.0	0.0	0.0	0.0	0.0	6.449682	0.0	0.0	0.0	0.0	0.0	4.434289	0.0	0.0	0.0	0.0	0.0	4.428417	0.0	0.0	0.0	0.0	3.9060129999999997	0.0	0.0	5.632192	0.0	0.0
MD11G1050400	0.30705	0.289694	0.0	0.0	0.277455	0.0	0.103817	0.0	0.152564	0.11777699999999999	0.10997	0.0	0.0	0.182417	0.0	0.120218	0.0	0.0	0.0	0.261523	0.0	0.0	0.0	0.0	0.253325	0.0	0.0	0.0	0.0	0.0	0.0	0.0	0.0	0.0	0.0	0.0	0.0	0.0	0.0	0.0	0.0	0.0	0.0	0.0	0.0	0.0	0.0	0.0	0.0
MD11G1050700	0.0	0.0	0.0	0.0	0.0	0.0	0.0	0.0	0.0	0.0	0.0	0.0	0.0	0.0	0.0	0.0	0.0	0.0	0.0	0.0	0.0	0.0	0.0	0.0	0.0	0.0	0.0	0.0	0.0	0.0	0.0	0.0	0.0	0.0	0.0	0.0	0.0	0.0	0.0	0.0	0.0	0.0	0.0	0.0	0.0	0.0	0.0	0.0	0.0
MD11G1050800	4.085102	3.708787	4.3921529999999995	1.83608	4.031551	5.531072	2.539565	1.676716	1.791726	2.086128	0.0	1.2804229999999999	0.370558	0.0	0.5981989999999999	1.129206	1.706637	1.1470120000000001	1.1255629999999999	2.023052	1.7398209999999998	0.951825	3.5210879999999998	1.106411	0.752494	1.1522700000000001	1.114857	0.0	0.347005	0.0	0.0	0.0	0.0	0.615694	0.646284	0.610173	0.0	0.361187	0.0	0.240513	0.0	0.263457	0.0	0.248906	0.803137	0.7833680000000001	0.40255	1.369759	1.738994
MD11G1050900	2.914212	2.766073	2.3102	3.1525990000000004	1.7169470000000002	1.7206	1.9772610000000002	1.320599	2.157301	2.8204599999999997	2.629828	4.239111	1.6671	2.158481	1.002825	1.330535	1.0124030000000002	0.0	1.643778	1.772519	1.295834	2.587379	0.9584	1.3788049999999998	1.694566	3.073175	1.937482	3.680893	1.9837080000000002	2.2926860000000002	1.732835	0.8231719999999999	0.0	2.163454	1.760807	2.859019	1.126356	1.442201	1.1314030000000002	0.717875	1.082419	1.607902	0.0	1.561122	1.292557	1.453935	1.543968	0.0	1.7353889999999998
MD11G1051000	0.0	0.0	0.0	0.0	0.0	0.0	0.0	0.0	0.0	0.0	0.0	0.0	0.0	0.0	0.0	0.0	0.0	0.0	0.0	0.0	0.0	0.0	0.0	0.0	0.0	0.0	0.0	0.0	0.0	0.0	0.0	0.0	0.0	0.0	0.0	0.0	0.0	0.0	0.0	0.0	0.0	0.0	0.0	0.0	0.0	0.0	0.0	0.0	0.0
MD11G1051100	0.137553	0.220111	0.0	0.20659	0.093251	0.0	0.21424200000000002	0.0	0.0	0.0	0.0	0.0	0.0	0.0	0.0	0.0	0.0	0.0	0.0	0.0	0.0	0.0	0.0	0.0	0.0	0.0	0.0	0.0	0.0	0.0	0.0	0.0	0.0	0.0	0.0	0.089627	0.0	0.0	0.097365	0.0	0.0	0.0	0.0	0.0	0.0	0.0	0.0	0.0	0.061717999999999995
MD11G1051200	78.579697	87.24163100000001	82.224632	92.747322	83.55920400000001	85.391769	75.23252099999999	81.285332	97.69767	107.66206399999999	109.079292	106.737503	119.106651	132.18399	136.878967	108.50833100000001	97.98786899999999	114.76031499999999	91.31774899999999	96.603561	81.375404	86.58107	68.937958	82.249153	87.004494	87.600258	103.814095	112.599556	113.16671000000001	101.690598	110.357101	130.353546	115.530083	140.44194	131.127167	125.77638999999999	187.51364099999998	152.135651	137.81350700000002	125.007355	142.599121	152.831131	114.24378999999999	117.170212	86.696281	97.48859399999999	85.113785	64.537849	75.38044000000001
MD11G1051300	3.212453	2.590406	2.1731409999999998	1.954203	3.3021730000000002	2.881084	3.3532870000000004	2.490889	2.609883	3.1032759999999997	2.499127	2.411683	1.5072530000000002	1.652634	1.3718059999999999	0.740688	1.7648259999999998	1.677395	1.568316	1.516254	1.755843	1.9449029999999998	0.964464	1.0948579999999999	1.826966	1.503268	1.858532	1.66052	1.982947	1.515822	2.4704189999999997	1.624219	2.307878	2.335904	2.657913	1.757889	1.9998099999999999	1.889948	2.9748799999999997	2.182633	3.4100589999999995	2.2345759999999997	2.451616	2.684078	0.710068	0.43581899999999996	0.892166	0.638968	0.57162
MD11G1051400	4.25659	5.247191	3.09881	5.530975	8.150533	2.789317	4.780883	3.537923	4.446453	4.719069999999999	4.645582	2.0382919999999998	0.0	0.0	1.168735	0.804647	0.5742649999999999	0.0	0.188107	0.252114	0.0	0.9352229999999999	0.0	0.0	1.1772559999999999	0.319671	0.0	0.30897199999999997	0.6040770000000001	0.378945	0.0	0.477283	1.0943319999999999	0.5242640000000001	0.358433	0.923167	0.5729890000000001	0.593065	0.43109899999999995	0.403794	0.0	0.0	0.0	0.266675	1.103014	0.210129	0.9335530000000001	1.298481	0.9980129999999999
MD11G1051500	48.409756	50.544456	56.661606000000006	44.788303000000006	52.308765	50.442032	58.448032	52.622069999999994	50.479504	51.526764	48.777287	55.407616000000004	54.334515	54.402229000000005	44.141869	50.733635	46.666656	51.693626	49.992249	42.808334	48.440186	43.954357	69.502335	45.699295	41.517578	39.647556	41.754467	56.448395	52.757583999999994	51.694469	44.881763	55.803123	58.274956	58.637787	63.385943999999995	58.347176	80.38752	65.23041500000001	63.960120999999994	58.984997	64.84706899999999	65.070908	50.985473999999996	57.555733	64.69677	61.68552	61.453129000000004	75.491463	75.833961
MD11G1051600	7.840458	5.158773	6.036484	3.068934	5.185274	6.974569	5.132414	3.039632	2.925092	3.148854	2.317128	2.086177	0.9511729999999999	1.876459	1.11715	1.701775	2.606902	1.426057	2.405919	2.9046369999999997	2.886527	2.126025	3.444929	1.541182	1.471968	1.23678	1.396734	0.0	0.819996	0.0	0.9723639999999999	0.57358	0.5250640000000001	0.9001620000000001	0.778355	1.052726	0.5725279999999999	0.620491	0.5907859999999999	0.0	0.258261	0.417025	0.2509	0.060525999999999996	1.211093	1.008509	0.880077	1.509403	2.015662
MD11G1051700	0.0	11.906444	13.991275	0.0	14.719304999999999	14.428643	14.808194	10.883914	11.816817	0.0	6.594889	12.599267999999999	0.0	0.0	0.0	5.678612	0.0	0.0	9.285727	7.906425	0.0	0.0	0.0	0.0	0.0	0.0	0.0	0.0	0.0	0.0	3.985867	0.0	0.0	0.0	0.0	0.0	0.0	0.0	0.0	1.477603	0.0	0.0	0.0	0.0	8.651479	5.465631	5.038323	0.0	0.0
MD11G1051800	0.0	0.0	0.0	0.0	0.0	0.0	0.0	0.0	0.0	0.0	0.0	0.0	0.0	0.0	0.0	0.0	0.0	0.0	0.0	0.0	0.0	0.0	0.0	0.0	0.0	0.0	0.0	0.0	0.0	0.0	0.0	0.0	0.0	0.0	0.0	0.0	0.0	0.0	0.0	0.0	0.0	0.0	0.0	0.0	0.0	0.0	0.0	0.0	0.0
MD11G1052000	140.344696	145.48288	150.948914	133.578934	145.314194	155.71583600000002	144.600479	153.642151	148.202332	153.33154299999998	146.197662	160.550842	189.272171	178.68605	159.939865	162.697388	184.812607	195.543564	204.146927	198.89984099999998	182.648438	189.422821	0.0	200.068817	182.916901	177.48465	184.895126	210.50132799999997	199.392853	197.453644	201.105743	190.86769099999998	188.301376	169.084	166.530502	170.21286	222.234283	182.991714	206.312851	187.984818	203.098389	197.26623500000002	201.91037	170.321259	172.895966	190.243393	181.549057	212.420807	196.193085
MD11G1052200	46.227814	50.400928	50.495991	43.233063	48.334697999999996	44.955524	44.136821999999995	49.514221	47.821014	47.670231	48.526939	46.853573	52.63133199999999	56.457218000000005	52.533161	54.226318000000006	56.727656999999994	47.384315	59.575435999999996	56.397362	61.08345	68.486137	95.35147099999999	63.35988199999999	78.712944	66.338638	83.25753	85.24063100000001	75.01463299999999	77.87311600000001	92.05624399999999	88.51149000000001	92.717262	93.296036	94.337425	94.576736	117.70891599999999	102.300797	115.525131	94.710411	102.532463	107.73378799999999	80.813637	89.17112	59.129814	66.041039	63.26649499999999	70.515495	62.326682999999996
MD11G1052600	13.954915	13.513578	13.297081	11.447386999999999	15.280659	17.426432000000002	15.758211	17.607119	12.92487	14.019366	13.03243	12.926673	6.587911	9.14418	8.915059	8.454102	7.6833919999999996	9.724451	9.121196000000001	8.297092999999998	9.539114	8.071	13.525310999999999	8.222045	10.143547	7.360114	9.342033	12.318639	10.003798	11.767897	15.60294	11.86144	10.407209	9.579004	10.706166	9.322281	9.773829	11.814895	8.696798	8.435496	8.296797	8.864622	10.348608	9.425187	8.640652000000001	7.892792	7.233492999999999	12.081603	10.975694
MD11G1052800	39.445442	38.313472999999995	39.847237	29.963234000000003	30.855884999999997	30.694429	38.349979	36.083775	34.592293	23.262627	24.642345000000002	24.413269	23.528418	25.246109	25.422981	28.676382	24.997879	22.661314	27.906004	28.375228999999997	28.551064	26.682632	9.836175	26.870169	29.751520000000003	29.382541999999997	28.759106	31.151298999999998	37.42625	36.312157	32.502926	31.905308	35.700611	36.785686	32.383568	32.281193	44.033691	40.995476000000004	36.753184999999995	44.610966	47.402176000000004	36.332378000000006	41.729267	39.654564	33.164059	46.500294	42.244597999999996	45.138363	41.624146
MD11G1052900	708.278503	706.4519650000001	736.050415	569.4630129999999	620.619202	353.059662	706.277832	697.0468139999999	581.7305299999999	427.06536900000003	502.10812400000003	468.30010999999996	288.194427	316.165009	299.240479	384.99884	184.182831	122.87656399999999	261.07113599999997	161.583603	127.34560400000001	155.677231	20.057005	84.12195600000001	103.335396	128.010056	92.44009399999999	116.41415400000001	132.935669	149.514023	130.326233	119.37312299999999	132.525772	40.760578	79.85701800000001	98.40164200000001	24.088732	28.326075	21.405453	18.277744000000002	11.590169	26.866634	36.734970000000004	10.230234	539.4434809999999	716.159363	572.69458	484.52703899999995	527.064087
MD11G1053500	1.9036650000000002	0.786205	1.286134	1.489262	1.386509	1.3571739999999999	1.270257	1.874473	1.2875889999999999	1.742893	3.1026029999999998	2.426564	2.584822	4.152895	3.7891790000000003	1.986503	2.3165009999999997	2.799128	2.006375	1.635491	1.6959509999999998	1.392946	0.0	2.5105150000000003	1.366552	1.759495	1.784475	1.924023	1.8622040000000002	1.4968569999999999	0.8432780000000001	1.6584150000000002	1.061504	2.753702	1.213241	1.336255	1.651659	1.448544	1.348606	1.2676969999999999	2.369379	1.6889	1.398556	1.5081069999999999	0.0	1.22824	1.033622	0.0	0.773123
MD11G1054000	15.344078	19.360226	15.146579000000001	10.895392999999999	11.818408	12.245327	12.145887	12.984228	14.388793	8.585958	7.534438000000001	9.912811999999999	7.375947	7.9394979999999995	8.687613	8.091203	7.454505999999999	10.552518	5.311230999999999	6.992805000000001	9.019427	7.5634369999999995	0.0	6.783608	9.094923	9.977035	7.173753	8.977018	8.491091	7.86137	6.375589	4.216804	4.92931	5.3854809999999995	6.219227	5.386536	3.4476980000000004	4.660416000000001	4.32894	4.71771	8.825698	5.182677	3.8539	4.607633	6.998297999999999	8.25506	6.6221429999999994	0.0	6.294611
MD11G1054100	6.184782	0.0	4.3856660000000005	6.865219000000001	11.206553999999999	7.098547999999999	9.90415	8.137628999999999	7.140739	8.052187	7.288301	5.401604	5.835128	4.649686	3.508753	24.865976	11.339165	0.0	12.177563000000001	4.968541	10.468181	9.798376	0.0	9.343835	32.560532	46.076599	9.392619999999999	33.526489	8.818535	27.249258	23.533382	27.876286999999998	31.998289	28.113794	20.991533	28.730247	51.469963	50.506718	63.087334	209.226471	309.920166	175.146255	269.424652	258.223755	4.7253099999999995	10.473367999999999	21.387629	41.253864	19.958256
MD11G1054300	3.9313809999999996	2.709163	3.206907	4.217772	2.719131	2.913452	3.977625	3.981925	3.335089	5.176064	3.8187699999999998	3.1170880000000003	2.910946	4.013547	3.094784	2.822754	4.280808	2.664609	3.427369	3.1361470000000002	2.233324	3.009029	3.018155	2.892661	4.460382	2.770177	3.091152	2.561657	4.534296	3.356271	3.9824949999999997	3.558904	4.006593	3.6043230000000004	4.346015	5.6299019999999995	3.6229699999999996	3.3451720000000003	3.9089620000000003	3.2873639999999997	4.29472	3.800207	2.074964	4.144881	4.165761	2.880252	3.101064	4.452516999999999	5.108006
MD11G1054400	4.973937	3.7181059999999997	3.933069	4.642844	3.5548949999999997	5.1561900000000005	3.425807	4.677042	2.800554	4.198786	3.6173660000000005	4.563359999999999	5.16582	7.553167999999999	7.366542	5.993837	6.603014999999999	5.915953	8.085049	6.853560000000001	8.096614	7.9148369999999995	4.1868870000000005	5.62606	6.950153	6.946366	7.902873	8.691316	8.586081	9.021596	9.055585	8.298567	10.290513	8.511979	7.3179669999999994	10.102518	10.433805	11.690629	10.322269	10.549697	12.779143	12.283771	9.81789	11.451217	2.990118	4.338702	2.995004	5.017303	3.802818
MD11G1054500	26.452005	41.230965000000005	11.470066000000001	17.129072	22.832302	2.6881939999999998	7.459778	0.0	17.421003	3.7643120000000003	6.292783999999999	9.418728	0.0	0.0	0.0	0.0	0.0	0.0	0.0	0.0	0.0	0.0	0.0	0.0	0.0	0.0	0.0	0.0	0.0	0.0	0.0	0.0	0.0	0.0	0.0	0.0	0.747447	3.200838	2.569909	3.132359	0.0	3.7559709999999997	12.366479	0.0	0.0	0.0	0.0	0.0	0.0
MD11G1054600	0.319042	0.0	0.209279	0.917258	0.43623500000000004	0.586728	0.224929	0.609754	0.9003110000000001	0.857243	0.644275	0.649265	0.22903	0.266588	0.5274220000000001	0.0	0.0	0.079224	0.082699	0.0	0.24731	0.0	0.0	0.0	0.303662	0.341075	0.0	0.0	0.32616999999999996	0.150963	0.272493	0.0	0.243983	0.081936	0.352092	0.22932199999999997	0.150257	0.269129	0.08505800000000001	0.276495	0.122647	0.31009200000000003	0.0	0.0	0.0	0.0	0.191361	0.174145	0.327052
MD11G1054700	2.141681	3.08387	1.592256	1.8031580000000003	1.5476370000000002	2.290337	2.5010310000000002	3.6640989999999998	1.242412	3.222302	2.3738349999999997	1.599957	4.254428	3.596796	4.746107	0.0	1.093931	1.7101509999999998	1.642857	1.026759	0.7963819999999999	1.607998	2.21846	0.0	2.048962	1.383629	1.015607	1.623632	1.6422240000000001	1.2009940000000001	0.0	1.3955520000000001	0.6130439999999999	2.672333	2.691846	1.2445979999999999	1.023531	2.610363	1.6972470000000002	1.108876	2.007487	1.2721120000000001	0.87826	1.576532	1.751511	2.9186509999999997	4.237907	2.09801	2.071304
MD11G1054800	109.55596200000001	115.210655	105.540314	99.961754	122.073082	116.976982	76.451538	90.200874	91.70399499999999	85.21734599999999	76.742378	77.553604	70.631027	64.518417	71.573364	40.135517	55.190201	49.506374	36.57262	41.464766999999995	40.484669	38.583118	25.293568	39.415352	40.848724	43.021622	46.482105	55.229847	33.089203000000005	38.464622	53.271831999999996	54.72908	56.766468	58.466866	55.304401	53.412257999999994	70.15355699999999	72.124672	69.219452	63.252628	85.147308	83.268539	78.37240600000001	65.86099200000001	73.06264499999999	66.281769	72.384575	61.145092000000005	77.230255
MD11G1054900	0.0	0.0	0.0	0.23621799999999998	0.0	0.0	0.0	0.0	0.0	0.0	0.0	1.438092	2.221664	0.0	2.7980099999999997	0.37976	1.31403	0.0	0.437143	0.0	1.629744	0.823691	0.0	1.321879	1.1391850000000001	0.0	0.0	0.0	0.0	0.0	0.0	0.645147	0.0	0.0	0.0	0.0	1.377321	1.1079809999999999	1.033121	1.507285	1.722879	1.577717	0.0	1.87661	0.0	0.0	0.7847029999999999	0.0	0.0
MD11G1055100	5.741929	3.9513339999999997	6.176493	3.855547	6.50515	4.213863	3.295142	3.986268	3.7406800000000002	5.7448239999999995	2.710237	2.737967	2.120214	3.298166	2.52263	5.337403	3.573446	4.21575	4.061099	3.3241330000000002	5.218411	4.43312	6.731663	4.374955	4.255407	4.879583	8.473489	3.843312	4.781618	5.154776999999999	3.918365	4.393461	3.126729	4.447680999999999	4.935938	4.610419	4.588116	5.276861	5.228442	4.417714	6.683169	9.462306	5.0340370000000005	6.069542	3.438575	4.113055999999999	3.601578	3.494877	4.314666000000001
MD11G1055200	0.938743	2.827762	0.184779	0.687082	1.16854	1.470781	0.277779	0.203188	0.251091	0.253114	0.0	0.44594799999999996	0.0	0.0	0.0	0.0	0.0	0.0	0.18924000000000002	0.239542	0.0	0.0	0.0	0.202876	0.23548400000000003	0.455593	0.0	0.0	0.0	0.0	0.0	0.25738099999999997	0.047956	0.278947	0.0	1.501107	0.0	0.24315	0.27452	0.0	0.0	0.0	0.0	0.0	0.23965300000000003	0.0	0.213693	0.0	0.211842
MD11G1055700	0.0	0.0	0.0	0.0	0.0	0.0	0.0	0.0	0.0	0.0	0.0	0.0	0.0	0.0	0.0	0.0	0.0	0.0	0.0	0.0	0.0	0.0	0.0	0.0	0.0	0.0	0.0	0.0	0.0	0.0	0.0	0.0	0.0	0.0	0.0	0.0	0.0	0.0	0.0	0.0	0.0	0.0	0.0	0.0	0.0	0.0	0.0	0.0	0.0
MD11G1055800	0.0	0.0	0.0	0.0	0.0	0.0	0.0	0.0	0.0	0.0	0.0	0.0	0.0	0.0	0.0	0.0	0.0	0.0	0.0	0.0	0.0	0.0	0.0	0.0	0.0	0.0	0.0	0.0	0.0	0.0	0.0	0.0	0.0	0.0	0.0	0.0	0.0	0.0	0.0	0.0	0.0	0.0	0.0	0.0	0.0	0.0	0.0	0.0	0.0
MD11G1056000	3.044753	3.274695	1.261706	1.159258	2.242571	1.9241650000000001	1.297996	1.121241	1.532216	1.130282	0.6696340000000001	0.693114	0.301593	0.666254	0.43091899999999994	0.60363	0.595858	0.568419	0.47332299999999994	0.712896	0.787744	0.657621	0.8290700000000001	0.723584	0.5264270000000001	0.6277739999999999	0.9417059999999999	0.0	0.610738	0.506238	0.730358	0.912315	0.7553880000000001	0.850909	1.596545	1.234385	1.133448	0.684474	0.853651	1.092962	0.7802939999999999	0.857936	1.121553	0.942493	1.297475	0.968577	0.751574	1.105723	1.472049
MD11G1056100	0.807383	1.32905	0.914487	1.225347	0.8507950000000001	0.20347300000000001	0.532352	1.574143	0.999102	3.101495	1.775854	1.704565	1.4548530000000002	0.54586	1.360908	0.609571	0.21135900000000002	0.8990739999999999	0.775435	1.413942	0.05430700000000001	0.672937	0.303177	0.430357	0.331983	1.6567560000000001	0.8843049999999999	0.47962	0.733755	0.944342	0.67672	1.2581200000000001	0.951729	0.8931020000000001	0.8809239999999999	0.881977	0.770502	1.88375	2.061676	1.9415919999999998	0.436801	2.102895	1.8971509999999998	0.52493	0.19893	0.814128	0.09854600000000001	0.34271799999999997	0.870842
MD11G1056300	11.624728999999999	0.0	6.672514	8.368922999999999	7.388176	9.653683000000001	8.564539	11.944956	8.836244	0.0	7.472499000000001	0.0	11.365329	11.95223	0.0	12.276875	11.31414	8.755441000000001	15.150714	8.988843	14.884742000000001	14.421278	0.0	11.51572	11.162149000000001	21.676645	17.629393	19.175473999999998	27.231245	0.0	21.300196	21.278046	29.209951	26.900746999999996	29.196888	25.187239	18.215961	24.782282000000002	24.881173999999998	17.31225	19.552189000000002	16.841537	24.416866	20.876711	13.675987	17.080116	0.0	13.408411	12.200626
MD11G1056400	8.046575	10.975122	7.4053580000000006	10.859003999999999	12.320849	16.379118	10.902735	9.303375	14.294895	12.341146	13.673148999999999	13.863441	8.500031	10.553824	7.837502000000001	4.732816000000001	5.835176000000001	9.397922	3.834867	0.0	4.600408	7.392164	1.385904	0.0	4.59262	4.436504	4.886782	5.956917	0.0	4.300714	5.558605	3.062914	4.6094669999999995	7.098161	8.682647	4.020461	5.882828	6.448504	10.801212	7.525378999999999	5.990829	6.156605	6.487629	4.948405	4.31215	7.025225	0.0	0.0	6.396097
MD11G1056500	5.512931	5.4688419999999995	8.189466	5.643266000000001	7.147463	4.844819	5.042964	4.096502	3.9987589999999997	4.12774	5.3864019999999995	4.588291000000001	3.294138	3.7719709999999997	3.9154169999999997	4.926501999999999	4.539006	0.0	5.10147	4.2491650000000005	5.55757	4.894203	0.0	4.908405999999999	3.768214	3.814401	6.269347	7.743831	7.181344	5.339393	6.446352	6.544793	7.5900039999999995	5.073087	5.289243	6.899559	6.759554	4.600005	4.5607809999999995	6.6485330000000005	6.262859	7.918939	4.589666	7.121311	7.604423	5.812905000000001	6.3138510000000005	6.5178519999999995	7.119932
MD11G1056800	61.286167000000006	62.026230000000005	64.213806	39.472172	42.358887	30.633872999999998	52.881786	50.681228999999995	39.44416	28.060095	37.201988	35.291981	28.309034000000004	27.72365	28.890299	26.155569	24.881538	17.915329	26.604115000000004	25.323753	25.130543	28.849144	4.243723	23.038067	30.119003000000003	31.302889	35.608973999999996	42.051272999999995	35.298607000000004	39.696335	45.430607	52.510376	46.625927000000004	44.688010999999996	52.351955	46.724098	52.978401	56.850414	52.221241	42.17865	32.319283	44.492996000000005	35.948291999999995	36.083019	37.462666	48.952667	45.738651000000004	42.048725	45.356342
MD11G1056900	2.1898150000000003	1.775909	1.268174	1.5404440000000001	1.360842	0.0	1.359618	1.089078	3.4008800000000003	1.978409	1.112789	1.6287479999999999	1.406872	1.429529	0.8219540000000001	0.0	0.0	0.0	1.222191	1.850456	1.801985	0.735483	0.0	1.06024	1.107053	0.88636	1.4851809999999999	0.0	0.0	0.866841	0.0	0.0	1.557582	2.180327	1.434732	0.0	0.0	1.2290969999999999	1.585014	0.560497	0.973625	0.798765	0.0	1.719081	0.694585	0.0	0.580334	0.664283	0.761432
MD11G1057500	5.8784220000000005	4.742162	5.180464	3.638324	7.7339970000000005	5.974957	5.844158	2.181517	3.2533990000000004	2.958153	2.406404	2.158093	2.6625360000000002	3.4769410000000005	3.9354769999999997	2.277539	3.8689660000000003	2.752523	3.7795589999999994	1.810825	2.4226810000000003	1.470201	0.0	1.1594360000000001	2.015129	1.7323709999999999	2.5006049999999997	2.2192060000000002	1.739828	1.181036	2.4797860000000003	2.60721	1.781423	2.3744080000000003	2.127333	3.389418	3.178472	4.257038	4.142183	0.9902110000000001	2.062443	0.0	1.121879	2.245868	4.308145	2.968797	3.030529	1.4747620000000001	3.4142370000000004
MD11G1058100	12.728760000000001	16.087511	12.399804	7.963543	12.940078999999999	12.339051	11.072774	8.413222	7.706995	12.476686	10.926131	10.867606	13.52462	11.011732	8.044502	12.371253999999999	10.599945	10.820210000000001	14.738126999999999	9.571099	14.967457000000001	21.716084	7.313624000000001	16.830301000000002	15.279380999999999	14.323144000000001	21.17173	19.630642	17.364487	19.691681	18.563357999999997	17.78886	19.293283	23.588564	20.483253	25.51305	21.759941	17.671008999999998	19.664097	20.180967000000003	18.447279	19.594561	15.197637	17.110523	11.289042	10.653383	10.288141	17.297581	13.004551
MD11G1058300	3.7160480000000002	3.9421559999999998	2.6439779999999997	4.202007	3.5645230000000003	4.240256	0.0	4.327583	3.6661879999999996	5.431203	4.0759739999999995	5.23717	4.113512999999999	4.7600430000000005	5.0807150000000005	2.886786	2.5867880000000003	3.9445930000000002	4.638227	3.299669	4.146605	5.298902	1.7286009999999998	2.904929	3.7957660000000004	5.073399	3.2556830000000003	4.156486	4.8062309999999995	5.302214	4.748632	4.076066	4.061266000000001	5.096413	4.721168	4.3711910000000005	4.447627	5.265105	5.2560199999999995	2.628261	3.688489	4.298311	3.125454	3.659893	3.7664449999999996	3.8699120000000002	4.230068	3.6463019999999995	3.228734
MD11G1058400	11.01341	10.469138000000001	13.129994	9.382677000000001	11.233783	7.219761999999999	10.890025999999999	12.247886	9.381402	7.0231639999999995	11.349181	7.888311	9.892956	12.305758	11.241516	9.086935	6.9670119999999995	12.249741	10.47526	9.960811999999999	10.451742	10.389932	5.020258	7.986200999999999	11.379309	11.473459	11.837607	9.797033	8.703505	9.233398	14.191494	9.4579	12.066296000000001	11.634171	12.162036	11.071273	11.993547999999999	14.096024	10.184154	13.357373999999998	10.460904	13.596969	13.733959	13.322053	10.179145	10.623611	11.83287	9.223952	10.314484
MD11G1058600	4.161676	3.975424	3.467811	5.686425	4.157891	4.0075650000000005	4.643798	5.151721	6.625379	10.30825	7.442521000000001	5.183456	4.902088	6.734653	5.654609	2.89376	2.6142060000000003	3.6860809999999997	3.461764	4.024926	3.780782	3.5824599999999998	3.06566	2.681298	2.585835	2.741899	4.348878	2.852936	2.810834	2.6671099999999996	3.244582	2.424053	3.27889	6.173838	3.621251	2.7026310000000002	3.762949	3.7797949999999996	2.647974	4.354855000000001	6.568376	4.557065000000001	3.870333	6.000725	2.4728790000000003	1.581071	1.9042240000000001	2.280268	2.6737330000000004
MD11G1058700	0.43757399999999996	2.886922	0.0	7.809914	2.4851080000000003	1.460084	0.649346	3.8945410000000003	5.812556	5.241003	2.53325	2.459133	1.372158	1.530106	1.466949	2.730163	0.346729	0.0	1.515833	2.705444	1.8675279999999999	5.4399	1.8431400000000002	2.916973	2.404969	1.72432	2.3136419999999998	5.443664	2.600388	2.548013	1.465159	2.9790799999999997	4.1580010000000005	0.703835	1.049128	0.566785	2.085185	0.0	0.5827180000000001	0.65577	1.371301	0.9532309999999999	0.0	2.145137	0.259154	1.222693	2.302241	0.0	4.225218
MD11G1059400	2.0971029999999997	2.310468	1.3252700000000002	3.4407160000000006	3.3965870000000002	2.2891939999999997	2.043534	4.314321	5.801263	8.14833	5.317924	6.348444000000001	5.743881	8.096021	4.497428	4.879387	3.146003	4.452207	2.2994369999999997	2.137003	3.7484339999999996	2.978053	3.1212299999999997	2.682682	3.8164269999999996	3.489382	4.846977	4.011717	1.618933	2.939177	4.415701	3.380865	3.087443	3.4313559999999996	3.431117	3.6517839999999997	3.12485	2.376168	3.4376050000000005	5.474425	12.632653	9.71125	7.219697999999999	7.404984	1.484	0.401523	1.2314040000000002	1.6745880000000002	1.645918
MD11G1059500	0.0	0.0	0.0	0.0	0.0	0.0	0.0	0.0	0.0	0.0	0.0	0.0	0.0	0.0	0.0	0.0	0.0	0.0	0.0	0.0	0.0	0.0	0.0	0.0	0.0	0.0	0.0	0.0	0.0	0.0	0.0	0.0	0.0	0.0	0.0	0.0	0.0	0.0	0.0	0.0	0.0	0.0	0.0	0.0	0.0	0.0	0.0	0.0	0.0
MD11G1059600	4.061294	2.165202	3.332565	1.300517	2.127568	3.5282120000000003	1.561875	2.044425	2.507547	0.739631	0.0	0.905799	1.3208870000000001	1.358235	1.46235	2.246377	3.5935230000000002	2.1738720000000002	4.82038	3.353707	4.90975	5.854788	3.2839379999999996	5.729592	7.754514	5.039931	4.271907	5.853985	5.597908	3.241089	4.624979	4.39276	4.630226	3.6545980000000005	6.27265	6.134818	3.739844	5.160995	3.861049	4.723637999999999	6.265211	2.779846	4.765502	4.5242830000000005	1.446768	1.23128	1.513061	1.854481	2.190408
MD11G1060000	34.267124	26.857983	29.579863	28.338358000000003	24.461899	38.449917	20.762445	28.111156	29.424006	26.066651999999998	23.391359	20.922585	30.113215999999998	29.249223999999998	29.200699	21.631096	22.430618	32.999214	25.072939	20.448154000000002	22.552891	24.719170000000002	25.153595000000003	24.996035	20.320812	15.016031	25.793858	31.111338	27.578432	26.213272	23.756634	30.817745000000002	30.063465	35.913115999999995	33.509209000000006	24.500467	30.886754999999997	40.215603	34.355778	22.475918	29.932346000000003	33.925552	29.432108000000003	25.379131	25.476582	29.924671000000004	27.402195000000003	31.837954999999997	36.595065999999996
MD11G1060100	3.8479300000000003	2.708047	3.2627479999999998	1.241773	2.582591	3.0732169999999996	3.227552	2.175345	1.32489	1.34731	1.955684	1.759956	2.142504	1.54892	2.476747	2.806485	1.8439240000000001	1.971956	2.475829	3.2469740000000002	4.353084	1.3821709999999998	0.0	2.448601	3.015245	2.208319	1.6171520000000001	1.126543	3.1447	3.516137	2.2980240000000003	1.754348	2.535062	1.458921	2.65784	2.931892	2.109498	2.827458	3.7232220000000003	2.499406	3.403798	1.579647	1.43296	1.7922930000000001	2.7701130000000003	3.199043	3.614132	2.635374	3.08785
MD11G1060300	2.790198	2.2532669999999997	3.047739	1.368176	1.506946	2.011182	1.019503	2.075073	1.333322	0.0	0.0	1.05273	1.8071439999999999	1.296424	0.9699040000000001	0.854791	0.0	0.0	2.23707	1.271993	0.683996	1.294764	1.0851790000000001	0.8079689999999999	0.46891700000000003	1.190425	1.555698	2.047546	0.0	1.917554	0.48243	1.469767	2.364176	3.415081	2.765162	2.631768	3.9827730000000003	2.410666	2.834477	0.999467	1.0822260000000001	2.301114	0.0	0.694966	2.378523	0.0	0.812776	1.742213	1.533352
MD11G1060400	0.0	4.575285	4.004797	3.858778	3.604108	3.271591	2.764294	0.0	4.170224	4.851147	7.418584	5.399068	10.190083999999999	7.5724	9.863215	9.622973	8.413834	8.674989	6.576328999999999	4.769995	5.220445	7.770751	5.313302999999999	0.0	6.971806	6.226751999999999	0.0	4.87121	0.0	6.981300999999999	0.0	7.383902	6.462202	0.0	0.0	5.335935	5.170873	4.634569	0.0	4.265656	3.2417979999999997	4.012307	0.0	4.806774	4.953693	0.0	4.330289	5.324654	5.863925
MD11G1060500	4.44942	5.2245550000000005	3.427519	3.15008	5.237908999999999	6.7911589999999995	4.8404739999999995	2.581789	2.719429	6.652985	4.745144	5.659264	5.445218	3.5720410000000005	5.734078	4.164480999999999	3.9926150000000002	7.550163	5.996496	8.740105	7.085425	5.556833999999999	7.135901	7.333461	5.979526	6.3538879999999995	8.547172	5.691247	10.628266	6.3374	4.855122	7.243752000000001	7.04315	8.723393	6.008865	6.5506400000000005	7.995474000000001	8.416561	11.09938	8.529322	6.999172	6.872043	8.109611	8.589285	7.750525	6.379595	6.478686	4.244730000000001	6.475791
MD11G1060600	3.428079	6.237072	3.937556	10.534237	7.589602	8.885197999999999	5.421958999999999	8.433806	14.405520999999998	14.737910000000001	12.58574	13.158482000000001	4.099530000000001	9.585443	7.332714	1.945754	1.9631889999999999	2.214971	0.890439	1.8616549999999998	0.0	0.0	0.402289	0.0	0.39216799999999996	2.0192759999999996	1.854453	0.0	0.0	0.0	1.451639	1.852887	1.040645	1.083954	1.132108	0.732355	0.0	1.4847620000000001	0.0	2.01757	2.257953	2.200001	3.0979520000000003	2.487623	0.396999	0.0	0.591248	0.0	0.0
MD11G1060800	0.791697	0.7254550000000001	0.6068	0.0	0.0	1.58686	0.0	0.512608	0.698224	0.0	0.0	0.0	0.0	1.258365	0.696708	0.0	0.0	0.0	1.494704	0.681297	0.73505	0.505047	0.0	0.0	0.0	1.425777	1.211519	2.640441	0.301227	1.074714	0.0	0.0	0.0	2.8273330000000003	1.988563	0.0	1.52204	1.865447	2.6407279999999997	0.0	1.353759	1.85782	0.0	0.7695420000000001	1.495643	0.0	0.0	0.0	0.0
MD11G1060900	1.726329	2.205932	2.024701	1.083792	1.3255700000000001	1.182146	1.3276860000000001	1.437091	1.1773280000000002	1.086367	0.605208	0.0	0.75964	0.594982	0.8652850000000001	0.510005	0.520617	0.766699	0.0	0.0	0.90235	0.0	0.9846809999999999	0.994134	0.297117	1.10299	0.575404	1.197294	1.171512	0.869603	1.04714	1.3622530000000002	1.229162	0.884392	1.7933869999999998	1.276122	0.0	1.476773	1.205474	0.513458	0.534512	1.117752	0.87895	0.820585	2.205016	1.4996639999999999	1.7440099999999998	3.206452	1.988416
MD11G1061300	18.688051	19.262014	13.297116	13.942251999999998	21.09824	10.385619	0.0	16.276429999999998	21.320529999999998	21.941916	20.151115	12.154869	17.030602	15.853021	16.101341	19.867207999999998	14.829956	9.997561	17.153370000000002	20.895861	14.64434	22.646261	7.543505000000001	16.428835	16.765929999999997	22.304655	19.609695000000002	18.349285000000002	0.0	19.067732	23.107838	20.806078	17.388466	15.228948999999998	20.503988	17.573387	16.258799	17.398113000000002	13.394245999999999	10.464746	20.171124	14.689992000000002	22.373423000000003	10.242527	16.551926	15.647476000000001	18.5651	17.8519	19.36261
MD11G1061700	12.843124000000001	9.752500999999999	9.536151	11.327328	9.498374	10.592385	12.714042999999998	13.024936	12.261167	20.537771	19.198772	16.947123	32.197971	30.070448	27.156551	26.982746000000002	20.131039	32.786079	21.218315	19.537174	22.808559	18.213757	30.537689	16.841105	14.394207999999999	11.568735	13.2647	9.489798	8.531984	9.46606	8.47295	10.093008	8.516793	7.584099	8.886042999999999	8.491495	10.169898	9.623425	12.46096	15.100641	15.718082	15.000072	15.269128	14.049885999999999	11.384959	12.629734	14.587845000000002	17.26223	12.620516
MD11G1061800	2.068447	1.5128110000000001	3.464946	4.174222	2.489954	0.0	3.1411740000000004	3.467101	2.3753189999999997	5.007902	3.3769709999999997	2.317085	1.915142	3.3544629999999995	2.831166	2.4941150000000003	4.432347	1.394514	3.501993	1.9458849999999999	2.1701599999999996	3.678992	0.0	3.0501240000000003	6.146241000000001	4.686387	3.73045	3.9968470000000003	5.94805	5.201239	5.8589709999999995	3.4588900000000002	4.9147099999999995	4.225604	6.736368	4.405188	2.5681700000000003	1.9953509999999999	3.62379	2.999906	6.951744000000001	7.091226	3.795429	7.310237	2.868043	3.3353019999999995	2.5352259999999998	1.856132	2.417777
MD11G1062000	8.773703999999999	5.22047	7.166339999999999	6.413493	4.2812589999999995	5.761259	6.316844000000001	5.812622	5.375336	3.623657	2.575142	4.11721	1.990952	3.989625	3.2865879999999996	3.414503	1.981114	3.541218	1.437323	1.573926	2.456301	2.551289	2.592248	2.436999	3.2444830000000002	3.381216	3.165218	3.210269	1.367497	2.05284	3.3506099999999996	1.741801	2.276853	2.3447459999999998	2.279007	2.28524	2.529764	1.962203	1.24117	2.9835439999999998	1.9726849999999998	1.3427129999999998	3.557543	4.230955000000001	4.450668	7.103238	5.9874730000000005	3.4992419999999997	2.138775
MD11G1062200	5.628762	6.4082300000000005	7.312444999999999	6.674313000000001	4.018607	2.75615	7.422733999999999	6.4633650000000005	5.859154	3.972725	4.812997	5.882748	4.410680999999999	4.207408999999999	7.207818	4.241229	4.495272	6.8956789999999994	3.9282449999999995	3.1631099999999996	2.8638630000000003	3.102117	4.32788	2.340795	4.276867	6.289894	2.942494	5.004107	5.702489	4.2775419999999995	6.493432	3.46524	4.205564	3.727535	6.012681	5.116179	4.245087	2.818291	4.383646	5.0476540000000005	4.786985	4.465918	5.1547089999999995	5.676583	4.639554	5.787959	6.065242	4.507271	3.187967
MD11G1062300	5.168892	3.130282	3.606934	1.671086	4.448713	2.243808	2.4429990000000004	3.4298889999999997	2.662025	2.0996200000000003	2.901684	2.383978	3.616485	2.625705	3.405499	2.611438	2.451016	0.0	2.426018	1.466367	1.999872	1.7392720000000002	0.0	2.138255	2.101709	2.421125	3.328114	3.3506160000000005	2.496118	1.800444	3.088657	1.831318	2.149149	2.484669	4.110135	3.134809	2.6827509999999997	2.021281	2.42088	1.577142	2.107066	1.941803	0.0	1.103684	3.3210660000000005	3.072479	3.18692	0.0	3.159311
MD11G1062700	0.0	0.0	2.13742	0.0	0.0	0.0	0.0	0.0	0.0	0.0	0.0	0.577699	0.745138	1.382688	0.782166	0.539801	0.6035590000000001	0.0	0.0	0.0	0.0	0.0	0.0	0.0	0.0	0.0	0.442259	0.0	0.0	0.0	0.6844640000000001	0.0	0.0	0.0	0.0	0.0	1.190315	0.0	0.0	0.0	1.1211200000000001	4.2095400000000005	1.267659	1.7038209999999998	0.0	0.0	0.0	0.0	0.0
MD11G1062800	14.955038	14.486875	13.895189000000002	10.56581	13.448457999999999	8.884064	9.557889	8.823477	11.158167	7.279441	10.033483	6.678895	8.124652000000001	7.393368	7.432889	5.142968	4.036355	7.9564699999999995	4.411841000000001	6.905933999999999	4.373336	7.155353999999999	6.835692999999999	6.776177000000001	5.659154	4.072582	3.320586	6.953417999999999	4.8113410000000005	5.3503169999999995	5.200492	7.79292	6.425372	9.416469000000001	6.665356	3.187056	9.085425	10.88803	8.922921	5.198336	4.765712000000001	5.589982	3.0036389999999997	3.8318209999999997	10.639529	9.640614999999999	8.830065	8.338539	8.217913000000001
MD11G1063100	1.069759	0.0	1.936753	0.0	0.0	0.0	0.302021	0.8512129999999999	2.47288	1.7662349999999998	0.0	0.0	0.0	0.0	0.0	0.0	0.0	0.0	0.0	0.0	0.0	0.0	0.0	0.0	0.0	0.0	0.0	0.0	0.0	0.0	0.0	0.0	0.0	0.0	0.0	0.0	0.0	0.0	0.0	0.0	0.0	0.0	0.0	0.0	0.0	0.0	0.0	0.0	0.0
MD11G1063400	23.075820999999998	19.651794	25.815762	24.415398	26.649509000000002	19.571795	27.189390000000003	22.301535	24.481398000000002	22.952005	24.004372	22.170254	18.988964000000003	21.868093	18.24213	19.984951000000002	17.124855	18.937668	24.471525	19.640995	25.466944	25.107986	26.759943	25.666403	28.317013	28.802908000000002	24.217684	30.755436	32.855846	30.355402	26.707932	27.602839000000003	25.983641	27.912907	30.534246000000003	32.806419	27.168855999999998	29.149990000000003	27.371547999999997	24.407038	25.371178	27.199808	22.238405	22.744522	25.59346	27.140999	31.129377	28.385804999999998	32.167393
MD11G1063500	0.0	0.0	0.0	0.0	0.291589	0.0	0.0	0.0	0.0	0.0	0.0	0.0	0.0	0.0	0.0	0.0	0.0	0.0	0.0	0.0	0.0	0.0	0.0	0.0	0.0	0.0	0.0	0.0	0.0	0.0	0.0	0.0	0.0	0.0	0.0	0.0	0.0	0.0	0.0	0.0	0.0	0.0	0.0	0.0	0.0	0.0	0.0	0.0	0.0
MD11G1063600	135.76890600000002	143.993896	123.89135	119.839104	148.987076	158.353104	115.27575700000001	105.022057	126.36985	104.058044	101.970451	90.823944	61.256111	69.303696	69.004944	26.495464000000002	27.640321999999998	38.418243	23.873255	22.644928	29.132765000000003	31.564777000000003	66.546715	27.564384000000004	29.044838000000002	25.547895	32.990158	36.569004	40.465488	41.235706	41.857628000000005	47.29583	47.668861	45.474865	50.887459	57.609993	69.437248	85.186897	76.33631899999999	56.574692000000006	60.112339	73.119072	58.368545999999995	48.857052	106.885368	87.454094	99.095383	99.15939300000001	106.6576
MD11G1063700	1.531245	0.0	1.0860530000000002	0.0	0.784025	0.0	0.0	0.0	0.0	0.0	0.0	0.0	0.0	0.0	0.0	0.0	0.0	0.0	0.6622	0.0	0.0	0.0	2.4241669999999997	1.211482	0.0	0.0	0.0	0.0	0.0	0.0	1.161071	0.729322	0.0	1.798371	0.8990790000000001	0.670697	1.478164	0.46703900000000004	0.699577	0.0	0.0	0.0	0.0	0.0	0.0	0.0	0.0	0.0	0.0
MD11G1063800	0.0	0.0	0.183906	0.0	0.0	0.0	0.0	0.0	0.0	0.0	0.0	0.0	0.0	0.0	0.137761	0.0	0.0	0.26387	0.260129	0.30299699999999996	0.0	0.0	0.0	0.302944	0.0	0.48754	0.0	0.0	0.0	0.15024200000000001	0.0	0.0	0.0	0.0	0.351865	0.472218	0.34691500000000003	0.181451	0.40624099999999996	0.356089	0.0	0.48634799999999995	0.0	0.0	0.0	0.0	0.0	0.342471	0.236182
MD11G1063900	0.036404	0.0	0.088367	0.0	0.0	0.0	0.08545900000000001	0.0	0.0	0.0	0.0	0.0	0.0	0.0	0.0	0.0	0.0	0.0	0.0	0.0	0.0	0.0	0.0	0.0	0.0	0.0	0.0	0.0	0.0	0.0	0.0	0.0	0.0	0.0	0.0	0.0	0.0	0.0	0.0	0.0	0.0	0.0	0.0	0.0	0.0	0.0	0.0	0.124582	0.0
MD11G1064000	0.0	0.0	0.0	0.0	0.0	0.0	0.0	0.0	0.0	0.0	0.0	0.0	0.0	0.0	0.0	0.0	0.0	0.0	0.0	0.0	0.0	0.0	0.0	0.0	0.0	0.0	0.0	0.0	0.0	0.0	0.0	0.0	0.0	0.0	0.0	0.0	0.0	0.0	0.0	0.0	0.0	0.0	0.0	0.0	0.0	0.0	0.0	0.0	0.0
MD11G1064600	169.50013700000002	164.143082	166.485779	125.278618	144.339508	115.039207	145.789764	150.92044099999998	132.22757	102.487732	121.368637	118.52819099999999	137.301788	118.94124599999999	115.60524	146.756531	125.62431299999999	126.085045	144.176712	134.51123	120.43525700000001	116.14115100000001	97.734596	124.86776	127.64975	109.062004	109.37480900000001	122.487381	119.705475	116.85315700000001	126.049774	133.169815	126.801376	108.200363	112.95828999999999	100.863365	75.98693100000001	81.114639	79.29169499999999	87.051254	70.658913	79.922928	82.92417900000001	86.805359	153.392303	165.572754	157.2883	154.7733	154.870911
MD11G1064700	4.631001	7.153658	5.023509	6.488822	6.966213000000001	3.522521	6.19977	7.306421	6.7383690000000005	4.9748980000000005	6.948359	5.655379	5.348915	4.520357	5.917358999999999	3.6580769999999996	4.8865989999999995	5.683933000000001	6.540124	0.0	2.24513	3.6996809999999996	0.0	4.087311	3.0615189999999997	2.813745	2.307776	4.880157	0.0	3.6105709999999998	0.0	0.0	2.0390349999999997	0.0	0.0	2.481477	0.0	0.0	0.0	0.0	0.0	2.657562	0.0	0.0	5.057289	3.716917	4.096462	0.0	0.0
MD11G1064800	0.687808	0.153568	0.321862	0.15451600000000001	0.457445	1.0864610000000001	0.0	0.48579799999999995	0.531478	0.0	0.631293	0.332013	0.159891	1.076177	0.0	0.16376	0.5596899999999999	0.172521	0.41376499999999994	0.261871	0.368525	0.469491	1.312561	0.148647	0.0	0.333809	0.526884	0.215094	0.288537	0.393365	0.169059	0.188583	0.201239	0.609904	0.182792	0.16458699999999998	0.901083	0.169673	1.2004489999999999	0.19042699999999999	0.199104	0.168255	0.215748	0.383567	0.0	0.173267	0.0	0.22328699999999999	0.152753
MD11G1065000	0.0	1.6904279999999998	0.0	1.107177	3.227106	0.0	0.0	0.0	0.0	0.0	2.095549	1.831921	0.0	0.0	1.63724	0.969664	0.0	0.0	0.6344270000000001	0.0	0.0	0.0	0.0	0.0	0.0	0.0	0.0	0.0	0.0	2.773925	0.0	0.0	0.0	0.0	0.0	1.922549	0.0	0.0	0.0	0.0	0.0	0.0	0.0	0.0	0.0	0.0	0.581551	0.0	2.055396
MD11G1065100	156.260422	184.781281	170.292038	157.944763	156.369751	66.480194	151.085297	158.983063	157.109116	91.277824	129.31350700000002	111.345978	93.867302	96.702621	98.35659	88.87240600000001	50.413563	40.036335	54.36911	54.417618000000004	27.982412	47.761821999999995	34.772884000000005	32.890652	39.150379	51.46059	42.376529999999995	33.69978	26.124229	48.201874	42.454708000000004	35.298728999999994	36.856182000000004	28.263626000000002	49.911484	26.339616999999997	25.4319	39.30751	40.979183	44.042999	19.404345000000003	46.533234	43.511478000000004	28.796362	56.799366000000006	57.075157	57.903248	69.797081	81.76750200000001
MD11G1065200	4.599759	4.602811	4.715705000000001	4.642901999999999	7.303058	4.445727	3.577847	4.450346	4.332473	2.099905	1.65569	1.365789	1.152088	0.781679	0.257832	0.0	0.806574	0.0	1.2417200000000002	1.238551	1.735745	0.938249	0.964139	0.9418639999999999	1.213627	3.063876	0.881826	1.38995	1.9590900000000002	2.643207	1.23033	1.768095	1.139299	1.477363	0.445305	1.229225	0.0	1.155329	0.49575699999999995	0.0	0.0	0.0	0.0	0.0	2.494328	2.5685729999999998	2.942227	2.434093	1.995385
MD11G1065300	36.878658	47.516415	52.148174	42.558334	33.839240999999994	13.11629	50.61042	48.739449	32.212604999999996	24.03985	33.734371	25.337217000000003	39.945724	25.972298000000002	23.745396	85.844643	63.998226	29.5448	115.54117600000001	68.687958	93.054115	132.991425	99.576317	119.810806	174.604935	169.773575	137.57076999999998	215.21304300000003	185.679123	193.248734	215.729111	189.76419099999998	196.15739399999998	162.112427	212.479691	180.949158	172.98812900000001	167.753494	154.958801	114.47793600000001	102.738846	136.827866	93.956223	110.465584	54.579624	73.164703	55.836437	47.403061	48.606014
MD11G1065500	5.002278	4.496178	3.9142120000000005	3.9556769999999997	3.397122	4.0535239999999995	3.688024	4.977576	4.986937	3.420718	4.3779580000000005	3.739005	4.198188	2.8944799999999997	4.967731	5.043804	5.197973	5.222111	5.796784	5.266232	3.6787400000000003	3.787764	0.0	3.493389	3.959419	5.675841999999999	4.767162	4.0454	4.389596	4.047251999999999	5.518092	4.920456	3.8740300000000003	3.452314	4.583172	3.6870849999999997	3.5705120000000004	3.06542	4.146307	5.760498	4.148093	4.866788	5.637934	4.094178	3.563071	3.8894519999999995	3.55574	3.8648589999999996	3.5658830000000004
MD11G1065600	3.044288	3.534707	3.667761	0.610162	1.1443159999999999	0.0	1.5964909999999999	0.0	0.0	0.0	0.0	0.0	0.0	0.0	0.0	0.0	0.0	0.0	0.0	0.0	0.0	0.0	0.0	0.0	0.0	0.0	0.0	0.0	0.0	0.0	0.0	0.0	0.0	0.826319	0.0	0.0	0.0	0.37709899999999996	1.039591	0.0	0.0	0.0	0.0	0.0	0.0	0.0	0.0	0.48025	0.0
MD11G1065700	9.206766	8.680823	8.269791	6.02039	7.454099	8.384202	8.906639	4.930757	4.938494	4.827906	5.480273	3.188478	5.181114	4.4998510000000005	4.186349	2.9277490000000004	4.814919000000001	5.193387	4.850244	4.127969	6.791717	4.20054	0.0	5.315975	4.039192	4.965993	4.711453	4.141141	4.196905999999999	4.007267	4.112725	4.726022	4.7480839999999995	5.0432690000000004	4.155183999999999	5.3503300000000005	5.674397	4.141996	3.659675	4.23785	2.9986189999999997	3.8116879999999997	3.564418	3.521829	5.932307	5.681321	5.855128	7.982299	7.760031
MD11G1065800	0.747252	1.331788	0.84972	0.0	0.0	0.0	0.749694	0.0	0.0	0.0	0.0	0.0	0.320395	0.0	0.0	0.0	0.272967	0.587709	0.352819	0.0	0.0	0.0	0.0	0.22221799999999997	0.0	0.0	0.0	0.0	0.0	0.0	0.0	0.0	0.0	0.0	0.0	0.0	0.448536	0.393827	0.0	0.0	0.202654	0.0	0.0	1.1160290000000002	0.8293860000000001	0.261821	0.0	0.8659969999999999	0.0
MD11G1065900	0.589145	0.0	0.269815	0.055685000000000005	0.0	0.13755599999999998	0.44988599999999995	0.185684	0.373694	0.753408	0.342312	0.0	0.0	0.0	0.29995900000000003	0.0	0.26466999999999996	0.0	0.281642	0.356505	0.383412	0.0	0.0	0.0	0.0	0.0	0.713486	0.0	0.785615	0.0	0.360566	0.38305500000000003	0.408761	0.8303010000000001	0.742584	0.275941	0.36723	0.41931599999999997	0.0	0.3868	0.404425	1.488323	0.8764649999999999	0.785353	0.356671	0.651961	0.625974	0.0	0.0
MD11G1066100	0.23124299999999998	0.280995	0.141431	0.399047	0.676109	0.0	0.404339	0.0	0.0	0.0	0.40876599999999996	0.636091	0.0	0.0	0.0	0.0	0.0	0.0	0.0	0.0	0.0	0.0	0.0	0.0	0.0	0.0	0.0	0.0	0.0	0.0	0.0	0.0	0.0	0.0	0.0	0.0	0.0	0.0	0.0	0.0	0.0	0.0	0.0	0.0	0.0	0.0	0.0	0.0	0.0
MD11G1066200	5.383307	6.326244	6.553989	9.369660000000001	6.551928	7.981963	6.084453	7.119613	6.849442	11.816086	9.842594	7.718417999999999	8.08198	9.456578	11.893976	6.069746	4.230029	6.746525	5.041811	5.300457	4.658374	4.5448379999999995	0.0	3.6500120000000003	3.678328	6.386566999999999	5.082469000000001	6.415771	4.980466000000001	5.236285	5.388364	5.593808	5.6050949999999995	4.962643	7.818397999999999	4.693151	5.73656	5.288198	6.5007459999999995	5.01849	4.91162	3.9753870000000004	5.1236809999999995	5.002789	4.288092	2.083236	6.1578870000000006	4.5203169999999995	4.210913
MD11G1066300	6.067737	6.695301	5.409509	5.886191	5.587461	4.936591	5.665467	5.543633	5.3467	6.262435	8.111908	4.626084	3.10196	4.830401	3.6745660000000004	2.576987	2.486126	4.55419	2.821026	3.8010379999999997	3.432687	0.0	0.0	1.226916	1.4640469999999999	1.8282580000000002	2.343789	2.596677	3.046904	2.867531	2.3415169999999996	2.9748919999999996	2.871824	3.2044509999999997	4.134951999999999	2.786798	4.3895599999999995	5.390615	4.398737000000001	1.8398459999999999	5.778714	2.6904220000000003	3.270278	1.129624	2.509246	4.341317	2.614868	2.476532	1.1254879999999998
MD11G1066400	0.212425	0.0	0.0	1.140783	0.564354	0.0	0.0	0.0	0.0	0.0	0.0	0.0	0.055764999999999995	0.0	0.655166	0.0	0.0976	0.0	0.0	0.0	0.0	0.0	0.0	0.0	0.207265	0.0	0.0	0.0	0.0	0.0	0.0	0.0	0.0	0.0	0.0	0.0	0.22068400000000002	0.0	0.0	0.0	0.24303699999999998	0.0	0.0	0.0	0.0	0.0	0.0	0.0	0.0
MD11G1066600	29.896908000000003	23.414812	20.817219	15.561838	29.096312	24.301991	24.406425	16.722591	21.942486	7.873807000000001	9.868967999999999	17.360854999999997	13.068275	13.435986999999999	11.060866	13.339985	8.76265	11.092008	14.702028	11.127319	13.142056	13.307462	8.150400999999999	7.917047999999999	8.368845	16.6359	10.626348	19.404272	18.031864000000002	18.943729	17.292431	20.623779000000003	19.519037	17.632597	18.263952	17.771383	32.228953999999995	26.998877	27.518928999999996	19.601329999999997	18.946703	18.741535	22.380703	17.576588	21.203077	17.094282	19.912755999999998	18.895699	22.09861
MD11G1066700	0.9329129999999999	0.42511400000000005	0.287576	0.0	0.55078	0.0	0.0	0.0	0.0	0.331397	0.29635900000000004	0.852266	0.0	0.0	0.319704	0.0	0.0	0.0	0.0	0.0	0.0	0.287373	0.0	0.0	0.0	0.0	0.313837	0.384357	0.691128	0.0	0.158598	0.0	0.0	0.0	0.0	0.0	0.0	0.0	0.17686	1.020837	0.705918	0.0	1.349337	0.0	0.0	0.0	0.27978400000000003	0.202714	0.693399
MD11G1066900	0.0	0.0	0.0	0.0	0.0	0.0	0.0	0.0	0.0	0.207614	0.0	0.0	0.0	0.0	0.0	0.0	0.0	0.0	0.0	0.0	0.0	0.0	0.0	0.0	0.0	0.0	0.0	0.43954099999999996	0.0	0.0	0.0	0.0	0.0	0.0	0.0	0.0	0.0	0.0	0.0	0.0	0.0	0.0	0.0	0.0	0.0	0.0	0.131458	0.0	0.0
MD11G1067100	0.0	0.758817	0.0	0.0	0.7403489999999999	0.0	0.0	0.0	0.0	0.0	0.914891	0.0	1.9389919999999998	0.0	0.0	0.0	0.5082369999999999	0.0	0.0	0.0	0.0	0.0	0.0	0.0	0.0	0.0	0.0	0.45364399999999994	0.511706	0.0	1.23753	0.0	0.0	0.0	0.0	1.1136780000000002	0.0	0.0	0.0	0.0	0.0	0.0	0.0	0.0	0.0	0.0	0.0	1.714684	0.0
MD11G1067400	0.0	0.0	0.0	0.0	0.0	0.0	0.0	0.0	0.0	0.0	0.0	0.0	0.0	0.0	0.0	0.0	0.0	0.0	0.0	0.0	0.0	0.0	0.0	0.0	0.0	0.0	0.0	0.0	0.0	0.0	0.0	0.0	0.0	0.0	0.0	0.0	0.0	0.0	0.0	0.0	0.0	0.0	0.0	0.0	0.0	0.0	0.0	0.887818	0.0
MD11G1067500	0.0	0.0	0.27055999999999997	0.0	0.0	0.19075899999999998	0.212463	0.0	0.0	0.313446	0.0	0.0	0.0	0.0	0.0	0.367566	0.0	0.0	0.0	0.0	0.21268499999999999	0.0	0.0	0.24325700000000003	0.0	0.0	0.0	0.0	0.0	0.0	0.0	0.0	0.0	0.0	0.0	0.0	0.40741700000000003	0.301107	0.0	0.333767	0.0	0.0	0.0	0.0	0.0	0.0	0.0	0.0	0.328958
MD11G1067600	0.0	0.0	0.0	0.0	0.0	0.0	0.0	0.0	0.0	0.855015	0.0	0.0	0.0	0.0	0.0	0.0	0.0	0.0	0.0	0.201692	0.0	0.0	0.0	0.0	0.8851549999999999	0.0	0.0	0.0	0.0	0.0	0.0	0.0	0.0	0.0	0.0	0.0	0.0	0.0	0.0	0.0	0.0	0.0	0.0	0.0	0.0	0.0	0.0	0.0	0.0
MD11G1068000	0.0	0.792438	0.625402	0.0	0.0	0.0	1.008591	0.0	0.0	0.514787	0.0	0.0	0.0	0.0	0.0	0.0	0.0	0.0	0.0	0.0	0.0	0.0	0.0	0.0	0.0	0.11913499999999999	0.0	0.0	0.0	0.0	0.0	0.0	0.0	0.0	0.0	0.0	0.0	0.0	0.0	0.0	0.0	0.0	0.0	0.0	0.0	0.0	0.0	0.0	0.0
MD11G1068200	0.313393	0.0	0.0	0.0	0.0	0.21342199999999997	0.30183899999999997	0.0	0.21167199999999997	0.0	0.0	0.0	0.0	0.20003800000000002	0.0	1.4335719999999998	1.175912	0.0	0.0	0.5706829999999999	0.0	0.098093	0.0	0.0	1.070247	0.342319	2.345759	1.3557299999999999	0.377278	0.570657	0.559426	1.594278	0.0	0.0	1.142989	0.304628	0.0	0.0	0.0	0.314354	0.0	0.5815670000000001	0.0	0.0	0.254732	1.038383	1.151355	0.0	0.28728400000000004
MD11G1068400	389.194427	322.03051800000003	275.036011	369.77923599999997	318.13937400000003	236.027756	262.50482200000005	291.66507	345.24411000000003	276.297485	281.872772	261.414734	209.557404	259.32287599999995	306.368073	120.156807	183.145386	130.760254	102.342827	157.335678	93.212395	97.96653	9.362663000000001	72.73391	65.966713	103.973236	71.41681700000001	50.680534	46.078583	42.628231	62.165183999999996	28.689242999999998	64.188721	39.680931	48.492165	38.16407	36.334595	55.87822	38.662151	26.065085999999997	15.99881	20.181562	33.185863	18.283401	120.768623	75.119186	113.5672	78.247299	101.934799
MD11G1068500	252.259888	229.401093	209.768066	268.502594	215.518127	105.407753	210.184189	266.356201	236.286652	235.87017799999998	227.53149399999998	188.874588	151.984421	199.37825	214.51348900000002	100.390823	137.558456	69.675049	80.66194200000001	108.506828	69.17930600000001	78.7714	3.072611	57.916424	91.25631	116.575897	93.71521800000001	47.527218	59.861717000000006	49.523762	62.773865	72.712517	58.813648	48.146515	83.92930600000001	74.978157	108.35001399999999	160.459625	100.554726	52.097427	33.481514000000004	77.34790799999999	16.099575	30.553139	103.73455799999999	71.027046	132.946152	79.380219	116.62215400000001
MD11G1068700	19.354097	22.322973	18.717592	18.289858	19.202772	16.856735	19.478542	22.53981	22.867342	15.037809	19.595407	23.261641	19.074189999999998	21.794971	19.804876	22.317286	32.363228	36.935333	30.060955	30.320139	21.717916	17.4415	23.96809	14.437427	29.275109999999998	21.580606	24.968557	32.172993	25.493579999999998	24.387245	27.233582000000002	33.469532	28.535666	36.825531	28.584436	27.295986	34.165321	22.119671	23.988974	25.022402	22.197803	25.963825	12.178036	17.620848000000002	13.086846000000001	0.0	18.983973000000002	10.426768	14.005766
MD11G1068800	1.763216	1.860377	1.411505	0.0	1.6244020000000001	2.993902	3.798667	0.0	2.534712	0.0	0.0	0.0	0.0	0.0	0.0	2.1108279999999997	0.0	0.0	0.0	0.0	0.0	3.163449	5.969255	0.0	0.0	0.0	0.0	0.0	0.0	3.133534	2.573836	0.0	2.842838	0.0	0.0	0.0	2.794741	0.0	3.525926	0.0	0.0	0.0	0.0	0.0	0.0	0.0	0.0	0.0	0.0
MD11G1068900	457.76315300000005	484.06979400000006	462.05239900000004	453.084991	515.469971	387.853516	441.83966100000004	422.866241	491.113251	407.707611	409.79931600000003	401.593964	335.14624	358.600708	374.862793	290.304413	295.935516	221.102646	260.801117	282.589752	297.68606600000004	271.622742	54.56989300000001	240.580978	267.606781	279.387634	307.97790499999996	371.610718	328.335419	339.962036	353.80896	439.392609	415.428406	377.66507	431.52697800000004	396.56955	618.997192	566.403503	527.424133	550.5029910000001	602.549561	642.934265	546.367859	501.141907	454.86795	450.660004	462.317596	432.621246	483.54907199999997
MD11G1069000	0.0	0.0	0.0	0.0	0.0	0.0	0.0	0.0	0.0	0.0	0.0	0.0	0.0	0.0	0.0	0.0	0.0	0.0	0.0	0.0	0.0	0.0	0.0	0.0	0.0	0.0	0.0	0.0	0.0	0.0	0.0	0.0	0.0	0.9862629999999999	0.0	0.0	0.0	0.0	0.0	0.0	0.0	0.0	0.0	0.0	0.0	0.0	0.0	0.0	0.0
MD11G1069300	0.0	0.0	0.0	0.0	0.0	0.0	0.0	0.0	0.0	0.0	0.0	0.0	0.0	0.0	0.0	0.0	0.0	0.0	0.0	0.0	0.0	0.0	0.0	0.0	0.0	0.0	0.0	0.0	0.0	0.0	0.0	0.0	0.0	0.0	0.0	0.0	0.0	0.0	0.0	0.0	0.0	0.0	0.0	0.0	0.0	0.0	0.0	0.0	0.0
MD11G1069500	8.273724000000001	10.717117	7.867615	10.154469	10.437623	6.625226	4.895192	8.715328999999999	7.809216	8.537543	10.810491	8.317817	8.371462	7.959944999999999	9.175647	7.749949000000001	8.603822000000001	7.749339	7.122402	7.391027	8.511249000000001	8.164104	5.950741000000001	10.727646	8.355075	9.108731	12.229824	10.206711	11.221233	9.297427	11.299904	8.854486	9.856328999999999	10.552514	7.431933	8.354227	7.5279869999999995	9.766334	6.076819	5.474652	5.223136	8.330254	5.158062999999999	6.174189	7.9016910000000005	6.427123	5.873823000000001	8.608575	6.43766
MD11G1069600	0.0	0.0	0.0	0.0	4.572039	0.0	0.0	2.671757	0.0	0.0	0.0	0.0	0.0	0.0	1.761179	0.0	0.0	0.0	0.731701	0.0	0.0	0.0	0.0	0.0	0.0	0.0	0.0	0.0	4.010063	0.0	0.0	0.0	4.2478050000000005	0.0	0.0	0.0	0.0	0.0	0.0	3.143529	0.0	3.2965480000000005	0.0	0.0	0.0	0.0	0.0	2.931871	0.0
MD11G1069700	0.0	0.0	0.0	0.0	0.0	0.0	0.0	0.0	0.0	0.0	0.0	0.0	0.0	0.0	0.0	0.0	0.0	0.0	0.0	0.0	0.0	0.0	0.0	0.0	0.0	0.0	0.0	0.0	0.0	0.0	0.0	0.0	0.0	0.0	0.0	0.0	0.0	0.0	0.0	0.0	0.0	0.0	0.0	0.0	0.0	0.0	0.0	0.0	0.0
MD11G1069800	0.0	0.23744200000000001	0.159945	0.0	0.0	0.131911	0.0	0.0	0.0	0.0	0.0	0.0	0.0	0.0	0.278973	0.0	0.0	0.0	0.0	0.0	0.0	0.0	0.0	0.0	0.0	0.0	0.0	0.0	0.0	0.2528	0.0	0.0	0.0	0.0	0.0	0.0	0.0	0.0	0.0	0.0	0.0	0.0	0.0	0.0	0.0	0.0	0.0	0.069435	0.07026900000000001
MD11G1069900	409.648773	416.25119	401.896454	417.050812	416.334717	361.292511	407.268127	396.494293	415.39797999999996	422.36102300000005	402.543823	410.887268	343.190002	365.69458	362.333801	307.60922200000005	295.402832	291.022736	273.15332	283.958435	262.619812	266.13372799999996	194.670059	228.87313799999998	234.802399	257.267609	256.565765	264.78765899999996	285.137787	239.03511	273.459717	282.263123	276.84826699999996	245.68225099999998	284.095673	293.199615	382.095398	366.494965	323.735352	279.062683	316.09967	353.24215699999996	255.62941	281.15588399999996	356.70858799999996	356.182159	355.841461	340.811401	353.176666
MD11G1070100	0.552133	0.46278400000000003	0.755981	1.078314	0.8090430000000001	0.244233	0.993085	0.87429	0.877502	0.192983	0.44377700000000003	0.577465	0.552109	0.945341	0.522806	0.0	0.295561	0.0	0.0	0.421925	0.199626	0.0	0.0	0.23675300000000002	0.137771	0.34736100000000003	0.32448699999999997	0.0	0.0	0.365897	0.234477	0.0	0.0	0.212679	0.0	0.307582	0.241112	0.189171	0.0	0.0	0.365319	0.22873800000000002	0.0	0.0	0.0	0.0	0.363097	0.0	0.0
MD11G1070200	34.024075	30.64374	31.221272999999997	15.906857	13.223788	8.772642	18.663153	12.029672	14.367647	14.952379999999998	20.432674	16.664182999999998	13.78406	20.732845	20.539078	7.969010000000001	9.602995	4.553265000000001	9.26034	8.294343	5.3701099999999995	13.258509	0.587454	6.137194999999999	9.484024	12.035210000000001	9.391728	7.267657000000001	5.753018	10.324242	9.143226	6.1864360000000005	8.333274000000001	5.498794999999999	10.397513	9.890917	8.23907	9.65041	10.589911	6.019523	2.608432	9.5478	4.940665	3.6122629999999996	9.417588	9.983981	13.118587	6.092295	6.653752000000001
MD11G1070400	0.765868	0.884591	0.501736	0.0	0.575279	0.789705	0.298944	0.42412299999999997	0.513726	0.0	0.44772399999999996	0.0	0.0	0.357277	0.33674699999999996	0.0	0.27410300000000004	0.0	0.371967	0.0	0.29077800000000004	0.333203	0.0	0.24979400000000002	0.0	0.24017	0.202701	0.146345	0.0	0.0	0.33894	0.196171	0.0	0.0	0.0	0.40313499999999997	0.0	0.508718	0.0	0.293923	0.33028	0.357096	0.0	0.0	0.406582	0.0	0.390271	0.327363	0.504676
MD11G1070500	16.704039	11.812755000000001	13.254420999999999	11.665935000000001	16.438655999999998	14.806276	14.034925	13.040308999999999	8.901378999999999	11.30995	10.441985	14.083242000000002	6.9812460000000005	9.433826	7.648692	5.2679860000000005	6.502758999999999	8.194229	6.762891000000001	6.6289690000000006	7.098559	6.8318389999999996	0.0	5.021405000000001	5.3959220000000006	6.428941	5.346744999999999	5.655248	5.666892	4.5884730000000005	6.3490269999999995	0.0	5.159914	7.250297	7.4276789999999995	5.530396	6.92847	5.765904	7.6198570000000005	7.151989	7.973808	11.216859	7.017669000000001	0.0	3.4132260000000003	2.552	4.137004	3.837769	5.496014
MD11G1070700	16.755959	16.001091	13.336165	12.742455999999999	15.208717000000002	14.725004	14.583960999999999	10.478256	12.399113	8.916093	7.370553999999999	6.204193	7.708009	8.221753	5.783359	5.651639	7.6166100000000005	7.440786999999999	6.358335	10.913997	5.856448	4.041054	4.92809	4.369975	4.053915	4.352433	6.150805	0.0	6.823486999999999	4.22994	4.506387999999999	3.38595	4.0995610000000005	4.032591	3.263945	3.274434	3.9832699999999996	5.424957	0.0	6.249483000000001	10.966797	5.53217	3.5047660000000005	6.560569999999999	9.839305	8.420741	5.115282	9.997755999999999	5.785547
MD11G1070800	4.281743	4.335479	3.741511	6.42467	4.612692	5.11544	0.0	4.060598000000001	6.9482740000000005	4.853292	8.407869999999999	5.868624	4.872944	2.583671	9.756927000000001	0.0	3.682793	6.026925	0.811362	0.8924290000000001	1.051002	0.0	0.0	0.0	0.768554	0.0	0.0	0.686948	0.0	0.0	0.58743	0.0	0.0	0.0	0.35334099999999996	0.387315	0.0	0.0	0.0	0.0	0.0	0.0	0.0	0.0	0.0	0.7858189999999999	1.194192	0.300335	1.702389
MD11G1070900	0.30186599999999997	0.0	0.0	0.0	0.0	0.0	0.0	0.0	0.0	0.0	0.0	0.362613	0.0	0.0	0.0	0.0	0.0	0.0	0.0	0.0	0.0	0.0	0.0	0.0	0.0	0.0	0.0	0.0	0.0	0.0	0.0	0.32365700000000003	0.0	0.0	0.0	0.0	0.467916	0.0	0.0	0.0	0.239378	0.0	0.0	0.0	0.0	0.0	0.0	0.0	0.0
MD11G1071000	0.0	0.0	0.0	0.0	0.0	2.108259	0.0	0.0	0.0	0.0	0.0	0.0	0.0	0.0	0.0	0.0	0.0	0.0	0.0	0.0	0.0	0.0	0.0	0.0	0.0	0.0	0.0	1.528673	0.0	3.4613169999999998	0.0	0.0	0.0	0.0	0.0	1.550342	1.009559	0.9948370000000001	1.71314	1.353364	0.0	0.0	0.0	0.0	0.0	1.9076689999999998	0.0	0.0	2.679014
MD11G1071100	8.102326	9.400689	7.071756	13.722072	8.920544999999999	6.8219520000000005	0.0	8.868694	7.245771	0.0	5.618702	4.527383	0.0	0.0	4.93163	2.398661	0.0	0.0	0.0	0.0	1.154694	0.0	2.05448	0.684708	0.0	3.0752580000000003	1.271277	0.0	0.0	0.0	1.267591	1.737323	0.926958	0.0	0.0	0.0	1.6655509999999998	1.641262	2.147137	0.0	0.0	0.0	0.0	0.0	0.0	0.0	2.163646	1.327117	1.6606919999999998
MD11G1071200	0.0	0.0	0.0	0.0	0.0	0.0	0.0	0.0	0.0	0.0	0.0	0.0	0.0	0.23590500000000003	0.0	0.0	0.0	0.0	0.0	0.0	0.0	0.0	0.0	0.0	0.0	0.0	0.0	0.0	0.0	0.0	0.0	0.0	0.0	0.0	0.0	0.0	0.0	0.187173	0.0	0.0	0.0	0.0	0.0	0.0	0.0	0.0	0.0	0.0	0.16555899999999998
MD11G1071300	0.0	0.0	0.0	0.0	0.0	0.0	0.0	0.0	0.0	0.0	0.0	0.0	0.0	0.0	0.0	0.0	0.0	0.0	0.0	0.0	0.0	0.0	0.0	0.0	0.0	0.0	0.0	0.0	0.0	0.0	0.0	0.0	0.0	0.0	0.0	0.0	0.0	0.0	0.0	0.0	0.0	0.0	0.0	0.0	0.0	0.0	0.0	0.0	0.0
MD11G1071600	0.0	0.515947	0.0	0.0	0.0	0.0	0.0	0.0	0.0	0.0	0.0	0.0	0.0	0.0	0.0	0.0	0.0	0.0	0.0	0.0	0.0	0.0	0.0	0.0	0.0	0.0	0.0	0.0	0.0	0.0	0.0	0.0	0.0	0.0	0.0	0.0	0.0	0.0	0.0	0.0	0.0	0.582346	0.0	0.0	0.0	0.0	0.0	0.0	0.0
MD11G1071700	0.0	0.0	0.0	3.002655	0.0	0.0	0.0	0.0	0.0	6.474137000000001	2.747865	7.22784	5.6440589999999995	8.426369000000001	4.391387	0.0	0.9789479999999999	0.0	0.0	0.0	0.0	0.0	0.0	0.0	0.0	0.911984	0.0	0.0	0.0	0.0	0.0	0.0	0.0	0.0	0.0	0.0	0.0	0.0	1.6398409999999999	0.0	0.0	0.0	0.0	0.0	0.0	0.0	0.0	0.0	0.0
MD11G1071900	35.507595	29.214369	36.109959	36.054759999999995	33.023239000000004	29.902447	34.084049	29.825998	34.459675	38.816753000000006	36.313538	38.372803000000005	33.741611	41.021606	32.755184	25.050226000000002	24.794439	22.771938000000002	28.602966	25.581753	25.129814	26.580444	11.703071000000001	23.191429	31.509933	32.421455	26.711754	39.648334999999996	29.423857	29.975664000000002	36.788425	29.610490999999996	35.567345	36.022312	40.245544	37.340034	50.64679	52.945591	48.141537	42.812313	40.773159	48.112038	30.159727	34.620373	30.517527	28.391886	32.57066	26.831540999999998	31.044939000000003
MD11G1072500	4.230511	2.247804	6.167096	4.587292	0.0	0.0	6.367508	6.677386	3.712121	7.909149	7.181615	4.662669	4.862492	5.868181	3.638872	3.330675	0.0	0.0	6.445951	2.8557669999999997	5.734316000000001	6.916385000000001	0.0	2.413843	3.1471709999999997	6.76242	3.532402	11.353530000000001	7.042314	11.937512	11.742296000000001	14.045426	14.5657	9.527955	15.113041	15.680126999999999	8.778345	7.235450999999999	8.863742	7.321919	6.421403	7.1311979999999995	5.196015	2.359137	1.785686	4.725674	0.0	4.5999870000000005	5.973086
MD11G1072800	18.214306	18.780319	18.626049	38.667675	29.86882	22.288452	27.467094	40.226433	35.375755	33.901447	41.269081	34.926331	37.467857	36.484131	38.895576	21.744116	21.146811	18.59696	15.302596	15.736357	14.037278	13.275407000000001	9.169984	15.176058	11.63618	12.361042999999999	13.574010000000001	13.528576999999999	14.431833	11.961025999999999	11.925104	10.191224	10.43055	8.7248	10.504636	10.314779	7.72422	11.58123	10.780975999999999	8.671605	12.684444000000001	8.738254	6.690497	9.307142	5.899732	5.963995	7.667892	5.168032	4.956137
MD11G1072900	13.831987	13.012544	12.277681	14.200013	14.800832000000002	12.226992	15.978504000000001	12.776530000000001	11.762589	12.845559	13.199256	13.98471	12.469579	13.48005	15.47984	8.259119	11.437878	6.9968259999999995	10.774469999999999	8.595324	10.44904	7.480214	5.9179129999999995	9.978359	9.703832	7.796481	7.499453	9.566659	10.59863	10.173645	12.665224	11.124058	11.563255999999999	11.65695	12.543603	10.792716	10.177489999999999	13.271679999999998	13.862041	15.411441	10.032548	8.298836999999999	10.574266	8.920056	8.228753	11.104578	12.613106	10.257792	11.354267
MD11G1073200	6.948189999999999	9.058625	9.442381	2.500169	3.03609	5.174544999999999	4.041414	3.7989550000000003	3.884006	5.469501999999999	3.0477	3.632371	5.350471	4.975046	6.352713	4.443884	4.278272	4.601005000000001	6.297197	7.36971	5.078182	5.986932	2.328659	4.742728	6.982883999999999	6.082365	5.256602	6.226332	5.8840129999999995	5.36034	5.508176000000001	4.915596	5.171041000000001	7.5953289999999996	9.942074	8.272653	8.492398	5.025294000000001	7.6235729999999995	5.226858	5.949509	6.328556	4.166306	4.911115000000001	4.93594	5.514417	6.489111	4.354941	4.441687
MD11G1073400	0.0	0.0	0.573394	0.0	0.0	0.0	0.0	0.0	0.0	0.0	0.0	0.0	0.0	0.0	0.0	0.0	0.0	0.0	0.0	0.0	0.0	0.0	0.0	0.0	0.0	0.0	0.0	0.0	0.0	0.0	0.0	0.0	0.0	0.0	0.0	0.0	0.0	0.0	0.0	0.0	0.0	0.0	0.0	0.0	0.760901	0.0	0.0	0.0	0.0
MD11G1073600	0.0	3.377849	3.233403	7.648675	3.681663	4.702651	4.6691	6.755526	7.194413000000001	6.717005	11.081027	8.435361	12.982152000000001	13.811685	15.186570999999999	13.028409	15.132382000000002	15.651189000000002	11.210909	11.842219	9.585302	6.535086	0.0	10.382384	8.217091	9.025974	8.918579	11.217906	6.267257	9.051601	9.307946000000001	8.052089	10.100261999999999	11.099892	6.89255	6.6284160000000005	9.628428999999999	6.971445	7.641189	6.190956	7.9163369999999995	8.21247	11.168968	0.0	4.778299	5.147354	6.118842	6.124644	7.099374000000001
MD11G1073700	2.131908	1.3019290000000001	1.736017	0.0	0.593154	0.0	1.1500270000000001	0.0	0.0	1.714761	0.0	0.0	0.0	0.0	0.0	0.0	0.0	0.0	0.0	1.0541690000000001	0.0	0.9393379999999999	0.0	1.090592	1.513615	1.628565	1.95396	1.094645	1.340322	0.0	0.0	0.9384610000000001	0.0	0.0	0.813461	0.0	0.0	0.0	0.0	0.206134	1.086609	1.485694	0.7444149999999999	0.472297	0.0	0.0	0.0	0.0	0.561228
MD11G1073800	5.5147330000000006	5.549472	4.457375	7.689551	9.630766	6.701005	4.777339	6.405736	7.2197	9.015064	8.963716999999999	9.154758000000001	8.047654	11.356577	9.012084	7.2126220000000005	7.435755	8.982356	4.536815	8.863683	7.392678999999999	4.848037000000001	5.956188	5.175934	4.0202480000000005	7.094287	8.163883	11.805512	8.512371	6.060872	8.357899	7.44238	7.1647050000000005	9.116553999999999	9.047711	9.559488	10.248342999999998	11.265671000000001	7.709662	10.451652000000001	9.587553	11.785877000000001	9.688164	5.293868	2.508463	3.067645	2.776004	4.555491	3.140751
MD11G1073900	299.924622	285.023682	299.848633	293.386017	289.46814	316.533844	293.93908700000003	320.19534300000004	261.540619	257.239777	261.831329	256.278046	303.95342999999997	305.657196	274.93161000000003	347.021332	342.728821	386.082184	419.97464	429.02392599999996	366.59707599999996	334.42681899999997	557.18103	333.367828	367.332306	349.007599	353.061646	419.05896	410.149384	363.493988	410.325012	436.68518099999994	419.237457	461.835876	444.833771	421.41845700000005	605.0935059999999	587.4193730000001	545.260437	615.712585	609.782959	640.633606	487.210571	504.44592300000005	314.539948	367.632507	294.410828	280.27572599999996	274.156708
MD11G1074000	17.332748000000002	13.034453	17.060381	12.906412	15.367582	19.485415	17.24708	16.704226000000002	14.993948000000001	16.982172	15.173086999999999	17.675344	21.286106	25.426825	23.994310000000002	23.226392999999998	21.518259	25.354559	22.627628	20.744398	19.545599	24.778635	38.524475	21.536423000000003	21.453815	22.411478	19.957832	25.018129000000002	23.43137	24.605261	29.211847	28.181915000000004	19.834084	31.283482	28.462631	29.916677000000004	25.538120000000003	21.977163	21.776386	18.937796	20.609356	17.188229	18.988723999999998	19.589136	16.897398000000003	16.975610999999997	18.173294	16.257786	15.640222
MD11G1074300	0.0	4.811655	6.814881	0.0	4.362793	3.85069	5.913153	5.209998000000001	0.0	3.373767	0.0	3.7577870000000004	3.4295089999999995	0.0	3.397954	4.78504	4.076324	2.727635	3.333844	3.8856980000000005	3.7360620000000004	3.861474	0.0	6.485423	4.71293	4.303367	4.9258169999999994	3.402285	3.966415	5.272033	6.9411380000000005	0.0	2.3554	3.938135	0.0	2.889617	5.1928980000000005	1.554084	3.4425410000000003	1.4456	4.298078	2.171007	2.7039	2.630943	4.323768	2.410646	5.108835	2.442672	5.711572
MD11G1074400	0.0	0.0	0.0	0.0	0.0	0.0	0.0	0.0	0.0	0.0	1.4350040000000002	0.0	1.386542	3.233236	0.0	0.0	0.0	0.0	0.0	0.0	0.0	0.0	0.0	0.0	0.0	2.13184	31.983521000000003	0.0	0.0	0.0	0.0	0.0	0.0	0.0	0.0	0.0	0.0	0.0	0.0	4.904299	26.845381	5.948277	0.0	11.866328999999999	0.0	0.0	0.0	0.0	0.0
MD11G1074600	6.7838080000000005	8.428692999999999	9.83545	7.287332000000001	9.323019	8.760185	8.132633	9.143597	6.8887789999999995	8.871324000000001	6.312226	7.6665410000000005	6.517588	9.328708	9.246499	6.692402	7.752109	10.384088	9.26799	9.63216	10.899761999999999	10.301893	10.641556	9.906464	7.859012	7.1153770000000005	10.319922	7.586061	8.100549	10.575795	11.074183	6.3589269999999996	9.112541	9.873974	8.940068	10.692806	10.261071000000001	13.008621	11.254146	8.845038	7.433341	7.323249000000001	8.108552	8.879593	13.300734	12.763639	13.45689	13.110751	14.792844
MD11G1074700	5.175205	3.8257209999999997	4.698379	6.051679	4.27405	6.4147620000000005	5.828404	7.229622	8.343259	6.81216	9.263956	6.386554	9.32817	9.378325	10.588136	6.825197999999999	8.112575999999999	8.569375	6.674121	8.935752	6.972217	5.505116	11.349129	7.185542999999999	5.477993	9.172997	6.55726	8.316492	8.411448	7.0796850000000004	7.639563000000001	7.122897999999999	8.845436999999999	10.004535	10.917071	7.405392	8.499221	9.517947	6.701917	8.494424	8.763637	8.95015	9.066241999999999	6.615299	4.065914	5.613371	3.5290230000000005	3.190008	3.496575
MD11G1074800	7.218224	8.65259	0.0	4.954591000000001	5.148032	6.892402000000001	6.188836	4.359775	9.435303	4.544764	4.134624	5.701115	7.600138	8.536713	6.108667	6.308239	8.990039999999999	11.489037	7.40676	9.330627	6.219458	9.24964	0.0	6.081055999999999	6.303075	0.0	10.305492999999998	7.172794000000001	5.079905	6.626002000000001	6.605836999999999	5.967052	7.797741	8.018419999999999	5.866963	4.973827	7.419225999999999	9.116634	0.0	7.053991000000001	7.652766000000001	5.088901	0.0	6.803924	6.804050999999999	6.333694	7.785177	3.238009	4.306748000000001
MD11G1075200	1.407231	0.0	0.967225	0.0	1.047497	0.6222880000000001	0.6490560000000001	1.015909	1.469587	1.5219559999999999	0.8121229999999999	0.558728	0.0	0.8699870000000001	0.739016	0.0	0.0	0.0	0.0	0.0	0.0	0.0	0.0	0.0	0.0	0.79156	0.0	0.0	0.0	0.0	0.0	0.38948	0.27708	0.0	0.0	0.332728	0.0	0.0	0.0	0.0	0.0	0.0	0.589398	0.0	0.0	0.0	0.0	0.0	0.0
MD11G1075300	0.0	5.402471	7.4625509999999995	4.376234999999999	6.980069	6.437053	5.068065	4.667321	4.711606	3.923974	2.257701	5.223522	2.629394	2.798778	2.342525	3.753072	5.493174	1.357892	3.296842	4.68424	4.26274	4.998126999999999	0.0	3.241677	3.144629	2.6853279999999997	4.878689	7.038369	2.297031	5.0639080000000005	5.574306	4.705186	0.0	5.112279	4.794294	3.906503	4.4653599999999996	3.500785	5.682158	4.615558999999999	3.399381	3.603097	4.334391	5.28506	4.688265	2.537914	4.742938	1.7871580000000002	4.105176
MD11G1075400	0.0	0.0	0.0	0.0	0.0	0.0	0.0	0.0	0.0	0.988157	0.0	0.0	0.0	0.0	0.0	0.49981099999999995	0.0	0.0	0.580994	0.505415	0.0	0.0	0.0	0.0	0.44776400000000005	0.90371	0.702605	0.0	0.0	0.0	0.0	0.0	0.0	0.775345	0.535834	0.0	0.0	0.0	0.0	0.0	0.41885500000000003	0.0	0.0	0.5300279999999999	0.0	0.0	0.0	0.0	0.0
MD11G1075800	0.0	0.0	0.0	0.0	0.0	0.0	0.0	0.0	0.0	0.0	0.0	0.0	0.0	0.0	0.0	0.0	0.0	0.0	0.0	0.0	0.0	0.0	0.0	0.0	0.0	0.0	0.0	0.0	0.0	0.0	0.0	0.0	0.0	0.0	0.0	0.0	0.0	0.0	0.0	0.0	0.0	0.0	0.0	0.0	0.0	0.0	0.0	0.0	0.0
MD11G1075900	1.702698	2.2608	2.301784	1.8880869999999998	2.072403	3.357153	2.392488	2.3653470000000003	2.8219830000000004	2.641359	2.682466	1.7462799999999998	2.417884	3.9818160000000002	3.1194509999999998	1.347708	1.54888	1.276324	1.343272	2.110601	2.6906689999999998	1.8548580000000001	0.0	3.8132940000000004	2.070691	3.1393880000000003	2.793441	2.359809	1.160432	1.767984	3.047963	1.570178	3.3365489999999998	3.240945	3.1452400000000003	1.245442	1.910504	1.7366689999999998	1.8225779999999998	2.138517	2.5310490000000003	2.820246	2.662043	1.600303	3.053124	1.211797	2.235646	2.39762	3.127103
MD11G1076000	3.987448	3.4525099999999997	3.6119190000000003	3.0428740000000003	2.779281	3.590376	3.493672	5.232937000000001	3.9480150000000003	3.582754	4.198626	4.284267	4.165878	4.098254	3.7657300000000005	2.612735	2.252218	5.187921	2.535916	2.121679	4.489793	3.5485309999999997	6.414968	4.894408	3.286318	2.321398	3.706744	3.26615	6.687532000000001	4.614349	3.252393	3.911807	3.223953	5.550664	4.9349110000000005	3.967024	3.8774940000000004	4.872826	4.347861	3.512553	3.2832120000000002	7.183646	3.203237	3.558755	4.488983	4.806801999999999	4.055579	5.025869999999999	4.323368
MD11G1076200	4.181055000000001	4.401358999999999	5.495193	4.970068	1.9267759999999998	3.371089	3.358572	4.363593	5.487137000000001	7.126438	4.329598000000001	5.448778	3.115017	4.689221	3.7585580000000003	2.658256	2.7842830000000003	2.949251	3.1276599999999997	0.788277	2.898899	2.193334	0.329007	1.4236659999999999	2.473604	1.820707	8.296389999999999	1.655407	3.4569400000000003	3.9639660000000005	2.706368	3.6501669999999997	3.4072970000000002	2.311602	3.325135	3.315437	2.777447	3.1198	1.2758049999999999	0.0	5.6926190000000005	4.546625	2.281298	1.714955	3.387003	1.623826	1.175908	0.9835959999999999	2.352604
MD11G1076500	0.0	0.0	0.0	0.0	0.0	0.0	0.0	0.0	0.0	0.0	0.0	0.0	0.0	0.0	0.0	0.0	0.0	0.0	0.0	0.0	0.0	0.0	0.0	0.0	0.0	0.0	0.0	0.0	0.0	0.0	0.0	0.0	0.0	0.0	0.0	0.0	0.0	0.0	0.0	0.0	0.0	0.0	0.0	0.0	0.0	0.0	0.0	0.0	0.0
MD11G1076600	1.159006	1.241233	1.204056	2.3014639999999997	0.7469819999999999	2.277715	1.567683	0.855491	2.043072	3.722344	1.977008	2.394414	1.9933470000000002	2.191175	2.866412	1.2008530000000002	1.517013	2.7451779999999997	1.0108030000000001	0.0	1.328529	1.211116	0.0	1.108259	0.394287	1.00971	19.040775	0.9510850000000001	1.607273	1.565951	0.80621	1.075907	1.088258	0.635011	1.2550629999999998	1.169569	1.553552	1.429116	0.657989	0.9061	1.9898220000000002	1.046769	0.283659	0.37369600000000003	0.660996	0.293162	0.0	0.886048	1.286808
MD11G1076800	0.0	0.387176	0.0	0.0	0.659917	0.0	0.0	0.0	0.663461	0.8727459999999999	0.514967	0.0	0.0	0.624738	0.8686790000000001	0.0	0.480916	0.0	0.253863	0.0	0.400645	0.182725	0.0	0.27998	0.0	0.0	1.686734	0.30843899999999996	0.0	0.662573	0.0	0.502214	0.0	0.0	1.238307	0.0	0.0	0.0	0.0	0.0	0.0	0.0	0.0	0.0	0.0	0.0	0.0	0.0	0.0
MD11G1076900	13.498117	13.740912	15.612357999999999	13.846931	17.982794000000002	10.727898	14.305779999999999	17.088407999999998	13.328525	17.393798999999998	14.986426999999999	12.102027	16.763163	11.534825999999999	13.872136	11.82235	14.497086999999999	12.043509	12.157867999999999	10.363862	11.092713	10.550275	0.42361400000000005	9.580036	7.7448630000000005	9.671717999999998	11.909772	7.368975999999999	11.796383	14.721948000000001	11.901917999999998	12.660246	14.761292000000001	6.661208	7.827916	10.235149	11.769279	11.285425	12.042084	9.968858	6.4722230000000005	12.652052000000001	9.416076	12.819784	14.076412	11.188883	9.028649	8.555477999999999	13.000062
MD11G1077000	0.0	0.0	0.0	0.0	0.0	0.0	0.0	0.0	0.0	0.0	0.0	0.0	0.0	0.0	0.0	0.0	0.0	0.0	0.0	0.0	0.289567	0.0	0.0	0.0	0.0	0.0	0.0	0.0	0.0	0.0	0.0	0.0	0.0	0.0	0.0	0.0	0.0	0.0	0.0	0.0	0.0	0.0	0.0	0.0	0.0	0.0	0.0	0.0	0.0
MD11G1077100	4.564962	7.697603	8.042731	8.840734	4.382435	5.358708	5.926983	8.995364	5.049548000000001	1.960605	5.640155	5.55126	5.735361	3.951129	4.061001999999999	8.563564999999999	6.649992	1.4076819999999999	6.333694	4.231868	4.337842	5.450667	1.9062580000000002	2.201725	9.549399000000001	6.321999	4.850291	3.392645	4.132562999999999	5.025919	7.717182000000001	5.922331	7.298164999999999	6.557217	6.050488	4.68956	4.798678	5.222217	6.436088	9.495178	3.376815	8.128625999999999	6.293646	7.530119	7.286378999999999	5.169549	4.089449	3.783907	4.95345
MD11G1077200	0.346043	0.445614	0.0	0.555884	0.28078200000000003	0.27475	0.163839	0.317858	0.204306	0.420192	0.482005	0.44964399999999993	0.198271	0.28568499999999997	0.44645200000000007	0.279983	0.19088	0.139985	0.19608299999999998	0.244848	0.352643	0.051632000000000004	0.0	0.08522	0.44690100000000005	0.589441	0.32900999999999997	0.719246	0.31199099999999996	0.27263200000000004	0.532284	0.427271	0.269202	0.335902	0.50578	0.359793	0.398782	0.452283	0.45271999999999996	0.12275799999999999	0.383787	0.469973	0.281736	0.142847	0.105591	0.0	0.240968	0.0	0.149232
MD11G1077500	0.0	0.0	0.0	0.0	0.0	0.0	0.0	0.0	0.0	0.0	0.0	0.0	0.0	0.0	0.0	0.0	0.0	0.0	0.0	0.0	0.0	0.0	0.0	0.0	0.0	0.0	0.0	0.0	0.0	0.0	0.0	0.0	0.0	0.0	0.0	0.0	0.0	0.0	0.0	0.0	0.0	0.0	0.0	0.0	0.0	0.0	0.0	0.0	0.0
MD11G1077700	0.398408	0.34792	0.716291	0.912441	0.526483	0.634479	0.42218500000000003	0.521351	0.457611	0.631792	0.363548	0.377666	0.29554400000000003	0.459555	0.427451	0.31288499999999997	0.252769	0.0	0.179836	0.54356	0.383963	0.567665	0.385266	0.622971	0.514358	0.730567	0.895338	1.083225	0.48411000000000004	0.527594	0.8799969999999999	0.598133	0.707821	0.766838	0.799094	1.140376	0.707403	0.739988	0.44257399999999997	0.398782	0.597159	0.43460299999999996	0.40166999999999997	0.51178	0.265585	0.44796899999999995	0.29177600000000004	0.267356	0.390768
MD11G1077800	2.808331	0.427804	0.952169	0.723689	0.0	0.0	0.36830300000000005	0.0	0.0	0.0	1.5143520000000001	0.0	0.413103	2.371612	0.0	0.8665010000000001	1.071045	2.048435	1.735311	2.065973	0.0	0.0	0.0	1.227438	3.006341	0.0	0.850658	0.0	1.2460930000000001	1.861922	0.0	2.003501	0.0	0.487926	2.640935	0.535796	1.062192	1.6803740000000003	0.0	0.968247	0.0	0.36398	1.0969950000000002	0.0	1.628688	0.867345	0.499188	1.303706	1.802207
MD11G1078000	0.0	0.0	0.0	0.0	0.0	0.0	0.0	0.0	0.0	0.0	0.0	0.0	0.0	0.0	0.0	0.0	0.0	0.0	0.0	0.0	0.0	0.0	0.0	0.0	0.0	0.0	0.0	0.0	0.0	0.0	0.0	0.0	0.0	0.0	0.0	0.0	0.0	0.0	0.0	0.0	0.0	0.0	0.0	0.0	0.0	0.0	0.0	0.0	0.0
MD11G1078100	0.301116	0.0	0.504199	0.46462600000000004	0.103424	0.30140900000000004	0.21009099999999997	0.177502	0.081653	0.26714299999999996	0.45006999999999997	0.421605	0.14866300000000002	0.067973	0.25696399999999997	0.260438	0.096218	0.0	0.261114	0.36081199999999997	0.1967	0.215234	0.379965	0.365141	0.390968	0.511854	0.39363899999999996	0.138777	0.433515	0.22338899999999998	0.32662399999999997	0.0	0.121565	0.31245	0.360248	0.157728	0.22846100000000003	0.20646	0.35171399999999997	0.203073	0.0	0.310897	0.089435	0.293151	0.138006	0.28305	0.35485500000000003	0.0	0.10381099999999999
MD11G1078300	0.0	0.146227	0.10416700000000001	0.256742	0.0	0.212448	0.0	0.11816199999999999	0.093115	0.341771	0.0	0.0	0.0	0.0	0.0	0.0	0.0	0.0	0.0	0.05903099999999999	0.157943	0.0	0.0	0.0	0.351551	0.12509	0.166388	0.146084	0.0	0.0	0.235844	0.140724	0.0	0.081561	0.130175	0.0	0.18731099999999998	0.0	0.0	0.187819	0.11950699999999999	0.0	0.152944	0.0	0.0	0.0	0.084837	0.0	0.0
MD11G1078400	0.0	0.0	0.0	0.0	0.0	0.0	0.0	0.0	0.0	0.0	0.0	0.0	0.0	0.0	0.0	0.0	0.0	0.0	0.0	0.0	0.0	0.0	0.0	0.0	0.0	0.0	0.0	0.0	0.0	0.0	0.0	0.0	0.0	0.0	0.0	0.0	0.0	0.0	0.0	0.0	0.0	0.0	0.0	0.0	0.0	0.0	0.0	0.0	0.0
MD11G1078500	0.0	0.21858699999999998	0.145623	0.262177	0.106794	0.12129200000000001	0.11769400000000001	0.169541	0.20252	0.12218499999999999	0.16705599999999998	0.0	0.127608	0.09664299999999999	0.13323800000000002	0.06813999999999999	0.077222	0.11682000000000001	0.13409000000000001	0.183161	0.124174	0.134916	0.296948	0.05154500000000001	0.275973	0.0	0.0	0.10394400000000001	0.073442	0.0	0.23057800000000003	0.074009	0.11098599999999999	0.11249400000000001	0.0	0.0	0.067469	0.0	0.167392	0.0	0.097316	0.0	0.0	0.08044	0.0	0.038926999999999996	0.0	0.0	0.105252
MD11G1078600	0.0	0.0	0.0	0.0	0.0	0.0	0.0	0.398956	0.0	0.0	0.0	0.502055	0.0	0.0	0.0	0.748688	0.0	0.0	0.0	0.0	0.0	0.0	0.0	0.0	0.0	0.0	0.0	0.0	0.0	0.0	0.0	0.0	0.0	0.0	0.0	0.0	0.0	0.0	0.0	0.44697200000000004	0.0	0.0	0.8709040000000001	0.0	0.319304	0.0	0.0	0.807608	0.741661
MD11G1078700	0.0	0.0	0.0	0.0	0.0	0.0	0.0	0.0	0.235598	0.0	0.172998	0.0	0.0	0.0	0.0	0.0	0.0	0.0	0.0	0.0	0.0	0.0	0.0	0.0	0.0	0.0	0.0	0.0	0.0	0.0	0.0	0.0	0.0	0.0	0.0	0.0	0.0	0.0	0.0	0.0	0.0	0.0	0.0	0.0	0.0	0.0	0.0	0.0	0.0
MD11G1079200	0.722057	2.340166	2.628082	1.299413	1.7747	1.033051	3.083445	1.591801	2.734941	1.7899759999999998	2.968931	1.134483	1.465175	1.266381	1.710941	0.228911	0.5174340000000001	0.14031300000000002	0.156901	0.736013	0.0	0.456854	1.122234	0.0	0.964724	0.229607	0.24550300000000003	0.0	0.407623	0.0	0.0	0.0	0.0	0.285698	0.0	0.0	0.0	0.0	0.0	0.0	0.0	0.0	0.0	0.0	1.718161	0.972764	1.6849009999999998	1.351674	1.370683
MD11G1079500	5.331076	5.239518	4.145376000000001	7.935847	4.523078	4.506302	4.379261	6.161038	8.649294	9.734517	9.354739	11.331209	9.563815	11.001218	10.072111999999999	10.800129	11.105557000000001	11.148922	12.408061	12.704917	17.038967	11.301345	7.317454	18.111004	22.418474	20.271604999999997	19.723910999999998	23.290667000000003	23.924035999999997	21.035142999999998	19.847881	22.797857	23.061489	17.386723999999997	25.236757	24.324238	18.245570999999998	17.234991	19.697681	17.468534	16.213060000000002	17.243851	12.018841	17.775705	3.5593760000000003	6.994686	6.018575	5.593617	6.212473999999999
MD11G1079800	0.0	5.418526	0.0	0.0	0.0	0.0	0.0	0.0	5.745285	0.0	0.0	0.0	8.258459	0.0	0.0	0.0	0.0	0.0	0.0	0.0	0.0	0.0	0.0	1.517831	6.122252	0.0	0.0	0.0	0.0	0.0	0.0	0.0	0.0	0.0	0.0	3.35419	0.0	0.0	0.0	0.0	0.0	0.0	1.542103	6.193408	0.0	0.0	0.0	0.0	0.0
MD11G1079900	7.4111970000000005	6.892205000000001	8.450254	10.502186	7.3618179999999995	0.0	6.5089120000000005	12.228675	9.560547999999999	17.125007999999998	14.613628	18.01882	12.582794999999999	17.657812	15.643532	10.628839	9.14448	1.519863	6.366502	5.088533	0.0	0.0	0.0	6.893486	4.122401	0.0	4.533201	0.0	5.226151	0.0	5.21636	4.879919999999999	4.6299019999999995	1.655684	4.697097	0.0	4.616064	0.0	0.0	6.601408	5.592941000000001	3.204534	0.0	4.054624	0.0	0.0	4.891191	4.382891000000001	0.0
MD11G1080000	34.810466999999996	32.000015000000005	32.581795	42.195640999999995	36.561554	24.167727	39.793793	38.037838	36.484253	34.536784999999995	33.383625	42.075626	18.53421	18.922415	22.499814999999998	17.652752	15.110835999999999	9.018514	17.743195	16.86599	15.421731	14.059762	0.0	13.700784	17.742455	18.009119000000002	17.949825	21.828685999999998	19.977819	21.933796	14.429935	17.996229	13.345666	12.471319	16.578235999999997	15.782344	17.547356	22.358908	18.211372	27.084829	20.479267	23.990334	20.533182	25.757639	34.653358000000004	26.402575	34.236195	37.830753	45.326469
MD11G1080100	7.227286	6.315802	6.699787	5.341756	6.80547	7.095567999999999	7.189083	5.779713	4.717884	6.137762	7.829599000000001	7.008413000000001	9.524968	6.883114999999999	8.816377000000001	5.105869	7.986793	7.075956	6.183202	7.326642	5.7556199999999995	6.246826	5.3612720000000005	5.386189	5.218627	8.506722	6.150208999999999	7.218966	5.528503	7.896800999999999	9.005815	7.676123	7.471967	7.2125580000000005	5.306347	5.441889	8.004078	6.824927000000001	4.794186	6.562752000000001	4.149458	6.826558	5.032189	4.543191	7.1894800000000005	8.858696	6.769958	7.852239	6.113462999999999
MD11G1080300	0.0	0.0	0.0	0.0	0.0	0.0	0.0	0.44163500000000006	0.0	0.0	0.0	0.0	0.0	0.0	0.0	0.0	0.0	0.0	0.0	0.0	0.0	1.722325	0.0	0.0	0.0	0.0	0.0	0.0	0.0	1.968536	1.563521	0.0	2.450845	1.196215	0.0	0.0	0.0	0.0	1.720566	0.0	0.0	0.0	0.0	0.0	0.0	0.0	0.824202	0.0	0.0
MD11G1080400	13.451381	13.628038	11.928195	13.380579000000001	11.513435000000001	16.165173	11.543429	13.714664	11.874887	14.691070000000002	14.340725	14.239879	11.254753	10.770655999999999	8.684061	13.763233	9.881763000000001	11.682755	11.029803	8.026752	10.511018	10.150282	11.976037	7.8948339999999995	12.281464	12.605313	10.990110000000001	13.097057000000001	10.580821	12.420564	13.253722	12.734618	12.502542	13.958054999999998	13.030427	14.031196	12.168069000000001	10.31029	13.182560999999998	9.767392	12.453294999999999	10.961327	8.81243	9.799248	10.878882	11.40121	12.909422	11.766975	10.964955
MD11G1080700	6.080733	6.419525	4.429492	5.322154	6.51011	6.28054	4.9488389999999995	5.107086	6.013568	7.899261999999999	7.303082000000001	6.8132850000000005	3.7625300000000004	3.312249	6.352779	3.05441	2.3052799999999998	4.071703	2.901511	3.556264	3.222232	2.992155	2.661575	1.3362120000000002	3.150799	2.546199	4.228884	2.0426830000000002	2.059232	1.9024130000000001	2.30776	2.4977110000000002	2.435522	2.116519	2.433502	2.8353080000000004	2.616863	2.8325709999999997	2.002442	2.561162	3.01017	3.237254	2.284734	2.3170450000000002	2.22456	3.442485	3.261149	5.294827	4.544841
MD11G1080800	0.0	0.362309	0.0	0.0	0.0	0.0	0.0	0.0	0.0	0.0	0.512614	0.49279300000000004	0.0	0.0	0.0	0.0	0.287163	0.28486300000000003	0.0	0.0	0.7263470000000001	0.0	0.0	0.0	0.0	0.0	0.0	0.0	0.0	0.0	0.0	0.5367649999999999	0.0	0.0	0.0	0.0	0.845872	0.0	0.773992	0.0	0.0	0.0	0.0	0.0	0.0	0.0	0.0	0.0	0.0
MD11G1081200	0.7953600000000001	0.345496	0.0	0.732915	0.8350690000000001	0.0	0.472891	0.505037	0.0	0.0	0.0	0.715159	0.604901	0.471383	0.0	0.0	0.0	0.0	0.0	0.0	0.0	0.0	0.0	0.0	0.0	0.171102	0.0	0.0	0.0	0.0	0.409435	0.0	0.0	0.0	0.0	0.741174	0.0	0.241337	0.0	0.0	0.0	0.0	0.0	0.0	0.0	0.0	0.0	0.0	0.0
MD11G1081300	54.106964000000005	67.087357	58.61396800000001	58.895191000000004	61.904552	66.377151	68.55114	62.748721999999994	59.728512	55.138149	61.845776	48.246227000000005	63.074397999999995	49.833346999999996	48.241917	46.241797999999996	53.871017	50.903328	52.75148000000001	49.525112	48.0252	46.131805	24.779045	58.137451	46.800990999999996	41.478714000000004	46.261192	48.097919	55.160793000000005	44.921982	53.907837	40.96143	55.753567000000004	45.665138	58.702515000000005	56.05019	59.803402	57.205326	57.995728	49.148075	57.667313	48.584232	39.446071999999994	47.354679	69.80719	63.001091	57.500877	59.35214200000001	73.836906
MD11G1081500	6.250725	10.822144	5.549691999999999	7.693217999999999	10.618289	5.851758	8.962299	12.885085	4.510476000000001	10.929214	10.83907	6.769806	13.901801	6.675057000000001	14.460664000000001	9.358488000000001	12.449593	8.003569	12.424119000000001	8.986596	11.684964	10.413263	0.0	16.241049	9.745556	6.310245	9.490135	6.973567	11.923964	9.685474000000001	14.881310999999998	11.660888	13.829945	7.105277	12.044404	8.726531	18.798433	13.57078	12.085644	8.398278	12.499455000000001	13.746782000000001	10.050734	18.633858	5.9078800000000005	7.241123	9.780137	4.83255	10.943977
MD11G1081600	0.0	0.0	0.0	0.0	0.0	0.0	0.0	0.0	0.0	0.0	0.0	0.0	0.0	0.0	0.0	0.0	0.0	0.0	0.0	0.0	0.0	0.0	0.0	0.0	0.0	0.0	0.0	0.0	0.0	0.0	0.0	0.0	0.0	0.0	0.0	0.0	0.0	0.0	0.0	0.0	0.0	0.0	0.0	0.0	0.0	0.0	0.0	0.0	0.0
MD11G1081900	0.0	1.7965119999999999	1.9871860000000001	1.450166	0.0	0.0	1.154855	0.0	1.87188	0.0	0.871217	2.04986	1.160898	1.508277	1.469855	1.019134	0.58053	0.0	0.0	0.0	0.0	1.014298	0.0	0.0	0.0	0.0	0.0	0.0	0.0	0.0	0.0	0.0	0.0	0.0	0.0	0.0	0.0	0.0	0.625884	0.0	0.0	0.0	0.0	0.0	0.0	0.742434	0.0	0.0	0.0
MD11G1082000	2.639519	2.884837	2.741797	2.721085	2.346568	2.586661	1.2282440000000001	1.191762	1.9727569999999999	2.538149	0.8599540000000001	0.0	1.165565	0.485138	1.0202440000000002	0.246457	0.0	0.731917	0.59505	0.0	0.0	0.7262810000000001	0.0	0.957764	0.0	0.0	0.0	0.0	0.0	0.0	0.0	0.649667	0.818667	2.64099	1.452869	0.8534079999999999	1.3306879999999999	1.0096459999999998	1.9227029999999998	0.0	0.8755350000000001	0.75784	0.0	0.0	0.0	0.530209	1.603453	1.315167	1.631536
MD11G1082100	0.31026	0.228904	0.0	0.697583	0.9616610000000001	0.0	0.0	1.024429	1.059481	1.322558	0.0	0.44395100000000004	0.0	0.478382	0.0	0.0	0.0	0.5284840000000001	0.0	0.0	0.0	0.0	0.0	0.0	0.0	0.0	0.0	0.0	0.0	0.0	0.632949	0.336213	0.0	0.0	0.0	0.0	0.0	0.0	0.0	0.9565299999999999	0.0	0.0	0.0	1.200834	0.0	0.0	0.0	0.0	0.0
MD11G1082200	38.404971999999994	33.317101	33.998055	47.018063	39.457867	36.153149	34.823105	43.117492999999996	41.950676	32.224289	37.166557	39.939713	34.407669	29.218245	28.401746999999997	39.750366	32.384426	36.007301	39.000240000000005	29.811438	32.503044	28.497404	54.970028000000006	31.317296999999996	28.071317999999998	29.226872999999998	28.673727000000003	41.982132	44.739189	41.091446000000005	46.209385	44.735668	46.196014	42.233681	39.148849	45.914177	57.714016	47.476172999999996	43.696182	30.233171000000002	30.744904	41.413719	35.687008	31.943062	33.794415	41.022991	35.550491	35.774891	31.573019
MD11G1082300	15.301129000000001	12.279222	13.492451999999998	9.632005	14.44082	17.611007999999998	15.832137	9.870298	11.491289	15.973251999999999	11.739907	9.379143	0.0	0.0	10.839181	0.0	13.470158999999999	0.0	16.520197	10.86132	11.996564999999999	10.712917	0.0	14.256772	12.859792	11.899280000000001	12.118876	13.883343	12.023182	11.550614999999999	12.505144999999999	14.285184	16.871614	16.536493	12.937503999999999	0.0	17.328642000000002	12.782143	16.054064	15.293261	0.0	9.504114999999999	23.688562	13.929959	17.011561999999998	16.797337	18.784105	19.537083	16.356955
MD11G1082500	1.075684	1.295971	1.07291	1.663357	1.543203	1.1970049999999999	0.967461	0.9111229999999999	1.4605620000000001	1.08075	1.462445	1.319684	0.798416	1.34998	1.327827	0.33884899999999996	0.939491	0.9440440000000001	1.254118	1.2752569999999999	1.174722	0.703014	1.127966	0.460583	0.876149	0.673103	1.45179	0.521712	0.808466	0.814998	0.491925	0.8013319999999999	0.806245	0.0	0.8471629999999999	0.758446	1.033532	1.147292	1.509783	0.0	0.621129	0.654738	0.707217	0.789829	0.621012	0.905855	1.288481	0.543729	0.586633
MD11G1082600	12.402133000000001	14.267239000000002	9.039883	11.977594999999999	12.274301	7.1792	6.236124	9.80653	11.382549000000001	14.638471	9.712119	13.283605999999999	5.553675	6.628031	9.740332	0.0	0.0	0.0	0.0	0.0	0.0	0.0	0.0	0.0	0.0	0.0	0.0	0.0	0.0	0.0	0.0	0.0	0.0	0.0	0.0	0.642022	0.0	0.0	0.0	0.0	0.0	0.0	0.0	0.0	0.0	0.0	0.0	0.0	0.0
MD11G1082800	3.5744620000000005	0.9479569999999999	0.954257	1.348065	0.0	0.0	0.0	0.49174300000000004	1.038516	1.108464	0.9992719999999999	0.480363	0.0	0.0	0.534679	0.0	0.557547	0.0	0.41437299999999994	0.0	0.0	0.976723	0.799755	0.423076	0.5156310000000001	0.0	0.0	0.0	0.0	0.0	0.0	1.6907290000000001	0.0	0.0	0.0	0.0	0.0	0.0	0.0	2.27635	0.595019	0.0	0.0	1.127953	0.0	0.0	0.453059	0.667289	0.45649799999999996
MD11G1082900	2.43966	4.091349	4.184775	4.450927	3.3935800000000005	0.0	3.5733550000000003	3.7169199999999996	3.346847	0.0	3.9579129999999996	5.020949	3.644856	4.134180000000001	3.3534879999999996	2.388925	3.1591270000000002	0.0	2.426787	0.0	1.61116	3.6293870000000004	0.0	3.08865	3.088234	1.352687	2.546942	3.145211	0.0	4.877036	4.08633	3.1737900000000003	3.424947	4.088191	2.389199	2.886304	3.962337	3.8170010000000003	3.3400410000000003	0.0	0.0	3.6290989999999996	3.27382	0.0	3.554706	4.767379	5.429432	5.665092	4.48845
MD11G1083100	0.0	0.0	0.0	0.0	0.0	0.0	0.0	0.0	0.0	0.0	0.412325	0.0	0.0	0.0	0.0	0.0	0.0	0.0	0.231433	0.0	0.0	0.0	0.0	0.0	0.0	0.0	0.0	0.0	0.0	0.0	0.0	0.0	0.0	0.0	0.0	0.0	0.0	0.0	0.0	0.0	0.0	0.0	0.0	0.0	0.0	0.0	0.0	0.0	0.0
MD11G1083400	0.0	0.0	0.0	0.0	1.706227	0.0	0.0	1.108244	0.0	1.653197	0.8271709999999999	0.0	0.0	0.0	1.594866	0.0	0.0	0.8177369999999999	0.5707	0.8807860000000001	1.013736	0.0	0.0	1.397051	0.0	0.0	0.927759	1.140966	0.7959579999999999	0.748938	0.9103530000000001	1.822193	0.0	2.217798	1.754172	1.289652	2.244328	2.101803	1.9125419999999997	3.747087	2.949322	3.6426540000000003	2.326863	1.302044	0.9198459999999999	0.0	0.0	0.8339790000000001	1.687688
MD11G1083500	0.0	0.0	0.0	0.0	0.0	0.0	0.0	0.0	0.0	0.0	0.0	0.0	0.0	0.0	0.0	0.0	0.0	0.0	0.0	0.0	0.0	0.0	0.0	0.0	0.0	0.0	0.0	0.0	0.0	0.0	0.0	0.0	0.0	0.0	0.0	0.0	0.0	0.0	0.0	0.0	0.0	0.0	0.0	0.0	0.0	0.0	0.0	0.0	0.0
MD11G1083700	15.089876	20.427416	20.303410999999997	17.578306	18.855021	23.831608	16.262997	18.400042000000003	17.6698	18.313463	16.757254	12.076594	12.827875	14.033399	13.012659	12.373999000000001	13.439646	13.474488000000001	11.549809	11.406222	10.489685	11.780522	0.0	14.182431	12.309435	11.263244	9.120054	14.685297	10.453595	13.064200999999999	11.794628999999999	12.596458	15.437391	13.653444	14.733489000000002	14.427542	15.87103	16.113188	15.24964	16.362745	16.497257	10.850473	13.660192000000002	16.396236	13.01123	10.561807	12.000484	14.091094	11.396971
MD11G1083900	4.656407	4.806329	4.570341	4.502398	5.661178	3.273314	4.197488	4.870158	4.9162349999999995	5.707503	5.338204	4.416593	3.54929	3.698691	4.576449	1.567982	2.108187	2.077012	3.7561400000000003	5.6896510000000005	3.188354	3.469014	2.3639650000000003	4.025754	3.981874	3.5327319999999998	4.840471	4.963964	3.9913300000000005	4.5581949999999996	5.450692	3.4244839999999996	5.935264	6.624203	6.54494	2.6078770000000002	5.9798160000000005	5.282865	5.146412000000001	4.5371809999999995	4.66805	6.463903	3.9685940000000004	5.182045	5.097408000000001	4.119853	5.5519110000000005	6.169892	4.526289
MD11G1084500	2.0454529999999997	1.8651799999999998	1.588287	2.845821	2.312589	1.7863	2.027949	2.641104	2.141252	4.127014	2.674316	2.633063	1.913503	2.2353650000000003	2.806046	0.7792180000000001	1.149704	1.3228309999999999	1.0825770000000001	1.44455	1.154488	1.234423	0.994959	0.916985	1.342443	1.36094	1.238695	1.8719240000000001	1.380579	1.25538	1.6612630000000002	1.605093	1.119392	1.12352	1.3049600000000001	1.180511	1.4779129999999998	1.409737	0.812337	0.832881	1.082419	1.1485290000000001	0.46819799999999995	1.04265	1.09751	0.9257290000000001	0.7292810000000001	0.99018	1.0546
MD11G1084600	360.89325	299.026642	336.205994	338.56543	332.87652599999996	378.66037	300.908722	362.880615	369.932007	366.950256	327.979584	346.093933	253.328613	268.97018399999996	264.068085	159.786911	152.496033	195.33075	115.26664	115.14347099999999	98.709274	88.822281	121.46694199999999	78.903328	47.528214	55.139374	50.978386	61.14113199999999	64.12287099999999	57.88535699999999	69.62429	61.505978000000006	63.072745999999995	80.71019	78.58420600000001	80.867378	106.291008	103.175697	98.052086	55.277412	69.628242	63.11061899999999	53.792751	58.171349	284.487793	207.31364399999998	243.472	329.931732	322.313446
MD11G1084700	12.713626	12.123479	8.807471000000001	6.141378	9.329842999999999	9.220128	7.881968	8.723071000000001	9.839578	6.204556	7.190161	5.324706	5.751946	4.131335	4.69621	4.559349	2.841997	3.238264	3.713165	3.531105	2.437231	2.573645	2.28599	2.600432	2.034081	2.332347	4.01845	2.144145	2.746357	2.673866	2.8064270000000002	2.000045	2.50066	2.564561	1.9303099999999997	3.5834989999999998	3.140836	2.573338	3.067085	2.93261	3.6220849999999998	3.857325	2.18994	4.346951	6.226275	6.027518	4.665712	7.349713	4.978548
MD11G1084800	1.340151	0.0	0.870717	0.0	0.0	1.019685	0.0	0.376884	0.808604	0.0	0.0	0.0	0.0	0.0	0.0	0.0	0.0	0.770706	0.956192	0.0	0.0	0.0	0.0	0.0	0.0	0.0	0.0	0.0	0.0	0.0	0.0	0.0	0.0	0.0	0.0	0.0	0.0	0.0	0.0	0.0	0.0	0.0	0.0	0.0	0.0	0.0	0.0	0.0	0.0
MD11G1084900	0.0	6.197654	4.152461	2.5898060000000003	2.5299549999999997	0.0	0.0	4.933903	5.7440690000000005	1.256393	2.074893	2.757821	0.0	1.231409	1.496635	1.045094	2.3079959999999997	2.05281	1.369534	0.592791	3.239544	0.0	0.0	0.0	0.968987	0.0	0.0	0.0	0.0	0.9694139999999999	0.439201	0.699889	0.0	0.0	0.0	0.591442	0.0	0.661191	0.0	0.9348299999999999	0.0	0.0	0.0	0.7060810000000001	0.0	0.0	0.0	1.7865799999999998	0.0
MD11G1085200	21.748085	23.778591	25.632153	23.666363	27.200396	29.493345	21.08704	17.466383	19.32085	22.446173	19.792965	20.762285000000002	25.117708	23.648769	24.790537	20.417564000000002	26.019472	16.007137	19.351276000000002	20.44932	20.249874	19.625436999999998	22.505976	18.106222	19.044569	15.593979000000001	16.879542999999998	17.873995	23.043594	21.639915	19.851301	20.090984	24.271835	23.080875	25.375275	23.342188	28.220271999999998	30.184134000000004	25.149652	16.131584	27.928928000000003	26.443941	18.053707	20.364725	20.804657000000002	23.876783	23.484459	21.857273	24.553795
MD11G1085500	0.0	0.0	0.0	0.0	0.0	0.0	0.0	0.630738	0.0	0.0	0.0	0.0	0.0	0.0	0.0	0.0	0.0	0.0	0.0	0.0	0.0	0.0	0.0	0.0	0.0	0.0	0.0	0.0	0.0	0.0	0.0	0.0	0.0	1.931609	0.0	0.0	0.0	0.0	0.0	0.0	0.0	0.0	0.0	0.0	0.0	0.0	0.0	0.0	0.0
MD11G1085700	0.0	0.0	0.0	0.0	0.0	0.0	0.0	0.0	0.0	0.0	0.0	1.7096779999999998	0.0	0.0	0.0	0.0	0.0	0.0	0.0	0.0	0.0	0.0	0.0	0.0	0.0	0.0	0.0	0.0	0.0	0.0	0.0	1.1327639999999999	0.0	0.7379100000000001	0.7388	0.791428	0.0	0.6261369999999999	0.0	0.0	0.0	0.945018	0.0	0.0	0.0	0.0	0.0	0.0	0.0
MD11G1085800	0.42284099999999997	0.0	0.455578	0.261267	0.0	1.039151	0.483163	0.33926100000000003	0.0	0.0	0.0	0.277346	0.0	0.22775399999999998	0.0	0.0	0.0	0.0	0.081354	0.0	0.07821399999999999	0.0	0.0	0.0	0.0	0.0	0.0	0.0	0.0	0.0	0.30186	0.0	0.22947199999999998	0.0	0.0	0.0	0.0	0.0	0.0	0.0	0.0	0.0	0.0	0.0	0.0	0.0	0.0	0.189528	0.602495
MD11G1086000	0.0	0.0	0.0	0.0	0.0	0.31195900000000004	0.0	0.0	0.0	0.0	0.0	0.0	0.0	0.0	0.0	0.0	0.0	0.0	0.0	0.0	0.0	0.0	0.0	0.0	0.0	0.0	0.0	0.0	0.0	0.0	0.0	0.0	0.0	0.0	0.0	0.0	0.0	0.0	0.0	0.0	0.0	0.0	0.0	0.0	0.0	0.0	0.0	0.0	0.0
MD11G1086100	0.0	0.0	0.0	0.0	0.0	0.0	0.0	0.0	0.0	0.0	0.0	0.0	0.0	0.0	0.0	0.0	0.0	0.0	0.0	0.0	0.0	0.0	0.0	0.0	0.0	0.0	0.0	0.0	0.0	0.0	0.0	0.0	0.0	0.0	0.0	0.0	0.0	0.0	0.0	0.0	0.0	0.0	0.0	0.0	0.0	0.0	0.0	0.0	0.0
MD11G1086300	0.0	0.0	0.0	0.0	0.0	0.0	0.0	0.0	0.0	0.0	0.0	0.0	0.0	0.0	0.0	0.0	0.0	0.0	0.0	0.0	0.0	0.0	0.0	0.0	0.0	0.0	0.0	0.0	0.0	0.0	0.0	0.0	0.0	0.0	0.0	0.0	0.0	0.0	0.0	0.0	0.0	0.0	0.0	0.0	0.0	0.0	0.0	0.0	0.0
MD11G1086500	0.0	0.0	0.0	0.0	0.0	0.0	0.0	0.0	0.0	0.0	0.0	0.0	0.0	0.0	0.0	0.0	0.0	0.0	0.0	0.0	0.0	0.0	0.0	0.0	0.0	0.0	0.0	0.0	0.0	0.0	0.0	0.0	0.0	0.0	0.0	0.0	0.0	0.0	0.0	0.0	0.0	0.0	0.0	0.0	0.0	0.0	0.0	0.0	0.0
MD11G1086600	0.6301939999999999	0.32597800000000005	0.330769	0.161351	0.628476	1.137702	0.3814	0.338194	0.408138	0.19058599999999998	0.34637199999999996	0.0	0.0	0.0	0.0	0.0	0.0	0.0	0.0	0.180367	0.0	0.0	0.0	0.0	0.0	0.343046	0.0	0.0	0.0	0.0	0.0	0.0	0.5941529999999999	0.0	0.0	0.0	0.0	0.0	0.413408	0.0	0.0	0.351394	0.0	0.0	0.721803	0.0	0.0	0.9326559999999999	0.0
MD11G1086700	0.0	0.0	0.0	0.0	0.0	0.0	0.0	0.0	0.696178	0.0	0.0	0.0	0.0	0.0	0.0	0.0	0.0	0.0	0.0	0.0	0.0	0.0	0.0	0.0	0.0	0.0	0.0	0.0	0.0	0.0	0.0	0.0	0.0	0.0	0.0	0.0	0.0	0.0	0.0	0.0	0.0	0.0	0.0	0.0	0.0	0.0	0.0	0.0	0.0
MD11G1086800	0.0	2.238454	1.05159	0.0	0.5082720000000001	0.0	1.124044	2.398513	0.0	1.6681130000000002	1.1234879999999998	0.49919399999999997	1.292227	0.0	0.8614219999999999	0.24910500000000002	0.0	0.0	0.0	0.0	0.0	0.383314	0.0	0.0	0.0	0.0	0.0	0.0	0.0	0.0	0.0	0.0	0.0	0.0	0.0	0.0	0.0	0.0	0.0	0.0	0.0	0.0	0.0	0.0	0.0	0.0	0.0	0.0	0.0
MD11G1087100	30.153771999999996	2.8946240000000003	7.462539	6.658104	1.410303	0.798813	4.625593	0.177148	0.495162	0.0	0.272148	1.238306	0.258205	0.293535	2.199802	0.0	0.401712	0.8510209999999999	0.149276	0.0	0.0	0.263896	0.0	0.64013	0.5528430000000001	0.804331	0.0	0.0	0.0	0.0	0.382218	0.0	0.0	0.0	0.688776	0.0	0.291958	0.0	0.0	0.297757	0.0	0.0	0.0	0.0	0.0	0.0	0.0	0.6106689999999999	0.246678
MD11G1087300	0.0	0.36606	0.542223	0.0	0.42132200000000003	0.0	0.0	0.0	0.0	0.0	0.0	0.0	0.0	0.0	0.0	0.0	0.0	0.0	0.0	0.0	0.34931	0.0	0.0	0.0	0.0	0.0	0.184845	0.621379	0.0	0.0	0.0	0.0	0.0	0.0	0.0	0.0	0.0	0.0	0.0	0.0	0.0	0.0	0.0	0.0	0.28986799999999996	0.0	0.506678	0.0	0.289444
MD11G1087700	0.0	0.0	0.0	0.360227	0.20856599999999997	0.0	0.0	0.0	0.22719299999999998	0.270592	0.0	0.0	0.11411099999999999	0.0	0.0	0.0	0.0	0.0	0.0	0.0	0.0	0.0	0.0	0.0	0.0	0.0	0.147623	0.0	0.0	0.0	0.0	0.0	0.0	0.0	0.0	0.0	0.0	0.0	0.507202	0.0	0.0	0.0	0.0	0.0	0.0	0.0	0.0	0.0	0.0
MD11G1087800	0.0	0.0	0.0	0.0	0.0	0.0	0.0	0.0	0.0	0.0	0.0	0.0	0.0	0.0	0.0	0.0	0.0	0.0	1.745975	0.0	0.0	0.0	0.0	0.0	0.0	0.0	0.0	0.0	0.0	0.0	0.0	0.0	0.0	0.0	0.0	0.0	0.0	0.0	0.0	0.0	4.038347	0.0	0.0	1.323351	0.0	0.0	0.0	0.0	0.0
MD11G1088300	31.658245	2.5981549999999998	8.034733000000001	6.635785	1.30244	0.46107200000000004	4.026314	0.1636	0.45729200000000003	0.109759	0.251333	1.328296	0.04542	0.301209	3.903593	0.0	0.37098600000000004	0.785935	0.13785999999999998	0.0	0.0	0.24371199999999998	0.0	0.591173	0.253235	0.821837	0.0	0.0	0.0	0.0	0.352984	0.0	0.0	0.0	0.636095	0.483133	0.26962800000000003	0.0	0.0	0.274982	0.0	0.0	0.0	0.0	0.0	0.0	0.0	0.580073	0.227811
MD11G1088400	1.534865	1.547382	1.355018	0.0	0.0	2.416034	0.0	1.207236	1.568765	0.0	0.0	0.608985	0.0	0.0	0.0	0.0	0.0	0.0	0.0	0.0	0.0	0.0	0.0	0.0	0.0	0.0	0.0	0.0	0.0	0.0	0.0	0.0	0.0	0.0	0.0	0.0	0.0	0.0	0.0	0.0	0.0	0.0	0.0	0.0	0.10793	0.0	0.0	0.0	0.0
MD11G1089000	3.251033	3.5547169999999997	1.352607	2.92161	3.906619	1.52047	1.314916	3.895258	4.222403	1.896787	1.849378	1.728345	3.474046	4.356358	2.655775	1.8832349999999998	2.935212	3.072868	0.9516389999999999	2.321151	0.0	1.7253319999999999	1.548591	1.3966459999999998	1.652795	1.651932	0.0	2.6840990000000002	1.135617	1.27772	1.046749	0.738278	2.188684	1.725307	3.137509	0.950399	3.707007	1.1290149999999999	1.941539	2.129336	2.740319	1.8448189999999998	3.117211	2.570843	2.195489	3.2050650000000003	2.087916	3.278168	0.0
MD11G1089300	14.612262	2.272609	2.796913	2.891021	0.323935	0.689454	1.314697	0.177148	0.19806500000000002	0.0	0.0	1.1276629999999999	0.258205	0.0	0.46625500000000003	0.503724	0.401712	0.8510209999999999	0.149276	0.0	0.0	0.20106300000000002	0.0	0.16003199999999998	0.27863000000000004	0.453506	0.0	0.0	0.0	0.0	0.382218	0.0	0.0	0.0	0.393588	0.0	0.24098200000000003	0.0	0.0	0.0	0.0	0.0	0.0	0.0	0.0	0.0	0.0	0.0	0.0
MD11G1089600	0.0	0.45059	0.362334	0.462834	0.206738	0.657357	0.22475599999999998	0.0	0.294742	0.518167	0.29267	0.661704	0.0	0.0	0.0	0.0	0.0	0.0	0.129431	0.0	0.33567199999999997	0.0	0.0	0.0	0.0	0.0	0.08853899999999999	0.0	0.0	0.0	0.0	0.0	0.0	0.0	0.0	0.0	0.194639	0.0	0.0	0.0	0.0	0.0	0.0	0.0	0.18904200000000002	0.0	0.353184	0.183202	0.45125200000000004
MD11G1089800	0.0	0.0	0.0	0.0	0.0	0.0	0.0	0.0	0.0	0.0	0.0	0.0	0.0	0.0	0.0	0.0	0.0	0.0	0.0	0.0	0.0	0.0	0.0	0.0	0.0	0.0	0.0	0.0	0.0	0.0	0.0	0.31704	0.0	0.293588	0.0	0.0	0.0	0.0	0.0	0.0	0.0	0.0	0.309911	0.0	0.0	0.0	0.0	0.0	0.0
MD11G1089900	0.0	0.0	0.0	0.0	0.0	0.0	0.0	0.0	0.0	0.0	0.0	0.0	0.0	0.0	0.0	0.0	0.0	0.0	0.0	0.0	0.0	0.0	0.0	0.0	0.0	0.0	0.0	0.0	0.0	0.0	0.0	0.0	0.0	0.0	0.0	0.0	0.0	0.0	0.0	0.0	0.0	0.0	0.0	0.0	0.0	0.0	0.0	0.0	0.0
MD11G1090100	1.40337	1.439025	1.291454	0.651501	1.635461	1.6465900000000002	1.470365	0.9195129999999999	0.99364	0.0	0.502849	0.588317	0.253252	0.46120200000000006	0.29983899999999997	0.0	0.0	0.310167	0.187863	0.307256	0.38362199999999996	0.0	0.0	0.22974499999999998	0.09487999999999999	0.29993200000000003	0.0	0.429517	0.0	0.390307	0.135223	0.329237	0.0	0.0	0.255457	0.20612399999999997	0.350004	0.389556	0.298157	0.0	0.217986	0.37867	0.0	0.149118	0.500046	0.472562	0.470184	0.0	0.43153500000000006
MD11G1090400	2.204436	1.0338969999999998	0.0	1.094814	1.083243	0.977217	1.127751	0.0	1.027046	0.653068	0.0	0.73073	1.689125	1.029971	1.22755	1.0091629999999998	1.128846	0.0	1.70118	2.228173	1.2463090000000001	1.923878	0.0	1.927959	1.2151610000000002	3.1568080000000003	0.9154260000000001	3.611339	3.029306	2.239985	2.406104	3.3019480000000003	2.997674	2.453337	3.099656	2.824296	3.493965	3.335961	3.9729379999999996	2.3443389999999997	2.0519119999999997	2.24574	1.329539	3.461877	0.915242	0.898961	2.050088	2.095707	1.3740459999999999
MD11G1090600	7.306846000000001	8.07405	11.855911	8.564413	11.503654	3.518585	8.004172	3.188683	6.479584	4.164368	7.0585960000000005	1.072346	5.770704	1.761218	5.677606	5.960712	5.413517	4.467861	5.210465	4.993822	6.019088	3.133258	0.0	4.389468	1.67179	4.278355	1.233533	2.08412	2.458705	6.967587	4.586588	8.942878	3.982276	5.679105	4.0202029999999995	5.2651769999999996	7.368517999999999	11.964769	7.14605	8.581246	5.1445	5.995209	3.484097	6.6699850000000005	5.770331	4.614521	8.372089	7.281480999999999	6.501188
MD11G1090800	0.0	0.7035560000000001	0.0	0.0	0.0	0.0	0.0	0.0	0.0	0.0	0.0	0.0	0.0	0.814104	0.0	1.712148	0.0	0.0	0.0	0.0	0.0	0.0	0.442784	0.0	0.0	0.0	0.0	0.0	0.0	0.0	0.0	0.0	0.0	0.0	0.0	0.572817	0.6421100000000001	0.480278	0.542241	1.3580889999999999	0.0	1.9752900000000002	0.753951	0.521158	0.0	0.0	0.0	0.0	0.0
MD11G1091200	8.011933	7.974922	7.2024	3.951976	7.020214999999999	5.5753639999999995	2.7163	1.6015840000000001	4.93156	3.5849589999999996	3.454496	3.4449330000000002	2.518051	1.977986	0.0	1.1444450000000002	1.579836	1.450318	0.0	2.0909880000000003	0.0	1.9914009999999998	0.0	0.0	0.0	1.423119	0.8513149999999999	0.0	0.0	1.2060790000000001	0.0	0.0	1.7158470000000001	0.0	0.0	0.0	0.0	1.286671	0.0	0.9008	1.9495770000000001	0.0	0.0	0.0	2.9807080000000004	0.0	0.947917	0.0	2.465589
MD11G1091300	1.9400119999999998	1.2250450000000002	2.8403169999999998	0.0	2.911555	2.600909	2.144326	3.3467300000000004	2.8082979999999997	3.5377050000000003	2.5862	0.0	0.0	3.489584	2.731035	1.261544	0.93914	5.030311	1.599412	0.901386	0.0	3.250463	0.0	0.0	3.3088800000000003	2.785873	4.055372	3.283327	1.9705869999999999	3.2548529999999998	2.2610490000000003	0.0	3.297392	3.640518	4.209589	0.0	3.220294	1.161858	1.7872709999999998	1.439814	3.010841	0.0	1.046473	1.7217189999999998	0.0	0.9190290000000001	1.60186	2.039177	0.0
MD11G1091400	7.906169	8.78925	7.7960970000000005	6.485109	7.894222999999999	6.3917589999999995	5.268164	6.595327	4.148448999999999	2.867039	3.2534389999999997	5.193852	2.713531	1.572946	2.6591419999999997	4.809516	5.852542	1.956205	4.055784	3.369022	7.986505	6.497243	8.188981	4.5705860000000005	10.178452	7.207660000000001	5.348355000000001	7.011621000000001	11.915856	8.790376	9.377004	9.094921000000001	12.671103	9.415056	7.621022	10.081379	8.261256	7.292544	7.869877000000001	8.983041	8.928472	8.720181	7.742248	9.511697	0.0	7.343094000000001	6.979064	11.246466	10.37876
MD11G1091500	0.493895	0.0	0.304492	0.0	0.0	0.0	0.38225	0.284146	0.0	0.0	0.0	0.301632	0.446578	0.0	0.0	0.0	0.0	0.0	0.0	0.0	0.0	0.0	0.0	0.0	0.0	0.0	0.366584	0.0	0.0	0.0	0.0	0.0	0.0	0.0	0.37604499999999996	0.0	0.0	0.0	0.0	0.0	0.0	0.0	0.0	0.0	0.0	0.0	0.0	0.0	0.0
MD11G1091700	1.207144	2.5860279999999998	3.108813	3.367104	0.0	2.173556	3.022406	0.0	0.0	2.61387	1.802382	0.0	2.478895	1.7179740000000001	0.7812140000000001	0.0	0.0	0.0	0.0	0.407435	0.0	0.0	0.0	0.0	0.48159300000000005	0.0	0.0	0.0	0.0	0.0	0.0	1.261216	0.59507	0.0	0.0	0.0	0.0	0.0	0.0	0.0	0.0	0.0	0.0	0.0	0.0	1.5231700000000001	0.0	0.902914	0.0
MD11G1092100	14.698801999999999	16.573414	15.457291	16.63545	15.27405	14.206535999999998	13.819595999999999	10.356003	17.402531	13.008198	16.205318	17.754307	21.140729999999998	24.277693	20.735032999999998	15.956998	19.623112	19.337436999999998	14.668571	14.156091	17.92086	11.624836	14.318610999999999	16.187901999999998	19.620635999999998	12.263676	16.805466	18.023062	14.890142	12.821732	19.278275	18.124743	17.665869	15.635385000000001	18.064024	18.613958	19.094676999999997	15.205054	22.099754	18.207183999999998	20.756165	24.809343	20.767782	20.821934	15.0454	17.915657	13.271445000000002	17.599741	14.435037
MD11G1092200	0.0	0.0	0.0	0.0	0.0	0.0	0.0	0.0	0.0	0.0	0.0	0.0	0.0	0.0	0.0	0.0	0.0	0.0	0.0	0.0	0.0	0.0	0.0	0.0	0.0	0.0	0.0	0.0	0.0	0.0	0.0	0.0	0.0	0.0	0.0	0.0	0.0	0.0	0.0	0.0	0.0	0.0	0.0	0.0	0.0	0.0	0.0	0.0	0.0
MD11G1092300	32.080402	38.765957	37.392254	35.313038	37.072144	34.632828	34.258938	38.325218	36.399761	38.190826	29.891594	31.86927	26.078667000000003	23.43079	25.684801	20.376158	19.10173	18.133902	19.671492	17.872648	18.727722	20.087887	25.086289999999998	18.828506	13.438846	15.687056	18.450367	19.63274	18.804766	21.041777	18.447775	25.179285	19.245266	18.989071	18.210592000000002	15.837492999999998	21.977232	24.893579000000003	21.329912	22.609489	24.012951	23.007862	25.788635	27.619394	27.054775	32.448704	33.701904	29.172621000000003	30.910507
MD11G1092400	6.525055	5.438834	5.531134	7.065603	8.731857000000002	5.498506	6.521766	4.5086379999999995	4.706345	5.825202	6.241080999999999	6.9964059999999995	10.353628	10.664304	8.647219999999999	7.952596000000001	7.716958	11.736	6.744169	8.010715	8.656426	5.415472	9.883217	7.329128	5.868136	8.798157000000002	9.986895	8.640777	4.892569	7.538434	10.193971000000001	8.370549	8.854944	9.066685000000001	9.188292	6.413619000000001	8.485619999999999	8.665405999999999	9.409761999999999	8.698774	10.640751	11.222061	11.043847999999999	10.747682000000001	7.704039999999999	7.947448	6.271808999999999	7.260278	5.241207
MD11G1092600	9.05208	0.0	2.915338	0.0	12.013389	0.0	4.515846	0.0	10.340457	3.9758980000000004	0.0	1.484151	1.761554	1.5265600000000001	0.0	0.0	0.0	0.0	0.9441129999999999	0.0	0.0	0.5312600000000001	0.0	0.0	0.0	0.0	6.648612	0.0	0.0	0.0	0.0	0.0	0.8795649999999999	0.0	0.0	0.0	0.0	0.0	0.0	1.805636	1.2658	0.0	0.0	0.0	0.0	0.0	0.0	0.0	0.0
MD11G1092800	7.288502	5.296553	5.350741999999999	7.56985	8.117268	6.115149	5.770564	4.761558999999999	5.517536	5.266738	7.000325	7.5301	8.286435	9.651773	7.561107000000001	4.0208699999999995	3.918257	1.3261969999999998	5.19759	5.562506	3.60604	2.8917349999999997	0.0	3.4113379999999998	5.396439	4.108361	4.615573	2.908013	5.345055	5.055716	5.3324	6.71346	5.988472	2.152507	5.9879809999999996	7.913067	10.118012	7.941463000000001	9.015291	6.156464	5.505574	6.023573000000001	3.6090800000000005	4.82954	6.238159	5.32733	3.466681	5.490328	6.014133999999999
MD11G1092900	0.0	0.0	0.0	0.0	2.085038	0.0	0.0	0.0	0.0	0.0	0.0	0.0	0.0	0.0	0.0	0.0	0.0	0.0	1.719171	0.0	0.0	0.0	0.0	0.0	0.0	0.0	1.7679150000000001	3.2496869999999998	1.259588	0.0	0.0	0.0	0.0	0.0	0.0	0.0	0.0	1.1891690000000001	0.0	0.0	0.0	0.0	0.0	2.886029	0.0	2.81917	0.0	3.3261019999999997	5.383575
MD11G1093000	22.656889000000003	19.438454	19.841597	11.500902	14.300467000000001	15.239748	21.202591	12.296253	13.122606	7.326980000000001	8.80057	10.176934	17.352358	15.135101	14.338581	8.294518	18.937162	14.070276000000002	12.139758	12.541708	13.941732	11.290739	10.281	12.443133	18.996044	14.691807	15.526143	15.399951999999999	19.61508	23.22456	20.880177	23.585125	20.411718	19.133226	21.844177	15.964210999999999	21.090704000000002	16.490221	18.286903	19.116282	27.509484999999998	26.386456	26.926690999999998	22.012724	15.844254000000001	16.166683	17.845812	13.659626000000001	14.800035000000001
MD11G1093100	18.548046	14.666256	23.916464	19.208364000000003	15.778498	14.958379	37.546909	19.669724	18.270042	11.786007000000001	13.656937	13.464441	6.996567999999999	7.322686	10.380475	10.020526	3.909041	7.128487	4.537217	1.6646740000000002	2.072721	4.445689	2.494129	3.219637	1.529901	2.302412	1.458466	1.180949	1.820913	3.0182599999999997	1.181712	2.704968	2.0633619999999997	1.542957	0.0	0.546705	1.595638	1.909831	2.805027	2.744488	2.038739	2.285691	5.958241	2.595132	4.622766	8.599263	10.212605	3.7651480000000004	6.694027
MD11G1093300	0.0	0.0	0.0	0.0	0.0	0.0	0.0	0.0	0.0	0.0	0.0	0.0	0.0	0.0	0.0	0.0	0.0	0.0	0.0	0.0	0.0	0.0	0.0	0.0	0.0	0.0	0.0	0.0	0.0	0.0	0.0	0.0	0.0	0.0	0.0	0.0	0.0	0.0	0.0	0.0	0.0	0.0	0.0	0.0	0.0	0.0	0.0	0.0	0.0
MD11G1093500	0.0	0.7967770000000001	2.1751139999999998	0.868848	0.546281	1.783347	1.024218	0.0	0.0	1.1019430000000001	0.537197	0.0	1.9143419999999998	0.0	0.0	1.507563	1.853098	0.0	0.0	0.0	0.0	0.0	0.0	0.0	1.8083810000000002	0.6384489999999999	2.1363689999999997	0.0	0.0	1.211295	0.0	0.8439989999999999	2.011678	0.0	0.0	0.0	0.0	0.0	0.0	1.296583	0.0	0.0	1.513004	0.0	2.9956869999999998	4.070536	5.460154	6.83608	5.094223
MD11G1093700	0.0	0.0	0.0	0.0	0.0	0.0	0.0	0.0	1.292783	0.0	0.0	0.0	2.1079849999999998	0.0	0.377164	3.620244	4.012027	0.0	1.475419	1.198081	0.0	3.215271	0.0	1.306501	0.0	2.103678	3.6397370000000002	2.552683	0.0	0.0	1.2473670000000001	0.0	0.0	1.427083	0.90117	2.54073	2.528743	0.0	0.0	0.0	2.2318919999999998	0.837158	0.0	0.0	0.0	0.0	7.137536999999999	13.845424	10.010207000000001
MD11G1094200	0.0	0.0	0.0	0.0	0.0	0.0	0.0	0.0	0.0	0.0	0.0	0.0	0.0	0.0	0.0	0.0	0.0	0.0	0.0	0.0	0.0	0.0	0.0	0.0	0.0	0.0	0.0	0.0	0.0	0.0	0.0	0.0	0.0	0.0	0.0	0.0	0.0	0.0	0.0	0.0	0.0	0.0	0.0	0.0	0.0	0.0	0.0	0.0	0.0
MD11G1094300	1.7653919999999999	2.292728	3.020267	1.32489	2.2313970000000003	4.576072	1.360734	0.0	0.0	0.0	1.7134770000000001	0.0	0.0	2.1121529999999997	2.136721	1.634824	0.0	0.0	1.9330040000000002	0.0	2.41968	4.332777	2.720949	0.0	6.229527	4.606209	2.291867	4.349146	4.124192	3.092654	3.351862	2.4261209999999997	3.7581309999999997	2.365526	8.449826	4.773666	1.575604	1.8031840000000001	1.340214	1.650791	0.0	0.0	0.0	0.557136	0.0	1.035561	0.0	0.988669	0.0
MD11G1094700	61.975376000000004	45.938922999999996	49.226036	75.866196	58.818031000000005	72.016609	62.41190699999999	82.07643900000001	68.472603	111.480728	113.112305	113.94873799999999	102.97964499999999	111.906853	102.895706	82.714813	81.461647	113.14169299999999	79.84796899999999	73.418236	81.487534	80.20973199999999	130.945435	91.40239	75.906754	94.012566	87.999542	88.339073	87.869331	79.466797	87.506027	74.380478	72.820953	81.74137900000001	82.90612800000001	80.712814	69.22425799999999	68.002998	72.693787	54.593685	60.854218	66.14321899999999	43.608996999999995	50.983517	69.63539899999999	65.486778	70.98397800000001	69.126801	68.204353
MD11G1094800	70.797821	69.181206	71.15212199999999	84.365288	79.72908000000001	84.089935	70.675026	82.55323	85.060997	100.234955	99.729759	104.446533	111.630447	110.456131	119.89193700000001	73.65522	87.832268	103.313141	75.89181500000001	90.46788000000001	67.771599	69.210991	84.34243000000001	72.885223	64.597939	64.449547	61.655903	71.489288	77.273659	70.74369	74.04833199999999	66.549973	73.412521	79.829468	78.862892	79.71060899999999	56.945629000000004	57.205162	57.488087	48.804588	49.115992999999996	47.611889	44.555225	45.958884999999995	75.045609	58.349171	68.282249	57.281036	62.204014
MD11G1095000	7.352295	12.27418	9.482130999999999	12.875027000000001	9.067863000000001	7.0651839999999995	6.663907000000001	10.167788999999999	8.900849000000001	9.446709	8.073133	7.250457000000001	4.372783999999999	3.6740809999999997	5.657484999999999	4.9647559999999995	4.06192	3.780425	6.461698999999999	6.560211	7.679031	8.976177999999999	10.252248	10.241629	14.050275	14.434687	12.080088	22.064211	24.326401	18.325037	29.442158000000003	22.038338	19.122221	15.793926999999998	15.790248000000002	16.93618	6.87495	8.170301	13.051966	10.567067999999999	6.846283000000001	7.899833	6.980797	9.724662	7.698283	8.506335	8.598763	8.24202	9.580036
MD11G1095100	0.0	0.0	0.0	0.0	0.0	0.0	7.725441	0.0	1.749582	0.0	0.0	0.0	8.109588	0.0	0.0	0.0	4.865149	0.0	0.0	0.0	4.583665	0.0	1.760666	0.0	4.076281	0.0	3.9286980000000002	0.0	0.0	0.0	0.0	0.0	0.0	0.0	0.0	1.2403549999999999	0.0	2.749156	0.0	0.0	0.0	0.0	0.0	3.9081669999999997	0.0	0.0	0.0	0.0	0.0
MD11G1095200	86.51535799999999	84.406807	97.55175	69.540428	78.548592	87.901924	98.14418	92.825363	70.651588	76.223495	78.394737	75.756996	102.879326	104.73838	94.506584	90.664375	103.677025	109.35066200000001	92.656258	102.666107	88.512123	91.60996999999999	173.103165	89.660042	79.021675	83.475212	81.318527	113.706116	102.183456	105.88251499999998	114.441093	113.493477	123.931679	119.04808	120.725296	114.11134299999999	80.860085	81.948746	85.752647	80.68148000000001	69.950363	69.858772	76.773315	57.427223	125.57473	130.75706499999998	129.747879	207.298706	197.102997
MD11G1095300	10.622693	14.30835	10.454967	15.943548000000002	17.534412	8.330871	10.246521000000001	7.989926	12.651497	17.025454	16.946138	22.876155999999998	26.857053999999998	31.227565999999996	37.577705	8.560699000000001	16.19021	13.346434	5.746825	7.456604	5.9478800000000005	5.709586	0.0	3.777661	5.290971	5.920249	5.655025	5.12094	4.613417	3.5476129999999997	3.480382	2.836843	4.978144	5.376746	3.4404730000000003	5.066992	7.085052	3.617768	1.811561	1.5794290000000002	3.3845160000000005	2.320041	0.0	1.3163479999999999	4.865268	1.8968580000000002	2.678559	3.684253	2.52605
MD11G1095400	0.0	0.0	0.0	0.0	0.0	0.0	0.0	0.403792	0.0	0.0	0.0	0.0	0.651163	0.0	0.0	0.0	0.0	0.0	0.0	0.0	0.27842	0.0	0.0	0.0	0.0	0.0	1.295266	0.0	0.0	0.0	0.0	0.0	0.0	0.0	0.446183	0.0	0.0	0.58602	0.0	0.0	0.0	0.0	0.0	0.0	0.0	0.0	0.0	0.0	0.0
MD11G1095500	0.410754	0.142932	0.0	0.139249	0.604053	0.822578	0.16453900000000002	0.143583	0.578979	0.153871	0.773841	0.21134899999999998	0.555791	0.041602	0.0	0.0	0.0	0.0	0.0	0.0	0.0	0.0	0.019144	0.0	0.15549200000000002	0.0	0.0	0.03692	0.0	0.0	0.454528	0.310232	0.0	0.0	0.0	0.0	0.284482	0.0	0.181268	0.0	0.0	0.0	0.0	0.17422	1.102701	0.0	0.421074	0.20447200000000001	0.375237
MD11G1095600	14.500826000000002	11.497482000000002	12.964542	10.727694	11.989438999999999	10.225817999999999	12.334785	11.295892	9.387251	9.16044	7.9722100000000005	9.560336	8.491515	8.753233	9.790206	8.855858999999999	8.126638999999999	11.824438	7.440661	7.517078	9.565975	8.462015	7.568573	8.369584	12.342008	12.410236	10.414589	13.491103	15.064191000000001	12.226514	16.086153	12.404144	19.641954000000002	20.007551	17.153271	18.471832	21.743006	21.645676	22.651413	12.101409	14.159456	15.049315	8.038339	11.263569	10.61935	10.322011999999999	10.620544	11.881946000000001	11.127993
MD11G1095700	9.730377	11.046441	12.368506	10.480135	9.66339	7.160330999999999	6.725338000000001	11.131815	12.120356	17.898691	17.958918	17.41695	19.382126	28.075359000000002	23.785045999999998	10.057791	12.158194	17.850863	9.648808	10.444362	14.965929000000001	11.903761	16.533772	12.234752	10.324361999999999	12.907308	9.713306	10.865075	7.50851	10.140098	11.414072	10.570524	9.829724	14.17123	9.804738	9.436983999999999	13.191573000000002	12.340271000000001	10.652711	9.324772	15.291753	13.181319	9.830397	11.426861	7.671513	8.420843	8.857851	6.863115	6.228712000000001
MD11G1095800	0.16483	0.0	0.152429	0.0	0.0	0.17569400000000002	0.535798	0.311706	0.171488	0.0	0.0	0.0	0.15144200000000002	0.172164	0.16677	0.0	0.0	0.187176	0.13133	0.0	0.0	0.0	0.241404	0.0	0.0	0.0	0.0	0.0	0.0	0.0	0.168132	0.535859	0.0	0.0	0.338024	0.233837	0.0	0.0	0.0	0.0	0.0	0.300736	0.201105	0.0	0.0	0.0	0.0	0.0	0.0
MD11G1095900	34.185715	31.705467	29.117366999999998	41.436401000000004	30.627232	28.18565	25.513296	31.865452	33.451569	28.131348	25.306471	26.237906	13.704076999999998	16.49889	16.71953	11.680575	12.360567	14.012584	13.279157000000001	10.653747000000001	13.956282999999999	14.577089	0.0	12.434384	10.348206	13.339942	13.502401	9.644963	15.887917999999999	14.459631	6.608664	8.644834	10.955021	9.689196	8.260122	6.9674	4.5737	4.463097	7.7858	4.831241	4.500056	3.229625	5.483035	0.0	16.083538	17.410255	14.899695000000001	12.190178999999999	12.216584
MD11G1096000	13.400455	0.0	0.0	0.0	0.0	15.780774	0.0	0.0	12.701908999999999	0.0	0.0	5.304658	0.0	0.0	0.0	0.0	0.0	0.0	0.0	0.0	0.0	0.0	0.0	4.500961	0.0	0.0	0.0	0.0	0.0	5.3508	0.0	0.0	0.0	0.0	0.0	0.0	0.0	0.0	0.0	3.8997870000000003	0.0	0.0	0.0	0.0	0.0	0.0	5.359898	0.0	0.0
MD11G1096100	26.923053999999997	23.01664	25.639868	25.362061999999998	25.603371	32.622414	26.269596000000003	25.077465	25.050606	25.672976000000002	24.677235	26.300068	25.553001000000002	25.417368	23.910784	25.368546	22.771841000000002	26.450157	23.820351000000002	23.719385	22.993484	25.826073	37.865334000000004	22.654926	22.779242	27.568701	22.848841	23.546047	26.22802	27.226086	21.573147	27.229815000000002	24.630194	26.654863	26.938719	26.289785	21.447323	26.967194	24.702326	20.097261	20.252157	22.96121	23.119354	22.334019	34.270035	28.701034999999997	34.819041999999996	34.758324	37.870022
MD11G1096200	1.414949	1.29989	0.213419	1.15371	1.9968439999999998	0.629091	1.074014	2.046157	2.23976	4.334178	3.39625	1.858636	1.8283770000000001	3.607827	3.6094910000000002	3.8840800000000004	2.121233	1.5552270000000001	0.883209	0.39682199999999995	0.923308	0.7851279999999999	0.0	0.145419	0.626413	1.1030719999999998	2.936162	0.233805	0.744132	0.718352	0.5827180000000001	1.295524	0.7612329999999999	0.23993699999999998	0.246381	0.46515200000000007	0.24761599999999998	0.3021	0.550967	0.05382000000000001	1.679455	0.9106209999999999	1.00842	1.9752919999999998	0.049628	0.24509	0.0	0.310751	0.421796
MD11G1096300	0.0	0.0	0.0	0.0	0.0	0.0	0.0	0.548479	0.0	0.0	0.0	0.0	0.0	0.0	0.0	0.0	0.0	0.0	1.1021299999999998	0.0	0.0	0.730271	0.0	0.0	0.0	0.0	0.0	1.229096	0.0	0.0	0.0	0.0	0.9214120000000001	0.0	0.0	0.0	0.0	1.008234	0.69625	0.0	0.0	0.0	0.0	0.0	0.0	0.0	0.0	0.0	0.0
MD11G1096500	0.0	0.0	0.0	0.0	0.0	0.0	0.0	0.0	0.0	0.0	0.0	0.0	0.0	0.0	0.0	0.0	0.0	0.0	0.0	0.0	0.0	0.0	0.0	0.0	0.0	0.0	0.0	0.0	0.0	0.0	0.0	0.0	0.0	0.0	0.0	0.0	0.0	0.0	0.0	0.0	0.0	0.0	0.0	0.0	0.0	0.0	0.0	0.0	0.0
MD11G1097200	3.418242	2.452466	3.1778880000000003	0.0	3.510182	7.287066	4.6691	0.0	0.788086	3.1389810000000002	0.554631	7.085241000000001	0.0	0.455788	0.0	0.0	0.0	0.0	0.0	0.0	0.0	1.075634	0.0	0.0	0.0	0.0	0.0	0.0	0.0	0.0	0.0	0.0	0.0	0.0	0.0	2.0291259999999998	0.0	1.172662	0.0	0.0	0.0	0.562673	0.0	0.0	0.0	0.0	0.0	0.0	2.043339
MD11G1097400	50.937473	43.606827	51.640175	41.829109	49.506821	50.312824	52.5868	57.532382999999996	49.916862	45.214119000000004	49.956322	45.131237	55.875294	56.710457	50.083611	62.040215	69.933266	72.322289	54.474991	61.372344999999996	58.471557999999995	60.939938	73.819435	46.789028	42.879696	50.141715999999995	53.034172	48.175938	48.043040999999995	38.831844	43.639140999999995	42.962902	35.084831	47.590866	46.043388	43.535454	51.20393	53.868473	56.07317	53.64544300000001	52.128689	53.333115	59.305153000000004	47.751774	50.260548	56.614204	54.88010799999999	61.470631000000004	52.216709
MD11G1097600	2.407859	4.050576	2.233123	3.2993010000000003	1.259749	0.0	0.0	3.8841550000000002	6.374789	0.0	3.7462519999999997	4.547534	3.5128809999999997	2.859266	2.190123	4.058228	2.3284290000000003	0.0	0.0	2.71886	0.0	2.935452	0.0	0.0	0.0	8.774901	2.093902	0.0	0.0	2.0626	0.0	1.060254	0.0	0.0	0.0	1.171448	1.193073	1.328403	0.0	0.0	0.0	1.329348	3.161493	0.936572	0.0	0.0	0.0	0.0	0.0
MD11G1097700	0.84567	0.0	0.0	0.0	0.0	0.0	0.0	0.0	0.0	0.0	0.0	0.0	0.44550500000000004	0.657198	0.0	0.0	0.0	0.0	0.0	0.0	0.591685	0.677566	0.0	0.0	0.0	0.0	1.211745	0.0	0.0	0.0	0.0	0.0	0.8377319999999999	0.0	0.0	0.0	0.563713	0.0	0.0	0.0	3.5003059999999997	0.0	0.0	0.0	0.0	0.0	0.0	0.0	0.0
MD11G1097800	0.0	11.327268	5.6909	4.674087	9.587457	5.80082	8.168301	6.413787	5.348891	2.806927	4.271414	6.230641	2.4288790000000002	5.7247330000000005	4.201208	0.0	4.44318	0.0	3.402501	6.846133	3.910397	3.350806	0.0	3.759327	0.0	4.258269	0.0	3.770153	3.664029	0.0	5.51164	5.273009	3.0625880000000003	5.2656089999999995	5.278918	4.757747	5.231224	4.0149029999999994	10.067483	3.33779	4.1546199999999995	8.219569	6.146626	5.3226379999999995	4.216098000000001	0.0	0.0	5.739346	4.253675
MD11G1097900	0.597961	0.47515100000000005	0.958362	1.824864	1.9994580000000002	0.500146	1.418024	2.551296	3.9166190000000003	2.0511909999999998	1.8484639999999999	1.404725	0.8543950000000001	1.421392	1.616742	0.823008	0.663864	0.152238	1.1105450000000001	0.135208	0.417775	1.344814	0.392681	0.568926	1.447325	0.893927	1.705191	0.49447399999999997	1.2769409999999999	1.055822	1.623616	0.9639049999999999	1.5478049999999999	0.9147120000000001	1.15559	1.121002	1.600567	1.980246	0.5902930000000001	1.019899	1.4364379999999999	1.2857180000000001	0.879826	1.411258	0.0	0.0	0.474813	0.0	0.235352
MD11G1098000	0.41824300000000003	0.328232	0.781365	0.41546099999999997	1.171025	1.0424719999999998	0.693497	1.084515	0.926733	2.120524	1.7960060000000002	1.290626	1.354655	1.4473479999999999	1.6026850000000001	1.2900340000000001	1.773137	0.290246	1.354833	0.672136	1.0356100000000001	0.694242	0.4775	1.103323	0.448179	1.1183100000000001	0.805821	1.224479	0.778135	1.2676969999999999	0.66363	1.336799	0.974615	0.900542	0.32060700000000003	0.802106	0.9633729999999999	0.640091	2.464654	1.333687	1.402918	1.187028	2.457711	2.8263979999999997	0.605312	0.594065	0.9473969999999999	0.820687	0.881727
MD11G1098100	5.696989	7.373149000000001	3.9529730000000005	12.723235	6.81933	3.222601	6.202441	10.707854	11.138488	14.085251000000001	13.130869	11.228723	6.4056120000000005	10.158403	9.450181	2.713022	2.1126259999999997	2.076479	2.4407919999999996	2.883846	3.9865169999999996	3.0852720000000002	1.882091	2.263522	2.587612	1.8166529999999999	2.917019	5.2000269999999995	5.122465	2.140768	4.848779	3.3078220000000003	4.262719000000001	3.852358	5.042762000000001	5.427621	4.126682	6.4773190000000005	3.637551	1.6760599999999999	2.1525119999999998	3.9489620000000003	1.560235	0.9185399999999999	3.0855040000000002	2.458984	1.990941	1.937618	2.311575
MD11G1098200	0.0	0.0	0.820291	0.30090700000000004	1.8774220000000001	0.7128979999999999	0.436346	0.399225	1.4178540000000002	1.064397	0.757625	1.2760129999999998	0.0	0.0	0.0	0.0	0.0	0.0	0.0	0.0	0.0	0.0	0.0	0.0	0.0	0.0	0.0	0.0	0.0	0.252635	0.0	0.0	0.0	0.0	0.0	0.0	0.232221	0.0	0.0	0.24071599999999999	1.018909	0.9864719999999999	0.552045	0.0	0.0	0.0	0.0	0.0	0.0
MD11G1098400	0.0	0.0	0.0	0.0	0.0	0.0	0.508026	0.345642	0.0	0.0	0.665674	0.464319	0.0	0.0	0.0	0.0	0.0	0.277493	0.0	0.0	0.0	0.0	0.0	0.0	0.0	0.0	0.0	0.0	0.0	0.0	0.0	0.0	0.0	0.0	0.0	0.0	0.0	0.0	0.0	0.0	0.0	0.0	0.0	0.0	0.0	0.0	0.0	0.0	0.0
MD11G1099000	0.262549	0.43171899999999996	0.396955	0.746351	0.310014	0.508625	0.0	0.33231	0.32382	0.6654439999999999	0.66186	0.409475	0.389918	0.41860600000000003	0.389178	0.0	0.0	0.29499200000000003	0.0	0.0	0.0	0.0	0.0	0.0	0.0	0.0	0.22011	0.0	0.0	0.28731599999999996	0.0	0.0	0.0	0.203939	0.0	0.0	0.0	0.0	0.40381	0.0	0.448988	0.170596	0.0	0.383481	0.0	0.0	0.0	0.0	0.0
MD11G1099100	1.481039	0.7585970000000001	1.086491	1.48986	1.299716	2.168094	1.306185	1.1796280000000001	0.898156	1.6680439999999999	1.732552	2.356506	1.237678	1.5269469999999998	2.242634	1.1649909999999999	1.241072	0.9995350000000001	1.2837	1.208073	0.9526469999999999	1.088869	0.631169	1.292838	1.309024	1.919628	1.3575760000000001	0.759181	1.469301	2.02639	0.9134469999999999	1.519909	0.7080649999999999	0.9685799999999999	1.6420700000000001	1.201643	1.28815	0.897176	0.756376	1.197665	0.91291	1.9118259999999998	0.749629	1.5495860000000001	0.554118	0.718174	1.101815	0.691042	0.6894939999999999
MD11G1099200	13.239042000000001	10.110945	13.085865	12.072154	11.581653	12.628445	19.780785	19.210136	18.153185	20.016918	19.755896	18.041441	25.089142000000002	29.818234999999998	22.232523	31.135277000000002	26.760953999999998	29.817778000000004	21.074551	22.529739000000003	23.987276	27.030331	16.805843	25.621964000000002	22.552754999999998	24.747776	27.269296999999998	21.46912	24.361219000000002	25.175665	26.772408000000002	27.6388	23.056561	26.720568	26.237092999999998	22.514141	22.301136	31.694275	27.585344	26.683109	39.984402	33.680794	31.206948999999998	35.542564	13.412764000000001	13.491035	20.74139	18.932178	13.980326000000002
MD11G1099300	6.229111	6.85717	7.707041	6.442176	5.966455000000001	4.184297	5.675496	5.619136	6.8384220000000004	4.897257	2.92088	3.168899	3.730164	4.246666	3.599399	5.185516000000001	4.5382489999999995	4.2676050000000005	4.994125	5.225775	3.2863629999999997	3.5253120000000004	5.656345	4.605512999999999	3.4171110000000002	2.5043860000000002	5.221406	3.595654	5.175848	3.5894190000000004	5.078737	2.9330279999999997	3.7468190000000003	4.363397	2.525941	3.3314449999999995	4.1206879999999995	2.970195	3.772007	5.141436	5.734387	5.218653	4.659105	5.513726999999999	6.3422279999999995	8.509681	5.986326	9.113927	7.131082000000001
MD11G1099700	14.082854000000001	10.635304	9.545783	13.903082999999999	14.245251999999999	18.016094	8.680850999999999	11.603258	15.788681	10.971876	11.97888	14.446863	27.054271999999997	24.906351	21.724403	12.853311999999999	18.292133	20.682865	17.422718	16.470617	9.270555	12.847197999999999	12.635661	12.303460000000001	11.561012	11.919493	13.721924	11.639104	13.017246	12.629380000000001	9.923960000000001	8.971881	12.885651	11.426319	12.730637	16.145706	16.613917999999998	15.924106	8.682499	12.325169	15.009896	14.685632	9.954561	14.821634	9.591713	8.820798	11.562797999999999	9.433357	6.696145
MD11G1099800	3.955896	5.017231	0.0	3.4595050000000005	3.633622	4.193089	2.727296	4.916452	4.419356	2.090225	0.0	2.1202669999999997	2.7656650000000003	2.325396	3.0152490000000003	1.229303	3.04953	2.3275919999999997	1.0174020000000001	0.0	0.0	1.734675	0.0	1.2447270000000001	0.9996799999999999	3.11996	2.971054	0.0	2.6253029999999997	0.0	0.807028	0.0	0.0	3.13335	1.708452	2.199562	0.0	1.326069	0.0	1.2241229999999999	1.507254	0.0	0.0	0.0	2.053327	3.182329	1.8607	3.27205	3.203398
MD11G1100200	0.0	0.0	0.0	0.0	0.0	0.0	0.0	0.0	0.0	0.525877	0.0	0.0	0.0	0.0	0.0	0.0	0.0	0.0	0.0	0.0	0.0	0.0	0.0	0.0	0.0	0.0	0.0	0.0	0.0	0.0	0.0	0.0	0.0	0.0	0.0	0.0	0.0	0.0	0.0	0.0	0.0	0.0	0.0	0.0	0.0	0.0	0.0	0.0	0.0
MD11G1100300	7.668583	5.649633000000001	8.845272	5.914191000000001	8.052772000000001	7.325828	9.306911	6.0191099999999995	5.924207	5.411154	6.136695	5.214072	10.323891	9.310114	8.347411	8.420919	5.50713	10.285922	9.466675	10.426461	6.1304739999999995	7.909062	2.960471	5.353942	8.457227	6.937898	7.182285	6.912418	7.8406270000000005	6.484	5.842096	8.330927	7.4466779999999995	5.230476	6.354598	3.917654	7.775094	6.871728	7.973374000000001	8.085867	10.510057000000002	10.782239	10.048105	12.256033	6.7373	11.785314999999999	9.735823	9.91018	9.346695
MD11G1100400	0.0	0.0	0.0	0.0	0.12487899999999999	0.0	0.0	0.0	0.0	0.0	0.0	0.0	0.06814500000000001	0.0	0.0	0.0	0.0	0.0	0.0	0.0	0.0	0.0	0.0	0.0	0.08997999999999999	0.0	0.06629	0.0	0.0	0.0	0.0	0.0	0.0	0.0	0.0	0.0	0.100413	0.0	0.0	0.0	0.05926	0.0	0.0	0.0	0.0	0.0	0.0	0.0	0.117809
MD11G1100500	0.0	0.0	0.0	0.0	0.0	0.0	0.0	0.0	0.0	0.0	0.0	0.0	0.0	0.0	0.0	0.0	0.0	0.0	1.626013	0.0	0.0	0.0	0.0	0.0	0.0	1.3679290000000002	0.0	0.0	0.0	0.0	0.0	0.0	0.0	0.0	0.0	0.0	0.0	2.904716	0.0	0.0	0.0	0.0	0.0	0.0	0.0	0.0	0.0	0.0	0.0
MD11G1100600	0.0	0.0	0.0	0.0	0.0	0.0	0.0	0.0	0.0	0.0	0.0	0.0	0.0	0.0	0.0	0.0	0.0	0.0	0.0	0.0	0.0	0.0	0.0	0.0	0.0	0.0	0.0	0.0	0.0	0.0	0.0	0.0	0.0	0.0	0.0	0.0	0.0	0.0	0.0	0.0	0.0	0.0	0.0	0.0	0.0	0.0	0.0	0.0	0.0
MD11G1100700	0.0	0.0	0.0	0.0	0.0	0.0	0.0	0.0	0.0	0.0	0.0	0.0	0.0	0.0	0.0	0.0	0.0	0.0	0.0	0.0	0.0	0.0	0.0	0.0	0.0	0.0	0.0	0.0	0.0	0.0	0.0	0.0	0.0	0.0	0.0	0.0	0.0	0.0	0.0	0.0	0.0	0.0	0.0	0.0	0.0	0.0	0.0	0.0	0.0
MD11G1101400	0.0	0.0	0.0	0.0	0.0	0.0	0.0	0.0	0.0	0.0	0.0	0.0	0.0	0.0	0.0	0.0	0.0	0.0	0.0	0.0	0.0	0.0	0.0	0.0	0.0	0.0	0.0	0.0	0.0	0.0	0.0	0.0	0.0	0.0	0.0	0.032742	0.036543	0.036011	0.0	0.0	0.0	0.0	0.0	0.0	0.0	0.0	0.0	0.0	0.0
MD11G1101500	0.0	0.0	0.0	0.0	0.0	0.0	0.0	0.0	0.0	0.0	0.0	0.0	0.0	0.0	0.0	0.0	0.0	0.0	0.0	0.0	0.0	0.0	0.0	0.0	0.0	0.0	0.0	0.0	0.0	0.0	0.0	0.0	0.0	0.0	0.0	0.0	0.0	0.0	0.0	0.0	0.0	0.0	0.0	0.0	0.0	0.0	0.0	0.0	0.0
MD11G1101700	0.0	0.0	0.0	0.0	0.0	0.0	0.0	0.0	0.0	0.0	0.0	0.0	0.299269	0.0	0.0	0.341683	0.0	0.0	0.0	0.0	0.0	0.0	0.0	0.0	0.0	0.0	0.684396	0.0	0.0	0.0	0.0	0.0	0.0	0.0	0.0	0.0	0.5658310000000001	0.9620989999999999	0.0	0.920269	0.0	0.0	0.0	0.0	0.0	0.0	0.0	0.0	0.0
MD11G1101900	0.0	0.0	0.0	0.051836	0.0	0.0	0.0	0.0	0.0	0.0	0.0	0.0	0.0	0.0	0.0	0.0	0.0	0.0	0.0	0.0	0.0	0.0	0.0	0.0	0.0	0.11432	0.0	0.0	0.0	0.0	0.0	0.0	0.0	0.0	0.0	0.071451	0.0	0.0	0.0	0.0	0.0	0.0	0.0	0.0	0.0	0.0	0.0	0.0	0.0
MD11G1102100	0.0	0.0	0.0	0.0	0.0	0.0	0.0	0.0	0.0	0.0	0.0	0.0	0.0	0.0	0.0	0.0	0.0	0.0	0.0	0.0	0.0	0.0	0.0	0.0	0.0	0.0	0.0	0.0	0.0	0.0	0.0	0.0	0.0	0.0	0.0	0.0	0.0	0.0	0.0	0.0	0.0	0.0	0.0	0.0	0.0	0.0	0.0	0.0	0.0
MD11G1102300	0.0	0.0	0.0	0.263973	0.1188	0.0	0.18513	0.178313	0.17265899999999998	0.0	0.08090499999999999	0.0	0.0	0.0	0.16001400000000002	0.0	0.232706	0.0	0.0	0.140923	0.338397	0.0	0.0	0.162873	0.044749000000000004	0.258859	0.188211	0.0	0.42828599999999994	0.252425	0.319943	0.295877	0.19935	0.23640500000000003	0.33429899999999996	0.231033	0.145887	0.146619	0.074619	0.0	0.169449	0.0	0.0	0.0	0.08239500000000001	0.15645599999999998	0.07849400000000001	0.408119	0.0
MD11G1102500	0.0	0.0	0.0	0.0	0.0	0.0	0.0	2.006586	0.0	0.0	0.0	0.0	0.0	0.0	0.0	0.0	2.011673	0.0	0.0	0.0	0.0	0.0	0.0	3.348739	3.076361	0.0	2.353669	0.0	0.0	0.0	0.0	0.0	3.7508150000000002	0.0	5.103459	0.0	0.0	0.0	0.0	0.0	0.0	2.0739330000000002	0.0	0.0	0.0	0.0	2.405796	0.0	0.0
MD11G1102900	0.0	0.0	0.0	0.0	0.0	0.0	0.0	0.0	0.0	0.0	0.0	0.0	0.0	0.0	0.0	3.272263	0.0	0.0	0.0	0.0	0.0	0.0	0.0	0.0	0.0	0.0	0.0	0.0	0.0	0.0	0.0	0.0	0.0	0.0	0.0	0.0	0.0	0.0	0.0	0.0	0.0	2.717288	0.0	0.0	0.0	0.0	0.0	0.0	0.0
MD11G1103000	0.0	5.154068	0.0	0.0	0.0	0.0	3.813025	4.344292	4.459641	0.0	5.627791	3.9870010000000002	5.298036	2.089536	0.0	0.0	0.0	0.0	0.0	0.0	0.0	0.0	0.0	1.947025	0.0	0.0	0.0	0.0	0.0	0.0	0.0	0.0	0.0	0.0	0.0	0.0	1.60456	0.0	0.0	0.0	0.0	0.0	0.0	0.0	0.0	0.0	1.72875	0.0	0.0
MD11G1103100	0.0	0.0	0.0	0.123884	0.26400300000000004	0.0	0.0	0.0	0.0	0.0	0.210283	0.0	0.0	0.0	0.0	0.0	0.0	0.0	0.0	0.0	0.0	0.0	0.0	0.14384	0.0	0.210488	0.0	0.0	0.13726300000000002	0.243035	0.228385	0.11449000000000001	0.0	0.194253	0.17156300000000002	0.047899000000000004	0.0	0.0	0.137972	0.0	0.0	0.0	0.0	0.0	0.0	0.0	0.0	0.0	0.0
MD11G1103400	0.0	0.0	0.0	0.0	0.0	0.0	0.0	0.0	0.0	0.0	0.0	0.0	0.0	0.0	0.0	0.0	0.0	0.0	0.0	0.0	0.0	0.0	0.0	0.0	0.0	0.0	0.0	0.0	0.0	0.0	0.0	0.0	0.0	0.0	0.0	0.0	0.0	0.0	0.0	0.0	0.0	0.0	0.0	0.0	0.0	0.0	0.0	0.0	0.0
MD11G1103600	0.171147	0.0	0.0	0.0	0.0	0.0	0.0	0.0	0.0	0.0	0.0	0.390833	0.200658	0.0	0.23705500000000002	0.0	0.0	0.0	0.0	0.0	0.21866799999999997	0.0	0.0	0.22296100000000002	0.0	0.0	0.0	0.0	0.0	0.0	0.0	0.0	0.131252	0.0	0.0	0.0	0.0	0.0	0.0	0.0	0.0	0.21822199999999997	0.0	0.172861	0.0	0.084757	0.0	0.0	0.0
MD11G1103700	2.726603	3.220272	2.631102	3.6084620000000003	4.6304940000000006	3.104648	2.950609	5.218184	2.665906	4.42295	3.3370230000000003	3.218773	4.424439	2.54378	3.145146	3.268666	3.3647989999999997	2.734227	3.16131	1.5918219999999998	2.5716919999999996	2.655824	0.446018	2.094675	2.686197	2.395398	3.984146	3.2463	0.0	3.8634199999999996	2.538602	4.113367	4.447081	6.085515	3.740037	3.4709559999999997	5.250348000000001	8.542530000000001	4.2041319999999995	3.578029	2.6151869999999997	6.481332	4.363437	4.45706	2.039287	3.7801120000000004	2.499418	1.338511	1.122025
MD11G1103900	0.0	0.0	0.0	0.0	0.0	0.0	0.0	0.0	0.0	0.0	0.0	0.0	0.0	0.0	0.0	0.0	0.0	0.0	0.0	0.0	0.0	0.0	0.0	0.0	0.0	0.0	0.0	0.0	0.0	0.0	0.0	0.0	0.0	0.0	0.0	0.0	0.0	0.0	0.0	0.0	0.0	0.0	0.0	0.0	0.0	0.0	0.0	0.0	0.0
MD11G1104100	0.0	0.0	0.0	0.0	0.0	0.0	0.0	0.0	0.0	0.0	0.0	0.0	0.0	0.0	0.0	0.0	0.0	0.0	0.0	0.0	0.0	0.0	0.0	0.0	0.0	0.0	0.0	0.0	0.0	0.0	0.0	0.0	0.0	0.0	0.0	0.0	0.0	0.0	0.0	0.0	0.0	0.0	0.0	0.0	0.0	0.0	0.0	0.0	0.0
MD11G1104500	0.0	0.0	0.0	0.0	0.0	0.0	0.0	0.0	0.0	0.0	0.0	0.0	0.0	0.0	0.0	0.0	0.0	0.0	0.0	0.0	0.0	0.0	0.0	0.0	0.0	0.0	0.0	0.0	0.0	0.0	0.0	0.0	0.0	0.0	0.0	0.0	0.0	0.0	0.0	0.0	0.0	0.0	0.0	0.0	0.0	0.0	0.0	0.0	0.0
MD11G1104700	0.0	0.0	0.0	0.0	0.0	0.0	0.0	0.0	0.0	0.0	0.0	0.0	0.0	0.0	0.0	0.0	0.0	0.0	0.0	0.0	0.0	0.0	0.0	0.0	0.0	0.0	0.0	0.0	0.0	0.0	0.0	0.0	0.0	0.0	0.0	0.0	0.0	0.0	0.0	0.0	0.0	0.0	0.0	0.0	0.0	0.0	0.0	0.0	0.0
MD11G1104900	0.0	0.0	0.0	0.0	0.0	0.0	0.0	0.0	0.0	0.0	0.0	0.0	0.0	0.0	0.0	0.0	0.0	0.0	0.0	0.0	0.0	0.0	0.0	0.0	0.0	0.0	0.0	0.0	0.0	0.0	0.0	0.0	0.0	0.0	0.0	0.0	0.0	0.0	0.0	0.0	0.0	0.0	0.0	0.963522	0.0	0.0	0.0	0.0	0.0
MD11G1105000	0.0	0.0	0.0	0.0	0.0	0.0	0.0	0.0	0.0	0.0	0.0	0.0	0.0	0.0	0.0	0.0	0.0	0.0	0.0	0.0	0.0	0.0	0.0	0.0	0.0	0.0	0.0	0.0	0.0	0.0	0.0	0.0	0.0	0.0	0.0	0.0	0.0	0.0	0.0	0.0	0.0	0.0	0.0	0.0	0.0	0.0	0.0	0.0	0.0
MD11G1105100	0.0	0.0	0.0	0.0	0.0	0.0	0.0	0.0	0.0	0.0	0.0	0.0	0.0	0.0	0.0	0.0	0.0	0.0	0.0	0.0	0.0	0.0	0.0	0.0	0.0	0.0	0.0	0.0	0.0	0.0	0.0	0.0	0.0	0.122448	0.0	0.0	0.0	0.0	0.0	0.0	0.0	0.0	0.0	0.0	0.0	0.0	0.0	0.0	0.0
MD11G1105400	0.0	0.0	0.0	0.0	6.987255	0.0	5.874736	10.291277000000001	4.084994999999999	13.58261	17.357916	17.040879999999998	21.896214	0.0	21.714134	9.271208999999999	17.350835999999997	14.703097	0.0	11.181196	0.0	15.425819	4.448794	7.465183000000001	0.0	0.0	5.165567	0.0	0.0	10.677968	4.0033959999999995	7.125027	0.0	0.0	0.0	0.0	0.0	14.642662	10.592496	9.142795	0.0	10.712835	0.0	0.0	0.0	0.0	0.0	11.157155	6.0087269999999995
MD11G1105500	1.9510310000000002	0.0	0.836298	1.150398	0.0	0.0	0.8960889999999999	0.0	0.0	1.347921	1.243703	0.0	0.91651	1.205052	1.486202	1.044701	0.0	0.0	1.374976	0.0	0.72873	0.0	3.0167759999999997	0.0	0.0	0.0	0.0	0.0	0.0	0.0	0.0	1.5946930000000001	1.3094629999999998	0.0	0.0	0.0	0.960781	0.76958	1.264823	1.0254299999999998	1.3188090000000001	2.265392	0.0	0.0	0.0	0.345426	0.0	0.0	0.0
MD11G1105600	0.0	0.0	0.33302800000000005	0.0	0.103974	0.0	0.0	0.0	0.0	0.0	0.0	0.0	0.0	0.0	0.0	0.133352	0.0	0.0	0.0	0.0	0.0	0.0	0.21699200000000002	0.082618	0.114192	0.113473	0.15701199999999998	0.0	0.08389500000000001	0.042595	0.170505	0.0	0.365394	0.0	0.24740399999999999	0.0	0.0	0.029138	0.065863	0.12470999999999999	0.0	0.0	0.0	0.0	0.125949	0.0	0.0	0.0	0.0
MD11G1105800	6.854073	0.0	4.353148	0.0	3.0954080000000004	0.0	6.673767999999999	0.0	3.499165	0.0	2.086477	0.0	0.0	0.0	3.547358	0.0	0.0	0.0	0.0	0.0	0.0	2.015882	0.0	0.0	0.0	0.0	0.0	0.0	0.0	1.133746	0.0	0.0	0.0	4.043219000000001	0.0	0.0	0.0	3.100796	3.6000919999999996	4.303133	2.7151549999999998	2.960352	0.0	2.86175	3.473676	0.0	6.538939	0.0	0.0
MD11G1105900	2.0824740000000004	0.0	0.0	0.0	0.0	0.0	0.0	0.0	0.7226640000000001	0.0	0.0	0.0	0.0	0.0	0.0	0.656827	0.0	0.0	0.0	0.0	0.0	0.0	0.0	0.9140299999999999	1.198204	0.0	0.0	0.0	0.0	0.0	0.0	0.0	0.0	0.0	0.0	0.0	0.0	0.0	0.0	0.0	1.8644779999999999	0.0	1.4911159999999999	0.0	0.0	0.0	1.04321	0.0	0.0
MD11G1106400	0.0	0.0	0.0	0.0	0.104581	0.13592100000000001	0.136128	0.0	0.0	0.0	0.0	0.0	0.0	0.0	0.0	0.074478	0.0	0.0	0.21276599999999998	0.177385	0.386847	0.0	0.0	0.32050100000000004	0.556846	0.33671100000000004	0.11094000000000001	0.306852	0.0	0.327919	0.46524899999999997	0.158833	0.464805	0.0	0.24940500000000002	0.546828	0.0	0.222217	0.114389	0.06629199999999999	0.0	0.142761	0.0	0.067611	0.0	0.0	0.292125	0.0	0.0
MD11G1106500	0.0	0.0	0.0	0.0	0.0	0.0	0.0	0.0	0.0	0.0	0.0	0.0	0.0	0.0	0.0	0.0	0.0	0.0	0.0	0.0	0.0	0.0	0.0	0.0	0.0	0.0	0.0	0.0	0.0	0.0	0.0	0.0	0.0	0.0	0.0	0.0	0.0	0.0	0.0	0.0	0.0	0.0	0.0	0.0	0.0	0.0	0.0	0.0	0.0
MD11G1106800	0.10563499999999999	0.262894	0.19622799999999999	0.165185	0.41413599999999995	0.099801	0.357611	0.0	0.278916	0.422126	0.251091	0.0	0.0	0.317349	0.0	0.245329	0.0	0.0	0.167198	0.0	0.0	0.523381	0.125407	0.172042	0.528093	0.399254	0.0	0.396517	0.0	0.737765	0.42245	0.383437	0.310924	0.351829	0.3695	0.309857	0.0	0.780185	0.633699	0.0	0.510083	0.0	0.0	0.44033999999999995	0.24428000000000002	0.11848199999999999	0.0	0.245743	0.213333
MD11G1106900	0.0	1.186923	0.503991	0.588246	0.385912	0.0	0.0	1.409776	1.041491	0.193994	0.673056	0.0	0.0	0.649898	0.854051	0.0	0.0	0.7641979999999999	0.0	0.0	0.0	0.0	0.0	0.0	0.0	0.895143	0.0	0.0	0.0	0.0	0.0	0.0	0.0	0.0	0.0	0.588467	0.0	0.426913	1.008358	0.0	0.715665	0.0	0.0	0.0	0.25046199999999996	0.781618	0.0	0.0	1.157162
MD11G1107000	0.0	0.0	0.0	0.0	0.0	0.0	0.0	0.0	0.0	0.0	0.0	0.0	0.0	0.0	0.0	0.0	0.0	0.0	0.0	0.0	0.0	0.0	0.0	0.0	0.0	0.0	0.0	0.0	0.0	0.0	0.0	0.0	0.0	0.0	0.0	0.0	0.0	0.0	0.0	0.0	0.0	0.0	0.0	0.0	0.0	0.0	0.0	0.0	0.0
MD11G1107100	2.007615	2.906087	3.58143	2.347849	3.6832769999999995	0.0	3.7948760000000004	0.0	2.8736200000000003	3.284306	0.0	1.016824	2.95127	0.0	0.0	0.0	0.0	0.0	0.0	1.2606979999999999	0.8973260000000001	2.7616419999999997	0.0	2.522422	0.0	0.0	0.988591	0.0	0.0	0.0	0.6607109999999999	0.0	0.935628	0.0	3.874521	0.0	0.0	0.0	1.287176	0.0	0.0	0.0	0.0	0.0	4.444319999999999	0.0	1.6644970000000001	2.014946	2.803506
MD11G1107300	0.076647	0.038998000000000005	0.0	0.049289	0.0	0.053804	0.036237	0.0	0.071809	0.036525999999999996	0.0	0.0	0.0	0.021478	0.0	0.0	0.0	0.0	0.017709	0.0	0.0	0.0	0.0	0.0	0.036042000000000005	0.032075	0.0	0.0	0.0	0.0	0.0	0.0	0.0	0.0	0.0	0.0	0.0	0.0	0.0	0.0	0.0	0.0	0.0	0.0	0.0	0.0	0.0	0.0	0.0
MD11G1107500	4.063208	5.565107	4.012266	3.7191440000000004	5.63124	7.029586	2.9101939999999997	1.931788	2.586312	1.499285	1.581528	2.1679459999999997	2.440578	2.959491	1.3081530000000001	1.166496	0.0	1.158174	0.802164	2.500422	1.995516	2.383512	0.0	1.8879970000000001	2.5556080000000003	4.356205999999999	1.006135	1.276802	0.0	2.1015479999999997	1.261108	3.354743	2.612852	2.418756	3.007162	1.560087	0.0	0.0	1.90278	2.249991	2.562626	0.0	0.0	2.295102	2.49828	3.78021	2.785309	2.407165	3.4105239999999997
MD11G1107600	0.0	0.492195	1.312303	3.5697550000000002	1.238688	0.881541	2.262323	1.158017	3.1246009999999997	4.828208999999999	5.334904	5.751034	2.615913	3.24055	3.749511	2.345371	1.1749	1.962997	1.226071	1.1052950000000001	1.389697	1.863012	0.0	0.8010010000000001	2.952788	1.361014	2.563259	0.96635	1.4237520000000001	1.253953	1.70564	0.0	0.9668120000000001	1.6586599999999998	1.030095	0.807824	1.321653	0.0	0.0	0.0	2.388809	1.116638	2.0198150000000004	1.089423	0.0	1.893707	0.742059	0.8514120000000001	0.626796
MD11G1107700	32.473415	22.671873	22.013815	31.786001000000002	46.09919	43.746368	36.549931	37.037151	32.552803000000004	57.207191	48.819138	50.899361	27.039951000000002	29.732958	34.53915	22.820171	23.969788	22.187656	16.937542	24.320055	26.108776000000002	16.766666	36.219074	29.673357	17.645757999999997	19.726091	19.736935	22.347645	17.938976	16.610893	24.52615	0.0	20.921957	36.702090999999996	27.965971000000003	28.725468	22.839499	24.435979999999997	27.896233000000002	26.308021999999998	36.264156	26.199386999999998	21.217506	27.299072	23.547451000000002	25.545060999999997	23.108866	25.520802	21.304567000000002
MD11G1107800	0.142323	0.029769	0.07940900000000001	0.07900399999999999	0.19814400000000001	0.0	0.0	0.053110000000000004	0.069845	0.051373	0.043486000000000004	0.0	0.044160000000000005	0.048178	0.0	0.036551	0.0	0.0	0.071102	0.08276499999999999	0.0	0.033411	0.12575799999999998	0.109948	0.067674	0.07152	0.0	0.08937200000000001	0.044121	0.10673599999999998	0.10382999999999999	0.057562999999999996	0.154378	0.21053899999999998	0.0	0.10231	0.03905	0.134244	0.149119	0.067664	0.033402	0.10331800000000001	0.0	0.0	0.0	0.072806	0.0	0.0	0.0
MD11G1108000	0.0	0.0	0.0	0.0	0.0	0.0	0.0	0.0	0.0	0.0	0.0	0.0	0.0	0.0	0.0	0.0	0.0	0.0	0.0	0.0	0.0	0.0	0.0	0.0	0.0	0.0	0.0	0.0	0.0	0.0	0.0	0.0	0.0	0.0	0.0	0.0	0.0	0.0	0.0	0.0	0.0	0.0	0.0	0.0	0.0	0.0	0.0	0.0	0.0
MD11G1108100	110.43576000000002	93.625175	103.857208	108.74118	103.33760799999999	146.567123	110.824059	127.93261000000001	110.892624	183.978271	164.785873	168.703537	170.567032	172.538803	178.681122	144.740997	137.378082	195.397369	124.04580700000001	104.70845	140.717422	132.794144	195.382294	150.32962	143.39984099999998	146.09759499999998	148.315552	125.446793	165.416336	137.528214	159.965439	145.711243	134.675308	193.50018300000002	171.81188999999998	194.20906100000002	165.152573	158.763184	160.79921000000002	142.734787	165.215424	142.411835	98.09877	112.79706599999999	121.543449	129.99173000000002	124.194	113.514214	102.37844100000001
MD11G1108200	28.402075	34.258293	30.711585999999997	24.23007	37.616493	33.824883	20.698286	24.754379	23.696609	21.256292000000002	20.641216	24.567352	15.986054000000001	21.017572	18.278651999999997	18.229765	17.998941000000002	25.44109	17.972982000000002	16.568807999999997	20.472534	17.362476	23.750668	14.593892000000002	16.435493	17.744010999999997	19.015247	22.355356	24.329456	17.782019000000002	26.651396000000002	22.675625	25.484409	16.544757999999998	27.906551	19.790297	26.48538	28.893795	32.422451	18.897253	20.135628	20.761801000000002	15.454206	16.009342	24.549353	27.925234000000003	26.970924	27.123291	30.007189
MD11G1108300	46.043262	53.21635799999999	45.921486	67.073364	72.670624	68.661171	59.205654	64.791664	70.76503000000001	76.775536	70.421387	72.659622	86.124825	73.371262	70.301811	83.296951	86.039932	99.635941	102.382591	114.02035500000001	99.443687	80.762749	125.688004	89.657944	76.783005	78.861191	74.940552	107.85215	103.923737	81.79357900000001	87.36099200000001	79.753563	87.049301	84.42063900000001	70.900063	69.937088	71.06603199999999	68.554924	68.658546	75.17085300000001	71.00412	77.990959	62.371666000000005	72.289291	113.148872	117.804184	91.16256	100.852959	95.27372700000001
MD11G1108500	95.463379	125.16343700000002	95.309929	167.779861	134.026703	136.421432	103.956985	149.179688	164.263733	172.477905	170.80777	173.80483999999998	216.20195	196.058517	187.345993	226.437286	227.622009	270.224152	267.931458	302.181885	283.35434	247.410233	184.524277	259.983246	260.326385	274.174622	268.166656	309.25237999999996	326.651398	265.859406	253.46452299999999	258.163635	283.567108	230.19284100000002	203.040131	227.78590400000002	238.428192	229.665329	201.272797	243.165512	256.22738599999997	290.354462	162.510468	261.099792	257.86175499999996	226.69500699999998	214.97138999999999	167.201553	178.802292
MD11G1108700	83.62425999999999	84.457695	75.769501	129.264267	104.102722	120.454453	73.197319	109.05696100000002	131.911011	137.023026	123.568748	124.36893500000001	184.00860600000001	156.079025	142.974121	179.04332	169.660965	215.853806	209.58345	244.81619300000003	206.538864	211.86952200000002	170.37085	204.586166	199.202316	218.53349300000002	219.889771	249.019119	265.40661600000004	219.17100499999998	226.905151	210.84052999999997	234.413956	201.116531	174.739731	208.27740500000002	215.63916	186.133896	197.192596	183.72828700000002	209.90705899999998	260.677032	136.91258200000001	210.915192	186.063766	176.339844	173.41355900000002	127.654045	149.725052
MD11G1108900	0.0	2.0499959999999997	1.533673	1.9363540000000001	0.0	1.648909	1.8664310000000002	1.7973849999999998	1.355457	1.045574	1.360395	1.590021	0.0	0.0	0.719258	0.0	0.0	0.0	0.504124	1.130067	0.0	0.0	0.0	0.0	0.0	0.360892	0.8776510000000001	0.0	1.706649	0.0	1.026371	0.0	0.0	0.0	0.0	0.7275699999999999	0.0	0.830356	0.0	0.0	0.0	1.1665299999999998	0.0	0.0	1.366838	1.8429229999999999	0.0	0.0	1.869505
MD11G1109000	0.9331149999999999	2.129425	1.725828	1.26169	1.657084	2.453565	0.0	0.0	1.470534	0.0	1.18645	2.6703919999999997	2.262705	3.5236739999999998	2.386854	3.65669	2.810006	4.176651000000001	3.3347599999999997	3.322512	4.869966000000001	3.9255690000000003	0.0	6.054952	4.785235	3.105007	4.793508	5.2710230000000005	2.249864	6.308111	5.112494	6.388892	5.326461	5.10741	3.5825150000000003	5.070322	6.716367	4.305016999999999	4.648733	5.890729	4.491221	4.586042	4.817568	9.989035000000001	4.1582	3.199207	2.376086	4.614555	2.326803
MD11G1109100	0.0	0.0	0.0	0.0	0.0	0.0	0.0	0.0	0.0	0.0	0.0	0.0	0.0	0.0	0.0	0.0	0.0	0.0	0.0	0.0	0.0	0.0	0.0	0.0	0.0	0.0	0.0	0.0	0.0	0.0	0.0	0.0	0.0	0.0	0.0	0.0	0.0	0.0	0.0	0.0	0.0	0.0	0.0	0.0	0.0	0.0	0.0	0.0	0.0
MD11G1109200	6725.455078	9244.647461	6060.853515999999	9040.007812	9082.678711	11549.001953	6083.796386999999	5893.515136999999	8782.87793	11902.522461	9989.550781	10463.832031	6462.646973	6846.80127	7620.491698999999	4726.336914	5144.79834	6994.577148	4895.884277	5864.516602000001	5688.807129	5134.609375	7914.155273	4696.5625	5265.478515999999	6572.196289	5958.32373	5624.451172	6696.797852000001	6020.599121	5218.419922	3952.6132810000004	5031.518555	3386.514404	4320.303711	4783.648926	1624.174194	1639.201416	1088.32666	384.46227999999996	426.060333	484.65155	280.051758	302.318085	6434.473145	4501.219727000001	4743.307129	5249.505859000001	5704.970703
MD11G1109300	258.08444199999997	433.801819	243.897583	385.109833	329.538116	323.215027	213.12422200000003	314.94818100000003	410.376099	294.33544900000004	360.030548	378.596252	243.388245	247.66035499999998	311.124573	176.163162	147.49833700000002	240.35832200000002	250.23707599999997	207.61961399999998	172.758575	177.05119299999998	253.04719500000002	158.51083400000002	159.438004	221.09939599999998	148.546402	245.411102	336.234131	181.75058	243.604645	210.36691299999998	206.102509	127.615921	165.216171	234.85417200000003	129.689514	110.19882199999999	58.38345	37.553515999999995	34.590153	50.383389	35.212891	39.698994	234.550613	234.235229	175.360428	155.847916	259.824341
MD11G1109400	5.372707	0.0	0.0	10.753466	5.364215	11.069231	0.0	0.0	8.132079	11.070167999999999	6.570181	11.212461	0.0	0.0	4.687824	3.111682	2.417949	4.810084	4.404933	0.0	4.753541	3.105131	0.0	2.793193	1.8968060000000002	1.8172979999999999	3.4235849999999997	3.777369	2.5606720000000003	0.0	0.0	0.0	0.0	3.5462190000000002	2.8313080000000004	1.716894	0.0	0.0	2.967155	1.264099	0.0	0.0	0.0	0.0	0.0	0.0	0.0	3.012278	2.742184
MD11G1109500	0.645323	1.3616469999999998	1.613017	0.0	0.5217930000000001	0.0	0.0	0.38025	0.0	0.313956	0.0	0.49515299999999995	0.659501	0.0	0.435084	0.0	0.0	0.0	0.0	0.443324	0.0	0.0	0.0	0.0	0.0	0.0	1.632895	0.9276610000000001	0.0	0.0	0.0	0.0	0.0	0.0	0.508374	0.415729	0.45423100000000005	0.6654260000000001	0.851266	0.0	0.353107	0.353744	0.0	0.625963	0.323209	0.903999	1.058133	0.9602360000000001	0.300298
MD11G1109600	0.0	0.0	0.0	0.0	0.0	0.0	0.0	0.0	0.0	3.0785240000000003	0.0	0.0	0.0	0.0	0.0	0.0	0.0	0.0	0.0	0.0	0.0	0.0	0.0	0.0	0.0	0.0	0.0	0.0	0.0	0.0	0.0	0.0	0.0	0.0	0.0	0.0	0.0	0.0	0.0	0.0	0.0	0.0	0.0	0.0	0.0	0.0	0.0	0.0	0.0
MD11G1109700	0.0	0.0	0.0	0.0	0.0	0.0	0.0	0.0	0.0	0.639966	0.332092	0.8748290000000001	0.0	0.0	0.0	0.772442	0.0	0.0	0.0	0.6572939999999999	0.565524	0.399253	0.0	0.0	0.0	0.0	0.609186	0.0	0.31383	0.0	0.0	0.211875	0.0	0.0	0.0	0.0	0.0	0.0	0.0	0.196967	0.427858	0.48021	0.0	0.436118	0.0	0.0	0.0	0.46935600000000005	0.0
MD11G1109900	2.540883	0.624791	4.722093	0.6136020000000001	4.09799	0.469758	1.420774	1.4713200000000002	1.938395	2.15115	1.981097	0.352937	3.494261	6.82522	4.824535	3.138502	2.286496	2.329295	1.294014	0.80115	2.738297	2.891763	0.527107	0.618105	1.6884439999999998	2.2308220000000003	1.833996	2.054443	1.1850399999999999	0.774813	2.627856	2.455685	1.623253	1.9234	0.462912	1.296735	2.735774	3.38656	2.0878189999999996	1.125238	0.541567	2.400028	0.849909	1.5231139999999999	1.092492	0.878374	0.496866	0.439805	1.9483990000000002
MD11G1110000	14.858611999999999	14.181672	11.96924	20.123293	12.909533999999999	16.238052	15.954781	22.101625	18.958742	26.123274	25.542931	23.934235	43.627319	38.103394	39.778603000000004	47.779472	33.93763	44.975986	35.903960999999995	32.888847	31.121391	31.714552	67.919365	37.265656	30.175711	31.414581	26.488012	34.305088	32.58065	25.950542000000002	31.509404999999997	29.171602000000004	24.562433	24.362249	23.961037	24.759752	21.478834	17.910337	19.645195	21.834948999999998	19.885847000000002	20.145397	18.419947	17.393387	12.497144	17.955051	12.419876	15.605126	12.245602
MD11G1110200	5.559492	3.014287	4.487394	4.940653	3.1570270000000002	0.0	4.2207349999999995	4.652869	4.563383999999999	5.9976389999999995	5.026285	0.0	3.1153619999999997	2.459555	3.362043	0.0	3.32871	0.0	2.466803	3.892612	1.9858360000000002	3.667641	1.833452	2.897557	3.891608	4.432685	3.51215	0.0	4.105392	1.89595	3.312932	0.0	3.392572	3.9193589999999996	3.6116099999999998	2.684589	1.3267790000000002	0.0	0.0	1.102676	1.852848	0.0	1.278825	0.0	0.0	0.0	0.0	0.0	0.0
MD11G1110300	0.0	0.0	1.340314	0.0	0.8449639999999999	1.039128	0.0	1.698906	1.036093	0.0	1.4186040000000002	0.0	1.145821	1.535503	1.24349	1.380934	0.0	0.0	1.0246389999999999	0.494216	1.040537	0.0	0.0	1.6543430000000001	1.447252	0.9399719999999999	0.0	1.400421	1.1524729999999999	0.0	2.1369119999999997	1.753218	1.6789880000000001	0.959198	1.5414290000000002	2.8984240000000003	1.527256	2.6702220000000003	1.8040349999999998	2.393109	5.149662	2.379094	3.3461589999999997	4.619873999999999	0.824081	1.003781	0.0	0.0	0.56888
MD11G1110600	52.729488	48.000023	43.25029	116.999298	77.27780899999999	82.036438	67.027939	104.74211899999999	136.15802	237.150238	186.068512	219.67945899999998	222.843964	237.413589	226.12719700000002	197.82299799999998	189.38012700000002	212.152908	112.04483	147.112503	202.211365	191.129089	394.84173599999997	137.259827	156.413651	223.04510499999998	311.15033	176.087555	146.704498	198.396194	148.24250800000002	179.789185	145.953323	132.855759	181.32486	175.14858999999998	75.607864	150.66966200000002	143.996506	109.51186399999999	187.149094	207.815887	176.955902	182.130737	86.364632	66.93656899999999	116.803551	109.469048	86.094971
MD11G1111000	5.622436	7.380748	4.966986	3.978817	4.904163	6.277343	6.616408	5.633058	5.500968	3.063297	4.977736	4.453207	3.8696099999999998	4.74916	3.4210839999999996	4.475748	4.617826	5.495337	5.598288	6.000723000000001	5.446493	5.640109	10.222461000000001	3.753051	4.697896	5.256316	4.404105	7.902479	5.930548	5.74284	4.721947	7.8475779999999995	5.667179	5.410346	7.929902	5.675714	4.568208	4.889343	5.208854	4.685354	4.138780000000001	2.797948	7.017044	4.634962000000001	4.11335	3.6010980000000004	3.747776	4.445466000000001	2.778854
MD11G1111100	4.825943	4.263319	3.392579	3.348699	3.511017	1.816041	3.762108	1.67965	0.0	4.262356	4.923617	3.5817360000000003	2.354228	2.451458	2.960833	1.510799	1.575475	0.0	1.942927	2.217777	2.931094	0.0	2.855904	0.0	3.773336	1.401723	2.566951	1.986056	1.674934	0.0	2.682316	2.070856	0.0	2.811786	0.0	2.181548	1.367343	1.058084	0.0	1.054386	2.112479	0.0	0.0	1.234855	0.0	1.940136	2.959216	0.0	1.790876
MD11G1111500	19.130409	18.558403	21.689354	16.718151000000002	19.700779	26.028006	20.317938	20.378889	18.222065	11.72043	17.210838	20.260136	23.919119	17.675159	23.017845	9.851612	11.897733	9.032048	10.505068	15.135239000000002	8.975912	12.870728	10.75848	11.390182000000001	3.542582	10.40419	15.823279999999999	11.049649	11.030282000000001	9.013598	10.99964	15.549953	11.88318	13.294308	6.785609	9.043039	15.152551999999998	15.282744000000001	9.333421000000001	18.657852	9.41061	12.21595	17.063408	18.508658999999998	13.188224	16.643959	17.411175	15.577995999999999	12.052916
MD11G1111600	0.5916399999999999	0.9219040000000001	0.390806	0.0	0.523945	0.0	0.0	0.479495	0.0	0.270215	0.0	0.0	0.0	0.0	0.260681	0.0	0.0	0.0	0.0	0.0	0.0	0.0	0.0	0.0	0.0	0.0	0.0	0.0	0.0	0.0	0.0	0.0	0.0	0.0	0.0	0.0	0.0	0.0	0.0	0.0	0.839599	0.33214	0.0	0.37109200000000003	0.341127	0.0	0.532305	0.0	0.0
MD11G1111800	7.914016	13.079647999999999	9.326509	11.910255000000001	10.923658	13.447279	9.236362	11.605703	13.310607999999998	11.352484	11.275727999999999	11.557949	9.199422	8.853913	11.463189	15.774281	12.950863	12.586053	21.617296	19.118935	19.448273	16.027071	0.0	15.66199	19.928617000000003	21.284039	19.254171	20.835276	22.291355	23.980141	24.72974	23.813578	21.522385	22.658082999999998	23.111071	14.354094	24.067010999999997	22.002384	23.761570000000003	16.779512	18.739187	20.706779	20.428104	20.950405	11.926399	21.997393	20.404066	18.360554	17.405746
MD11G1111900	0.0	0.0	0.0	0.0	0.0	0.0	0.0	0.0	0.0	0.0	0.0	0.0	0.0	0.0	0.0	0.0	0.0	0.0	0.0	0.0	0.0	0.0	0.0	0.0	0.0	0.0	0.0	0.0	0.0	0.0	0.0	0.0	0.0	0.0	0.0	0.0	0.0	0.0	0.0	0.0	0.0	0.0	0.0	0.0	0.0	0.0	0.0	0.0	0.0
MD11G1112800	71.766319	55.768009	67.99424	59.393986	60.750659999999996	63.903732	79.27023299999999	66.539764	67.534523	82.060684	75.768188	69.769249	66.38164499999999	111.83000200000001	96.861275	65.45768699999999	67.830742	72.075958	68.481728	63.11548199999999	61.33163100000001	67.97464000000001	57.355720999999996	51.522354	57.351845	60.698879000000005	85.262825	62.209208999999994	65.65753199999999	72.118576	79.819221	79.37850999999999	68.448486	83.046318	105.139793	98.73777	88.257515	100.72377	94.285698	68.939713	96.68026	88.00614200000001	58.974247	85.283028	65.361183	57.479713000000004	76.200211	54.937164	61.370087
MD11G1112900	184.136047	181.174362	177.7202	184.906555	186.273987	195.644928	162.583618	177.584778	192.064926	193.695801	174.954025	197.89068600000002	174.17428600000002	185.115295	185.106125	153.044632	146.83656299999998	153.23603799999998	139.008698	142.84111000000001	133.749847	130.15910300000002	134.762573	133.717407	123.43467700000001	132.383408	160.03903200000002	149.316711	148.627304	134.417877	145.932877	155.482086	183.080872	164.619339	168.637909	173.537643	249.382385	234.879379	205.995728	212.555603	260.190033	259.734894	193.646973	238.164444	217.47932400000002	201.339661	192.350998	177.04711899999998	204.86578400000002
MD11G1113000	50.400009000000004	55.533329	48.225056	53.374683	53.53054399999999	56.931220999999994	50.918129	61.423668000000006	61.532566	50.003918	58.79668	54.964279000000005	58.15583	59.752646999999996	67.11569200000001	54.753727000000005	61.458179	66.9216	59.404818999999996	67.378845	60.962832999999996	54.36849599999999	87.03229499999999	45.905796	57.550948999999996	44.778412	66.954102	70.800804	63.28433199999999	44.74472	64.923988	57.412994	56.066605	61.448399	64.848267	55.662613	67.244934	52.512749	57.33211899999999	61.13338100000001	65.457092	66.988754	68.63136300000001	67.560356	38.008308	46.721462	43.384121	47.815983	39.436569
MD11G1113100	6.954563	9.299342	7.822680999999999	7.082942999999999	7.554352000000001	6.619953	7.099357	8.611806	8.264253	9.929112	7.616274000000001	7.665814	10.780145	9.61871	11.650914	9.181262	12.30211	12.307658	9.212132	8.19575	9.98217	8.311581	0.0	8.096433	9.548588	9.638088	6.574891	10.564049	9.249536	6.361143	9.981357000000001	10.244598	11.976521	10.317203	9.694094999999999	0.0	12.458519	11.024947000000001	11.527032	12.666008999999999	16.995819	13.084496000000001	9.886021000000001	12.166666000000001	5.084264	6.092987	5.382478	7.148953999999999	6.285572
MD11G1113800	5.43023	5.435987	4.6011169999999995	4.195533999999999	3.2210419999999997	4.101138	4.139362	3.6207559999999996	3.4593089999999997	4.6528	6.0667480000000005	4.526055	4.799047	4.5674	5.1128290000000005	3.359522	5.207175	2.089045	4.543998	2.780738	4.646853	4.563177	0.0	3.653557	2.128287	1.9759349999999998	1.872657	2.273777	1.427713	2.420992	1.593507	1.848138	1.8038720000000001	0.0	2.2332650000000003	1.081767	2.034016	1.457288	2.386474	3.4437800000000003	1.925227	1.945829	1.7619650000000002	2.058757	2.455074	2.839841	2.240275	0.0	2.263459
MD11G1113900	5.223399	5.80536	4.103542	1.983295	4.02675	5.6152050000000004	6.855662	1.192988	4.526051	4.237751	0.0	2.325647	0.513887	0.607495	0.0	0.330484	0.7211380000000001	1.057169	0.0	0.0	0.0	0.628163	0.0	0.0	0.598758	0.0	1.299601	0.0	0.0	0.5292399999999999	0.0	0.37655	0.0	0.0	0.0	0.0	0.0	0.0	0.270615	0.0	0.535749	0.45821300000000004	0.0	0.0	0.706855	0.0	0.9178430000000001	2.093173	0.918178
MD11G1114100	0.0	1.522083	0.0	0.0	0.0	0.0	0.0	0.0	0.0	0.0	0.0	0.0	0.0	0.0	0.0	0.0	0.0	0.0	0.0	0.0	0.0	0.462345	0.0	0.0	0.0	0.0	0.0	0.0	0.0	0.0	0.0	0.0	0.0	0.0	0.0	0.0	0.0	0.0	0.0	0.0	0.0	0.0	0.0	0.0	0.0	0.0	0.0	0.0	0.0
MD11G1114200	2.701149	2.637424	1.7556349999999998	2.377463	3.0573349999999997	3.104336	2.506209	2.7974240000000004	1.480821	2.386152	1.605769	0.0	0.0	2.1208259999999997	2.0237119999999997	2.090841	1.372875	1.508192	1.6914360000000002	2.930604	0.717424	1.143019	1.067877	1.1299350000000001	1.434589	0.796441	2.0531919999999997	1.509387	2.2989029999999997	0.0	1.170244	1.8369490000000002	1.68848	1.266774	1.479624	0.992641	0.839385	1.6177979999999998	0.0	1.327619	1.3941569999999999	1.107651	0.0	1.7555	0.0	1.702366	1.121293	1.287492	1.1775200000000001
MD11G1114300	1.579813	0.0	0.0	0.0	1.8597150000000002	4.723237999999999	0.0	0.0	4.05312	8.068885	2.8794	6.671389	0.0	2.310818	0.0	0.0	0.0	0.0	0.0	0.0	0.0	1.462383	0.0	0.0	0.0	0.0	0.0	0.0	0.0	0.457268	0.0	0.0	0.0	0.0	0.0	0.0	0.0	0.0	0.935248	0.0	0.0	0.0	0.0	0.0	0.0	0.0	0.728021	0.0	0.0
MD11G1114400	3.644533	3.554501	1.978977	0.0	3.208125	0.0	0.0	0.0	1.0539459999999998	0.0	0.0	0.327459	1.835305	2.563224	0.0	4.360806	0.0	0.0	12.054597	7.616505	12.790086	11.209976	0.0	9.217471000000002	15.974266	12.545771	10.382025	21.128326	14.657751000000001	12.836001	18.874496	20.578041	18.339979	24.339497	22.193924	22.943409	59.836311	54.406493999999995	51.017165999999996	70.002098	120.13681799999999	95.335342	110.1008	83.896996	13.312995	17.100813	10.224788	8.184395	8.419696
MD11G1114500	0.485759	0.0	0.0	0.0	0.0	0.0	0.0	0.0	0.0	0.0	0.0	0.0	0.0	0.0	0.0	0.0	0.0	0.0	0.0	0.0	0.0	0.0	0.0	0.0	1.8487639999999999	2.126558	0.869776	1.8399240000000001	2.463911	0.34534499999999996	0.0	0.0	0.0	1.1410049999999998	0.0	1.66723	5.233695	3.440922	4.2289650000000005	9.422011	0.0	11.861382	19.941278	0.0	0.498042	1.119844	0.444092	0.0	0.0
MD11G1114700	39.925362	41.476948	32.94706	26.993113	38.791645	36.274117	30.158325	31.778757000000002	31.112194	25.412917999999998	26.122685999999998	22.883827	24.288598999999998	20.257944000000002	26.428925	16.554834	16.602657	25.860422	14.408184	20.61504	17.681889	14.764184	16.756454	9.854808	18.215096	19.496456	22.039358	24.277707999999997	13.982488	15.690679999999999	23.085835	19.417547	25.504307	22.888475	22.147095	21.05945	27.084164	26.257648	29.508847999999997	22.920416	26.074049	25.625308999999998	20.035879	30.655067	29.335787	24.324488	23.983511	19.258007	24.703169
MD11G1114800	0.263191	0.959464	0.0	0.0	0.0	0.0	0.0	0.0	0.9181870000000001	0.407972	0.583888	0.394861	0.0	0.0	0.462449	0.360243	0.0	0.0	0.360304	0.0	0.0	0.0	0.0	0.0	0.0	0.0	0.263203	0.0	0.502517	0.0	1.071412	0.0	0.0	0.354066	0.0	0.0	0.0	0.0	0.0	0.0	0.517379	0.0	0.513169	0.0	0.0	0.0	0.0	0.0	0.776794
MD11G1115000	9.927133999999999	13.000455	11.397707	9.582459	8.644762	5.417055	10.836592999999999	8.772278	9.685369	6.002773	8.862442999999999	8.878539	11.330689999999999	10.871789999999999	11.632719	17.367792	13.536003	10.277486	17.790526999999997	17.904425	18.087920999999998	18.669222	14.696064999999999	14.159813	17.941446	20.806553	21.731932	28.809721000000003	24.894833	25.007135	29.042925	34.124439	31.934047999999997	24.135707999999997	22.967106	27.808825	40.039074	36.810863	30.448605	33.40696	28.515743	34.525131	25.887869	30.216623	10.684379	18.722101000000002	14.6682	9.671573	13.457479000000001
MD11G1115100	0.0	2.227277	2.279516	0.0	2.012135	0.0	0.0	1.259369	1.143658	1.798348	2.550463	2.124316	0.0	0.594874	1.552114	1.7779479999999999	1.421433	0.0	2.021602	0.0	1.8532540000000002	0.783817	0.0	1.45171	0.564669	0.0	1.715224	0.0	2.32059	2.404472	0.0	0.0	0.0	0.0	0.9875440000000001	0.0	0.995524	0.0	0.0	0.0	1.496285	0.929583	1.852986	0.0	0.0	0.0	0.0	0.990051	1.502428
MD11G1115500	0.0	0.0	0.0	0.0	1.207358	0.0	0.758397	0.0	0.115819	1.219403	0.0	0.0	0.0	0.0	0.0	0.0	0.0	0.0	0.0	0.0	0.0	0.0	0.0	0.0	0.0	0.0	0.0	0.0	0.0	0.0	0.0	0.0	0.0	0.0	0.0	0.0	0.0	0.0	0.0	0.0	0.0	0.0	0.0	0.0	0.0	1.408172	0.0	1.499757	0.0
MD11G1115600	0.618904	0.842239	1.092122	0.621059	1.034656	1.272269	0.0	0.24880500000000003	0.0	0.0	0.5096430000000001	0.0	0.0	0.0	0.0	0.0	0.424279	0.449417	0.315327	0.0	0.0	0.0	0.0	0.0	0.0	0.0	0.0	0.0	0.285391	0.299779	0.0	0.0	0.460081	0.0	0.0	0.0	0.0	0.527992	0.0	1.00894	0.0	0.0	0.0	0.24554499999999999	0.53527	0.0	0.6988850000000001	0.0	0.0
MD11G1115700	0.0	0.0	0.0	0.0	0.0	0.0	0.0	0.0	0.0	0.0	0.0	0.0	0.0	0.0	0.0	0.0	0.0	0.0	0.0	0.0	0.0	0.0	0.0	0.0	0.0	0.0	0.0	0.0	0.0	0.0	0.0	0.0	0.0	0.0	0.0	0.0	0.0	0.0	0.0	0.0	0.0	0.0	0.0	0.0	0.0	0.0	0.0	0.0	0.0
MD11G1115800	0.393849	0.0	0.531328	0.0	0.0	0.0	0.080327	0.262866	0.0	0.31108600000000003	0.0	0.274045	0.0	0.0	0.300109	0.0	0.0	0.0	0.0	0.0	0.0	0.0	0.0	0.0	0.0	0.0	0.0	0.0	0.0	0.0	0.0	0.0	0.0	0.34283600000000003	0.0	0.0	0.0	0.094868	0.0	0.0	0.0	0.0	0.0	0.0	0.0	0.0	0.0	0.0	0.0
MD11G1116100	142.273956	140.692551	109.553696	99.21701	128.074997	122.519196	108.324219	88.879463	108.33384699999999	90.39698800000001	81.298424	72.7985	65.762428	72.430283	64.914764	36.331326000000004	31.998264000000002	48.006091999999995	42.331253000000004	37.774975	42.259701	38.191757	41.682693	34.487408	30.9189	35.580067	46.601013	43.517437	52.043987	37.50209	47.610775	47.974384	43.985031	57.115021	51.306335	46.529678000000004	66.699966	81.09938000000001	66.10479000000001	66.209625	67.21122700000001	63.757698	60.220928	63.449481999999996	91.30291700000001	88.893822	89.304405	92.759224	83.330269
MD11G1116300	2.987372	2.607832	3.493932	3.785427	5.155473000000001	4.941473	5.73618	2.750613	3.4760089999999995	2.061941	2.1754729999999998	2.026104	0.383615	1.0724870000000002	0.541235	0.403574	0.0	0.12368499999999999	0.764778	0.265474	0.130446	0.532704	0.0	0.122109	0.440958	0.546265	0.588551	0.0	0.15634	0.15900899999999998	0.011573	0.769667	0.330627	0.0	0.0	0.0	0.0	0.434408	0.330466	0.15642999999999999	0.8074100000000001	0.700002	0.34884	0.96167	1.554659	1.453678	0.38382	0.5591510000000001	0.947192
MD11G1116600	15.404729999999999	11.883053	15.121015	9.522179	12.115058	12.186057	13.983991	10.735198	9.967561	8.485284	14.126244	10.533122	16.146267	15.734407999999998	14.374132999999999	17.78517	18.655437	17.139025	19.586166	15.821956	13.228701999999998	13.906649	0.0	15.810078	17.565711999999998	10.617608	16.975819	12.969603999999999	9.971442999999999	11.012764	11.698126	11.856671	11.85225	10.6481	10.863729	6.577684	16.782118	12.214033	14.340919	14.706843	21.176662	18.543392	25.044724	21.246471	9.122849	9.956939	10.560172	6.6604399999999995	9.170489
MD11G1116700	1.485473	0.345587	1.142213	1.185769	0.0	0.0	0.773861	0.9502950000000001	0.858173	1.730172	1.422476	2.595278	1.873879	1.278556	0.709662	1.5329549999999998	1.7128869999999998	1.2562659999999999	0.929837	0.0	0.0	0.0	0.0	0.0	0.0	0.0	0.0	0.571058	0.558423	0.0	0.202781	0.0	0.0	0.0	0.48336599999999996	0.370813	0.481901	2.072869	1.329715	0.0	0.0	0.860798	1.353259	0.0	0.0	0.0	0.0	0.0	0.5122359999999999
MD11G1116800	7.9498	7.966856	6.498486	8.563651	6.929017	8.514064999999999	7.936157000000001	7.349414	7.948569	9.384300999999999	7.740247999999999	9.092063000000001	9.056460000000001	11.668521	10.346163	6.449656	10.796775	11.708714	11.058708	8.155758	11.316658	9.544397	12.268015	9.070742	9.802874000000001	11.4572	8.858034	8.328444000000001	7.813917	9.433653	8.745448	9.522018	8.911337	6.168474	5.42307	5.209825	10.401425	11.769514	10.349255	10.490105	12.143667	11.42915	10.845825	11.660678	9.881063000000001	8.600012	7.525397	9.470381	7.4156830000000005
MD11G1117100	8.264812	9.085966	9.372010000000001	0.0	8.679167999999999	7.967136	7.389349	7.340605	6.020219	5.4501	6.622331	7.260232000000001	7.351978	6.862203999999999	5.8025459999999995	5.593823	5.087928	9.021871	8.438997	7.795255	5.540061	5.4103129999999995	10.850019	7.477264	7.332942999999999	6.140606	7.044886999999999	7.276700999999999	6.3762300000000005	6.907673	8.454514999999999	8.309433	8.68768	10.986699	6.610131	6.345596	7.038239	6.483425	9.122253	7.033625999999999	6.819818	7.042397	6.4394849999999995	5.537891	6.638984	8.752103	6.406834	7.120071	8.683743
MD11G1117300	9.323234	8.867392	8.784784	9.116002	10.682846000000001	8.036002	10.447633	9.604699	10.291385	8.885591999999999	9.620214	9.240995	9.070619	10.681227	8.749277000000001	4.67955	4.400398	4.564716000000001	4.934817	5.669230000000001	3.67501	4.626216	1.25607	3.8488580000000003	5.257548	5.351782	4.650055	6.650459	7.271406	4.749586	5.752178	4.733751	4.7851669999999995	6.042867	7.548688	5.045042	8.044736	7.649566	6.525301	9.337686999999999	8.799208	8.226813	7.737536	7.604786	4.193553	4.239248	5.008862000000001	5.218999	3.851453
MD11G1117700	1.7451349999999999	0.0	1.185565	0.937945	1.6522599999999998	0.809878	1.9536259999999999	0.0	0.869539	1.373936	0.0	1.010119	0.347935	0.614732	0.0	0.214495	0.0	0.0	0.0	0.0	0.0	0.0	0.0	0.0	0.0	0.0	0.0	0.0	0.0	0.0	0.0	0.0	0.0	0.0	0.0	0.0	0.0	0.0	0.0	0.0	0.0	0.0	0.0	0.0	0.0	0.0	0.0	0.0	0.0
MD11G1117900	4.292416	4.840379	4.145499	2.077154	2.255958	1.7106740000000002	1.120252	0.996291	2.047568	1.1959229999999998	1.82106	2.24706	2.539181	2.7005369999999997	2.3418919999999996	2.33411	1.349985	2.342943	2.9626419999999998	2.26052	2.668962	2.159048	1.99498	1.953529	2.39886	0.727273	2.394188	2.819254	2.727596	1.615959	2.24123	2.344716	2.2960529999999997	2.526872	2.08399	2.419351	3.5038669999999996	2.5845119999999997	2.175263	1.1529969999999998	1.8344340000000001	3.00082	2.019874	2.532165	2.594975	2.298505	2.109752	2.70187	1.9461540000000002
MD11G1118200	14.579481	11.602623	11.141812	13.393289000000001	11.245086	11.242682	11.267821000000001	11.325705000000001	11.286633	12.716711	11.914745	9.500200999999999	7.4316759999999995	7.699839	9.155627	5.508705	5.7086440000000005	6.331581	4.479035	4.379214	5.290629	5.290971	5.90975	3.4283980000000005	4.1825	5.055198000000001	5.290875	8.336108	6.044184	7.471	8.34073	6.934931	7.937958	7.936944	9.549489999999999	8.405826	11.858235	13.513268	11.231808000000001	8.016382	10.867600999999999	8.708132	9.847833999999999	8.504283000000001	5.048719	4.272485	6.872928	5.802292	6.047011
MD11G1118300	10.013278	10.022950999999999	8.960064	8.721516000000001	10.930757	9.064763000000001	8.598904	8.499497999999999	9.652127	11.480537	9.391419	11.288607	11.190539	11.525343	11.43827	7.477519999999999	6.3226059999999995	8.072174	6.456192	6.490954	8.677876	8.109303	10.538307000000001	7.187791000000001	6.386929	6.398891000000001	6.028324	7.347533	6.165826999999999	5.948024	6.695202	5.936811	7.382612	6.607871	7.727728	6.0570129999999995	7.051525999999999	6.206016	5.625001	5.5016419999999995	5.733751	5.995933	6.445591	5.672078	5.548165	6.726958	6.350974	7.36441	7.963113000000001
MD11G1118400	0.0	0.0	0.0	0.0	0.0	0.0	0.0	0.0	0.0	0.0	0.0	0.0	0.0	0.0	0.0	0.0	0.0	0.0	0.0	0.0	0.0	0.0	0.0	0.0	0.0	0.0	0.0	0.0	0.0	0.0	0.0	0.0	0.0	0.0	0.0	0.0	0.0	0.0	0.0	0.0	0.0	0.0	0.0	0.0	0.0	0.0	0.0	0.0	0.0
MD11G1119300	7.7546800000000005	8.484888	5.967651999999999	2.333496	3.961033	6.751681	3.5576440000000003	3.6424849999999998	3.923607	0.0	2.7995759999999996	2.246114	2.20928	5.806532	4.180165000000001	2.3062240000000003	1.661715	2.642833	3.152682	3.064647	4.0478309999999995	3.7561769999999997	3.588201	6.474315	6.740530000000001	4.2549589999999995	2.8900770000000002	2.8559400000000004	5.561351999999999	4.5517330000000005	6.004377	6.2581940000000005	3.4875730000000003	6.432005	7.731534	8.302798	6.5804979999999995	6.1425089999999996	6.646025	5.752358999999999	8.203908	10.096144	5.674764	6.301779	5.879896	6.459598000000001	5.488339	5.837411	3.883288
MD11G1119600	4.201962	2.8301220000000002	5.535406	1.371508	2.90722	2.120504	2.351685	1.176466	1.218769	0.805323	0.837316	0.0	0.7556649999999999	1.026101	0.569132	0.571365	0.356083	0.746382	0.7925300000000001	0.0	0.8349139999999999	0.415864	0.0	0.469851	0.6499149999999999	0.212377	1.2237870000000002	1.1925059999999998	0.0	0.6773060000000001	0.984144	0.0	0.0	0.897834	0.0	0.56511	0.690131	0.323839	0.635776	0.815368	0.251334	0.0	0.0	0.343596	0.9930190000000001	1.507134	1.475225	1.3380889999999999	1.873118
MD11G1119700	7.438344	4.213608	0.0	5.3566080000000005	0.0	3.7831980000000005	5.440766	3.215089	3.6795949999999995	0.0	5.236756	4.375963	0.0	0.0	3.729106	0.0	1.9898360000000002	0.0	0.0	2.077337	1.047641	0.0	0.0	0.0	0.0	0.0	1.458631	0.0	0.0	0.0	0.0	0.0	0.0	0.0	0.0	0.0	0.0	0.492012	0.0	0.0	0.0	0.0	0.0	0.0	0.0	0.0	2.210197	0.0	0.0
MD11G1120000	1.7453889999999999	3.0340689999999997	0.0	0.0	2.907941	0.0	0.0	2.550697	3.5034199999999998	0.0	0.0	0.0	0.0	4.432302	2.846117	0.0	4.499161	5.779687	0.0	2.557655	4.835630999999999	3.811613	0.0	0.0	0.0	0.0	3.0335080000000003	0.0	0.0	0.0	4.647975	2.184272	2.205258	0.0	0.0	2.388895	4.358639	5.363025	0.0	6.249280000000001	6.531143	3.645343	5.553655	0.0	0.0	0.0	0.0	0.0	0.0
MD11G1120100	2.1138790000000003	2.9034009999999997	2.170655	0.0	0.0	0.0	0.0	2.673521	0.0	0.0	1.9261810000000001	0.64973	2.256322	0.6972430000000001	0.0	0.605179	0.0	0.579317	1.4896639999999999	0.0	0.553344	1.765853	0.0	0.0	0.0	0.0	1.358342	0.0	0.0	0.0	0.0	0.8880520000000001	0.0	0.943342	1.0688540000000002	0.0	1.781668	1.9056970000000002	1.759514	1.5737430000000001	3.0922080000000003	2.660572	1.251467	2.432649	1.374495	1.372843	1.677271	0.0	1.461856
MD11G1120700	76.334839	77.435059	80.39726999999999	84.112915	75.258698	82.589256	73.68291500000001	81.169647	75.626442	100.162514	88.35805500000001	105.043861	106.435921	122.981377	116.037849	103.620773	90.059967	119.521217	84.186989	84.851753	89.64788100000001	72.145348	24.608789	84.489388	65.965324	72.82821700000001	69.449821	74.565262	77.659813	78.952377	75.195908	79.667702	77.121498	78.922699	78.192337	76.614349	90.70654300000001	96.522568	97.954193	85.642548	74.010506	81.42495699999999	71.98243000000001	75.067978	90.38754300000001	87.660255	87.24578100000001	80.621574	78.948097
MD11G1120900	3.0289900000000003	3.531404	3.45382	0.0	2.6520479999999997	0.0	0.0	1.321218	0.0	0.0	2.053268	0.0	1.927071	0.0	0.0	0.615775	1.8441869999999998	0.0	0.0	1.812746	0.0	1.317505	0.0	0.0	0.0	0.49879799999999996	0.0	0.0	1.492444	1.508229	0.0	1.653568	0.8128770000000001	0.0	0.891443	0.635102	0.0	1.260829	0.0	1.507144	0.0	2.102691	0.0	2.577579	3.160085	0.0	2.308723	0.0	0.0
MD11G1121200	0.0	0.0	0.0	0.0	0.0	0.0	0.0	0.0	0.0	0.0	0.0	0.0	0.0	0.0	0.0	0.0	0.0	0.0	0.0	0.0	0.0	0.0	0.0	0.0	0.0	0.0	0.0	0.0	0.0	0.0	0.0	0.0	0.0	0.0	0.0	0.0	0.0	0.0	0.0	0.0	0.0	0.0	0.0	0.0	0.0	0.0	0.0	0.0	0.0
MD11G1121300	6.4857949999999995	6.642129	5.6855720000000005	9.642346	9.405054	4.885482	8.449123	9.152971	8.966080999999999	8.487635000000001	9.212366000000001	8.166935	6.004449	7.722397	9.386635	5.694354	5.412856	4.706531	4.914842	5.559638	5.132401	4.8593470000000005	2.255694	4.888684	5.573681	5.206594	5.604595	3.269825	4.526811	5.594044	4.572092	5.748765000000001	4.776571	2.289845	4.107165	3.171773	5.369383999999999	4.584283	4.853798	4.418747	5.305415	5.8752830000000005	4.618333	4.583838	3.268329	4.130258	3.742519	4.263028	4.596373000000001
MD11G1121400	362.37701400000003	344.08554100000003	316.983612	291.424896	297.970642	279.934662	274.980621	263.58538799999997	296.3815	276.06298799999996	281.824768	292.449554	193.324387	227.066711	237.50562999999997	124.71035800000001	120.557724	149.870651	82.422203	78.073433	63.80738100000001	53.447734999999994	14.488025	38.093716	33.174633	46.930424	42.676765	40.567917	30.173025	27.866781	29.583403000000004	26.34272	33.212509000000004	35.771206	34.459866	31.637178000000002	28.021535999999998	27.864458000000003	34.867512	32.14465	61.191421999999996	42.885113	59.364464	55.522366000000005	130.72583	113.253464	93.701553	83.785698	93.717453
MD11G1121500	92.692757	107.857101	110.042625	141.321899	119.176956	85.306984	110.83119199999999	163.593231	147.142929	155.156372	150.792175	147.249496	130.011627	122.218636	134.12673999999998	84.00135	83.64885699999999	61.402016	110.124352	102.731888	85.943169	87.534485	50.327541	83.67134899999999	101.12751800000001	97.787125	96.896011	132.495407	139.249298	132.935852	142.886276	124.59343700000001	144.391663	124.0429	128.922089	152.543991	98.236809	91.43517299999999	84.893578	80.729637	83.142578	109.331673	81.116524	88.299049	78.890045	93.54763	89.034889	73.66912099999999	87.723061
MD11G1121700	0.0	0.0	0.0	0.0	0.0	0.0	0.0	0.0	0.0	0.0	0.0	0.0	0.0	0.0	0.0	0.0	0.0	0.0	0.0	0.0	0.0	0.0	0.0	0.0	0.0	0.0	0.0	0.0	0.0	0.0	0.0	0.0	0.0	0.0	0.0	0.0	0.0	0.0	0.0	0.0	0.0	0.0	0.0	0.0	0.0	0.0	0.0	0.0	0.0
MD11G1121800	0.0	0.0	0.0	0.0	0.134213	0.0	0.0	0.0	0.0	0.0	0.0	0.0	0.0	0.0	0.0	0.0	0.0	0.0	0.0	0.0	0.0	0.0	0.0	0.0	0.0	0.0	0.0	0.0	0.0	0.0	0.0	0.0	0.0	0.0	0.0	0.062110000000000005	0.0	0.0	0.0	0.0	0.0	0.0	0.0	0.0	0.0	0.0	0.0	0.0	0.0
MD11G1122100	3.930994	0.0	1.472507	0.0	3.331389	0.0	2.221329	0.0	3.345621	0.0	3.377876	0.0	4.974097	0.0	0.0	0.0	3.307377	0.0	0.0	0.0	0.0	0.0	0.0	4.649815	0.0	5.850948000000001	0.0	4.957077	0.0	0.0	7.217522	0.0	0.0	0.0	0.0	6.089645	7.712782000000001	1.8746049999999999	4.957573	0.0	0.0	0.0	0.0	0.0	0.0	0.0	0.0	0.0	0.0
MD11G1122200	0.0	2.007217	1.087399	0.0	1.5599180000000001	0.0	2.0703810000000002	2.080231	0.0	1.322719	0.640515	0.0	0.0	0.59947	0.0	0.0	0.0	0.0	0.0	0.5953069999999999	0.0	0.0	0.0	0.0	0.0	1.474594	2.149716	0.0	0.8166680000000001	0.0	0.0	0.0	1.111528	1.561839	0.0	1.251098	0.756221	0.0	0.8152659999999999	0.0	0.403059	0.0	0.0	0.0	0.0	0.0	0.0	2.8318849999999998	3.260769
MD11G1122400	0.822659	0.0	0.0	0.0	0.0	0.0	0.0	0.0	0.0	0.0	0.0	0.0	0.0	0.0	0.0	0.0	0.0	0.0	0.0	0.0	0.0	0.0	0.0	0.0	0.0	0.0	0.0	0.0	0.0	0.0	0.0	0.0	0.0	0.0	0.0	0.0	0.0	0.0	0.0	0.0	0.0	0.0	0.0	0.0	0.0	0.0	0.0	0.0	0.0
MD11G1122700	2.690902	0.0	0.0	0.0	0.0	0.0	0.0	0.0	0.0	0.0	0.0	2.720718	0.0	3.205673	0.0	0.0	0.0	0.0	0.0	0.0	0.0	0.0	0.0	0.0	0.0	0.0	0.0	0.0	1.72938	0.0	0.0	0.0	0.0	0.0	0.0	0.0	0.0	0.0	4.457439	0.0	5.3273980000000005	0.0	4.465992	0.0	0.0	0.0	0.0	0.0	0.0
MD11G1122800	107.365067	90.235985	99.273781	63.406116000000004	96.657265	104.21302	90.096336	80.314308	72.809166	52.231128999999996	61.637997	56.021927000000005	48.902981	42.857483	43.865982	33.918083	39.325932	40.291046	39.734028	49.520984999999996	50.49419	54.444122	39.413994	45.877316	47.614025	46.141028999999996	49.272182	52.669113	52.723637	59.57603100000001	52.404926	59.77020600000001	60.984104	58.188641000000004	54.676361	58.65065	59.187022999999996	46.115871000000006	61.219616	53.516376	74.61412	51.683475	58.857845	57.077461	56.010738	68.737549	54.013371	79.018105	67.273201
MD11G1122900	0.0	0.0	0.0	0.0	0.0	0.0	0.0	0.0	0.0	0.0	0.0	0.0	0.0	0.0	0.0	0.0	0.0	0.0	0.0	0.0	0.0	0.0	0.0	0.0	0.0	0.0	0.0	0.0	0.0	0.0	0.0	0.0	0.0	0.0	0.0	0.0	0.0	0.0	0.0	0.0	0.0	0.0	0.0	0.0	0.0	0.0	0.0	0.0	0.0
MD11G1123000	10.839974	13.100710000000001	10.944672	10.773398	10.31424	12.070925	7.5755669999999995	9.605176	11.606048	6.072235	7.0031039999999996	6.993475	8.671598	8.823289	9.087212	6.047841	8.787092999999999	7.040367	12.995764	8.041802	12.182398	10.471556	4.564049	8.980144000000001	11.798307000000001	9.413115	9.4575	11.710979	12.218908	9.527795	12.050063	13.495517000000001	11.164227	13.396648999999998	10.252207	15.733042999999999	10.598504	16.026897	10.751246	14.046457	7.578371000000001	11.818407	8.445202	8.879368	10.018742999999999	6.181655999999999	9.754800999999999	5.048426999999999	11.954732
MD11G1123100	10.320978	11.590198	10.030467	8.282894	12.472185000000001	11.751814	7.743875	8.82958	12.383227	6.216293	9.714839999999999	9.935749000000001	12.857619999999999	4.632626999999999	12.458536	14.691825	6.37175	14.727863000000001	15.818593	7.8068550000000005	9.94647	10.209828	15.839001000000001	12.635747	11.498888	12.091223	10.564589999999999	17.251333	11.434059	13.096224000000001	14.070904	20.335678	16.784212	19.799231	17.326672	15.8545	17.999697	14.385594000000001	14.984256	15.054432	16.065065	18.250339999999998	13.889932	20.058395	11.718399	11.947600999999999	11.621569000000001	10.201722	11.694309
MD11G1123300	0.0	0.0	0.0	0.0	0.0	0.0	0.0	0.0	0.0	0.0	0.0	0.0	0.0	0.0	0.0	0.0	0.0	0.0	0.0	0.0	0.0	0.0	0.0	0.0	0.0	0.0	0.0	0.0	0.0	0.0	0.0	0.0	0.0	0.0	0.0	0.0	0.0	0.0	0.0	0.0	0.0	0.0	0.0	0.0	0.0	0.0	0.0	0.0	0.0
MD11G1123400	0.0	0.0	0.0	0.0	0.35430300000000003	0.0	0.0	0.0	0.0	0.0	0.0	0.0	0.0	0.0	0.0	0.0	0.0	0.0	0.0	0.0	0.0	0.0	0.0	0.0	0.0	0.0	0.0	0.0	0.0	0.0	0.0	0.0	0.0	0.0	0.0	0.0	0.0	0.0	0.0	0.0	0.0	0.0	0.0	0.0	0.0	0.0	0.0	0.0	0.0
MD11G1123500	242.22757000000001	268.539124	236.376358	242.37812799999998	264.08734100000004	243.68626400000002	212.844223	248.565903	274.09021	231.105011	222.215271	212.248886	169.69722	193.16935700000002	187.047455	163.25628700000001	147.032303	125.93836999999999	151.84184299999998	152.877182	153.702393	149.49301100000002	80.920677	154.032578	160.97287	168.538803	192.225006	195.678833	194.510315	177.127701	196.898972	222.948975	223.069763	194.750946	241.7276	213.39190699999997	304.968933	288.220978	271.565399	264.797302	268.3591	324.992981	239.594269	269.602814	262.117889	264.671448	256.036377	250.123154	254.875687
MD11G1123600	63.536263	58.785869999999996	66.329666	258.842529	99.163124	105.10951999999999	114.244377	261.90744	236.797104	401.150848	385.568268	444.309723	687.3925780000001	722.980103	693.536011	753.182983	903.500549	907.4095460000001	552.098694	732.713989	648.550842	617.188538	1140.64502	678.115051	534.879578	541.4523929999999	536.223267	446.71637000000004	442.137878	393.486786	378.426575	304.83264199999996	295.620392	318.961975	303.891388	322.096497	172.99588	141.096954	174.946609	166.883224	247.47842400000002	212.81684900000002	224.688812	253.93925499999997	140.554703	154.61647	129.27081299999998	115.95783999999999	125.78466
MD11G1123700	3.784771	3.830288	4.491001	2.660428	3.294514	2.539613	3.9073870000000004	3.961247	3.103295	1.61578	2.036798	2.1350729999999998	2.402031	3.457038	4.029747	2.259909	5.8947519999999995	2.140313	3.1654169999999997	5.123958	2.827471	4.351516	0.0	2.338609	3.942701	4.49734	4.540629	3.1937740000000003	4.653396	4.719936	1.916724	2.909256	4.341451	2.633095	4.765724	1.92272	2.560098	8.875395	3.4433629999999997	2.509417	3.321543	6.576047	3.189353	4.959999	4.024012	1.586423	3.0804110000000002	4.270579	3.072365
MD11G1123800	0.0	0.0	0.0	0.0	0.0	0.0	0.0	0.0	0.0	0.0	0.0	0.0	0.0	0.0	0.0	0.0	0.0	0.0	0.0	0.0	0.0	0.0	0.0	0.0	0.0	0.0	0.0	0.0	0.0	0.0	0.20112	0.0	0.0	0.0	0.0	0.0	0.0	0.0	0.0	0.0	0.0	0.0	0.0	0.0	0.0	0.0	0.0	0.0	0.0
MD11G1123900	0.8919030000000001	1.0776350000000001	0.317519	0.9705719999999999	0.394025	0.809924	0.391845	1.1208989999999999	0.764621	0.9288350000000001	0.493827	0.0	0.350928	0.0	0.0	0.0	0.0	0.0	0.0	0.0	0.0	0.0	0.0	0.0	0.0	0.0	0.770947	0.313888	0.0	0.0	0.0	0.0	0.0	0.0	0.0	0.0	0.0	0.0	0.0	0.0	0.0	0.0	0.0	0.0	0.0	0.0	0.0	0.0	0.0
MD11G1124300	1.303536	0.0	1.7214720000000001	1.389707	1.9225900000000002	0.0	2.33201	2.875152	1.140118	0.914443	0.36553	0.0	0.538513	0.0	1.3039889999999998	0.0	1.440188	0.0	1.623284	0.0	0.0	0.0	0.0	0.0	0.0	0.0	0.0	1.4546780000000001	1.891443	0.0	0.0	0.0	0.0	0.0	0.0	0.0	0.0	1.807296	0.0	0.0	0.0	1.9508919999999998	1.447475	0.0	0.541726	1.2680799999999999	0.0	0.0	0.0
MD11G1124400	281.77236899999997	228.992767	263.101135	870.587952	378.60949700000003	403.042145	434.64187599999997	934.015991	839.140076	1346.767578	1352.338257	1348.661377	2444.06958	2317.511475	2272.099854	2842.8701170000004	3363.0576170000004	3247.428955	2706.256836	3156.7109379999997	2872.903076	2821.177002	2898.695557	3352.1333010000003	2888.167236	2855.033447	2820.8017579999996	2234.881104	2541.794922	2172.884521	2146.298828	1623.176514	1650.3984380000002	1871.562012	1699.756714	1994.1660160000001	1003.734131	827.17981	961.105774	984.60675	1325.923462	1108.6196289999998	1255.021362	1341.650757	736.2037349999999	790.287964	720.850037	550.9021	562.146179
MD11G1124700	2.005826	1.779322	2.7361020000000003	2.212935	2.054364	2.655362	2.8403810000000003	3.545517	2.498796	2.954328	1.7830990000000002	1.9578919999999997	2.33292	1.9060439999999998	1.351746	2.403564	2.3972849999999997	2.825796	3.3656370000000004	2.852607	1.852941	2.573597	0.0	1.9557259999999999	2.603104	2.616751	3.264081	3.9738059999999997	2.7104	2.95655	3.5563839999999995	4.027801	4.1443080000000005	2.518375	2.68435	2.48832	2.394325	2.863292	2.838123	2.709454	3.403887	3.092592	3.0884259999999997	3.242559	1.049995	0.855758	1.502449	0.874093	0.601641
MD11G1124900	4.628786	6.176977	4.127483	13.233943	6.730011	7.62285	4.084687000000001	10.95778	9.367467	16.243059	16.835518	18.617722	24.869307	26.301920000000003	22.476574	15.465256	14.767617999999999	17.324488	9.308733	13.475401999999999	10.521109	10.09731	5.393371	13.2312	7.489355000000001	8.695492	13.014953	8.863881	9.767319	9.095438	10.34539	7.032278999999999	6.550505	7.336631	10.809021000000001	12.582618	10.02667	6.868405999999999	7.434585	9.727241000000001	10.451261	11.789201	4.033246	13.796494000000001	3.587824	5.3172489999999994	3.065659	0.0	4.762278
MD11G1125100	9.315327	5.973349	6.802759	7.241911	6.710941	5.088097	8.435079	7.856986	6.673116	6.082178	5.883392	5.2964	6.212852	7.623544	6.5378940000000005	5.787593	6.258217	5.704828	6.636846	5.420214	5.277444	7.110621000000001	3.7927150000000003	4.970382	7.37794	6.4393519999999995	7.737080000000001	7.658092	6.598441	5.759097	9.107939	7.380414	8.477203	9.850355	8.742909	7.718122	10.820625	10.068918	8.649975999999999	8.191504	9.371657	7.735942999999999	4.782026	7.3911929999999995	8.333935	9.455969999999999	9.126369	8.965833	7.8865289999999995
MD11G1125600	4.227279	2.71955	2.453357	1.5276299999999998	2.1684959999999998	2.8719069999999998	2.084589	2.714065	2.278692	2.528813	1.584683	2.060366	2.650227	3.49201	3.287784	2.508875	1.1063020000000001	2.351697	2.8461689999999997	1.158867	2.620643	2.554441	4.568429	2.511994	2.757737	2.956529	2.816464	2.572715	4.573265	2.592357	2.461795	2.307144	2.4049560000000003	2.40119	2.861191	4.282806	3.137546	3.567729	2.998119	3.195879	0.9917729999999999	3.4791540000000003	3.660676	3.974107	1.913691	3.52745	2.167449	2.411873	3.4099169999999996
MD11G1125700	3.4306389999999998	2.706296	2.113243	3.031047	3.999824	1.164591	2.486786	3.4086410000000003	3.009041	0.0	2.811982	2.031674	2.4815	3.366782	3.752147	1.443425	1.4335639999999998	1.878889	2.058569	2.243002	1.4504219999999999	3.2926309999999996	0.0	1.113968	3.015805	2.55234	1.744474	2.627291	3.017852	2.380949	2.853186	3.853478	2.755466	1.2443540000000002	3.7747669999999998	3.3017879999999997	3.804613	5.095066	3.981405	3.6847830000000004	3.10796	2.970889	3.634782	3.114164	2.0214	2.255462	1.4722819999999999	2.388839	2.06545
MD11G1126100	5.807101	3.3999080000000004	3.010974	4.9178120000000005	3.748178	4.348319999999999	2.907971	4.074427	4.680606	6.130344999999999	3.940002	0.0	3.266249	2.6782619999999997	4.956886	3.149511	1.7313290000000001	6.567814	2.316535	1.7992380000000001	5.446871	2.2930580000000003	4.762938	3.395308	2.415932	5.729177	4.548344	3.603228	3.557437	3.122898	1.9536950000000002	3.53111	3.95753	2.1166	3.417217	1.3847200000000002	1.0158399999999999	1.158104	0.0	1.064284	1.8625650000000002	0.0	0.809243	1.987571	3.138328	2.995029	0.0	1.064632	1.5911799999999998
MD11G1126200	0.965201	0.6320640000000001	0.51063	0.619734	0.0	0.0	0.0	0.6077170000000001	0.882618	0.0	0.0	0.66369	0.0	0.0	0.0	0.0	0.0	1.086021	0.0	0.0	0.0	0.5226569999999999	0.0	0.0	0.0	0.93419	0.0	0.0	0.0	0.0	0.0	0.0	0.0	0.0	0.0	0.0	0.0	0.280378	0.0	0.0	0.0	0.0	0.0	0.0	0.0	0.0	0.0	0.0	0.0
MD11G1128400	0.5111359999999999	0.271739	0.102852	0.134502	1.233269	0.131163	0.0	0.062648	0.157603	0.385838	0.072184	0.46501800000000004	0.108707	0.13347	0.0	0.0	0.159822	0.0	0.118781	0.0	0.0385	0.13999	0.229251	0.0	0.0	0.071491	0.148066	0.18426099999999998	0.0	0.168491	0.0	0.0	0.33931300000000003	0.0	0.0	0.0	0.0	0.046029	0.086154	0.062148	0.0	0.14646099999999998	0.0	0.0	0.0	0.060834000000000006	0.180971	0.0	0.320814
MD11G1128800	0.0	0.0	0.0	0.0	0.0	0.0	0.0	0.0	0.0	0.0	0.0	0.0	0.0	0.0	0.0	0.0	0.0	0.0	0.0	0.0	0.0	0.0	0.0	0.0	0.0	0.0	0.0	0.0	0.0	0.0	0.0	0.0	0.0	0.0	0.0	0.0	0.0	0.0	0.0	0.0	0.0	0.0	0.0	0.0	0.0	0.0	0.0	0.0	0.0
MD11G1129800	1.464914	1.6580720000000002	1.579093	1.87032	2.385965	2.0830290000000002	2.192731	2.463696	1.415617	2.025723	1.871002	2.210915	3.013773	3.155884	3.1528810000000003	3.591676	4.092931	3.503108	4.550808999999999	2.9365799999999997	4.165092	4.607538	3.57801	5.257109	6.691026	4.749926	6.053882	7.132977	7.073142	5.961504	5.217067	7.467045	5.739766	6.805018	7.7940190000000005	5.7960910000000005	7.411691	8.431207	8.987150999999999	6.632256	6.238711	6.249297	4.5783830000000005	5.70293	2.750012	2.832552	3.013738	2.454655	2.819706
MD11G1129900	0.0	2.333713	0.0	2.478359	5.06418	0.0	3.017831	0.0	0.0	1.36443	1.165835	1.90038	0.0	0.0	0.0	0.0	0.0	4.04707	1.9298389999999999	0.0	0.0	2.844161	0.0	0.0	0.0	2.2222299999999997	0.0	2.291044	2.723406	4.060343	0.0	2.474592	0.0	0.0	0.0	0.0	1.871091	2.054107	2.755331	0.0	3.345065	0.0	4.045208000000001	1.7141650000000002	0.0	2.15657	3.335429	2.1862150000000002	0.0
MD11G1130200	0.0	0.0	0.0	0.0	0.0	0.0	0.0	0.0	0.0	0.0	0.0	0.0	0.0	0.0	0.0	0.0	0.0	0.0	0.0	0.0	0.0	0.0	0.0	0.0	0.0	0.0	0.0	0.0	0.0	0.0	0.0	0.0	0.0	0.0	0.0	0.0	0.0	0.0	0.0	0.0	0.0	0.0	0.0	0.0	0.0	0.0	0.0	0.0	0.0
MD11G1130500	52.95369300000001	54.02771	57.190838	46.945881	56.66389100000001	66.138947	58.971106999999996	47.336231	44.777390000000004	52.913143000000005	50.516487	60.636318	64.855423	58.342395999999994	60.446774	64.368431	57.557968	78.552582	59.570938	57.911011	51.632339	69.134697	177.562454	62.838337	70.810822	59.893299	67.045204	74.31085999999999	71.613724	82.720039	76.827118	67.695427	79.44445	89.28580500000001	90.00503499999999	84.48278	122.959709	103.964691	103.949341	83.586212	88.401939	95.842232	106.88363600000001	86.15010799999999	53.541416000000005	51.983677	59.542018999999996	51.75655	62.389175
MD11G1130600	381.082001	325.153961	363.638031	305.838837	321.630188	308.739502	311.74993900000004	294.92483500000003	310.643524	225.36871299999999	271.805969	239.128906	177.506927	189.085022	193.84313999999998	122.71734599999999	96.769432	132.451782	91.894081	66.05452	66.16310899999999	62.251766	102.65149699999999	62.273827000000004	61.264472999999995	60.750656000000006	65.295181	75.04734	63.108761	68.811554	76.540787	75.217842	77.117599	80.60104399999999	76.516762	82.666214	100.844185	86.158424	88.483238	83.080338	83.23176600000001	87.424988	86.05279499999999	98.409492	184.635132	198.56448400000002	184.048523	144.354507	150.26272600000001
MD11G1131000	15.859714000000002	17.259611	16.391064	11.89575	16.182304000000002	15.827982999999998	12.091357	17.208597	17.419615	15.679511999999999	16.315286999999998	17.675810000000002	11.859282	16.463188	14.245326	9.202904	12.494325	14.446704	11.642851	17.064199	16.436852	11.825336	12.533261	11.879938000000001	11.233348	12.531680999999999	14.754942999999999	11.72658	13.705084	12.129444	11.027859	14.137711999999999	13.729029	10.848942	14.831242000000001	12.394992	13.360698999999999	11.624392	14.050098	13.907399	14.458932999999998	13.503273000000002	16.507339	12.014087	14.858175	16.538731	12.897737	12.167796000000001	11.441904
MD11G1131100	0.571314	0.0	0.0	0.753979	0.527475	0.0	0.691475	0.0	1.413558	0.0	0.553254	0.0	0.0	0.0	1.262194	0.0	0.0	0.728139	0.0	0.0	0.0	0.0	0.425257	0.0	0.0	0.7956850000000001	0.0	0.0	0.0	0.961685	1.366999	0.0	0.0	0.0	0.398997	0.25004499999999996	0.0	0.0	0.0	0.395712	0.0	0.564261	0.0	0.935107	0.9352209999999999	0.0	0.426525	0.0	0.341519
MD11G1131200	0.0	0.0	0.0	0.0	0.0	0.569908	0.289662	0.250765	0.0	0.0	0.0	0.0	0.0	0.0	0.0	0.0	0.0	0.0	0.0	0.0	0.0	0.0	0.0	0.0	0.0	0.0	0.0	0.0	0.0	0.0	0.0	0.0	0.0	0.0	0.0	0.0	0.0	0.0	0.0	0.22287800000000002	0.0	0.0	0.0	0.0	0.0	0.0	0.41614300000000004	0.0	0.0
MD11G1131300	5.159498	6.400917	6.811255	2.928468	2.727172	0.8351219999999999	5.723522	1.9460810000000002	4.427329	0.0	3.513589	1.6831150000000001	0.0	0.0	0.0	1.139546	1.4365620000000001	0.0	0.9574280000000001	0.0	0.0	1.094814	0.0	0.0	0.0	2.112663	2.077168	0.0	0.0	0.0	0.0	2.708793	2.554416	1.1100379999999999	0.0	0.0	0.0	3.6634660000000006	0.0	0.0	1.159615	4.315926999999999	1.898321	4.039186	1.786573	2.071653	0.0	0.0	3.470447
MD11G1131400	10.806221	13.836457999999999	5.813983	5.4872879999999995	8.408159	7.039958	8.177862	3.909706	6.077632	2.140486	2.629803	4.286614	0.0	0.0	0.0	2.116683	0.0	0.0	0.0	0.0	0.0	0.0	0.0	0.0	0.0	0.0	0.0	0.0	0.0	0.0	0.0	1.6657419999999998	0.0	0.0	0.0	0.0	0.0	0.0	2.984796	0.0	0.0	0.0	0.0	0.0	0.0	0.0	0.0	3.8879379999999997	0.0
MD11G1131600	110.92651399999998	105.738396	107.62531299999999	107.01021599999999	111.714722	127.781792	112.38179	102.52034	132.51622	119.739525	110.72235900000001	116.785255	107.53838300000001	121.23969299999999	105.361626	139.813751	124.98281899999999	142.458618	149.95027199999998	145.46414199999998	166.899719	141.323669	154.062302	179.25730900000002	148.933212	169.065598	162.629211	186.311691	216.909729	202.509705	200.519562	220.73411600000003	216.348587	229.63781699999998	214.102936	248.606049	329.292908	329.349243	352.465454	259.534973	261.097168	255.40402200000003	206.915115	213.376785	173.641556	153.57872	149.48803700000002	165.640289	179.060135
MD11G1131700	6.781675	5.9210769999999995	5.632926	4.506044	5.772043	5.467332	5.494097	4.991091	4.309122	5.620417	5.404463	4.942321	6.08079	6.430194	5.263158	5.7624889999999995	5.394798000000001	5.1719	5.575627	5.120911	5.944926000000001	5.264066000000001	2.018166	5.370203	5.295786	6.765139	7.32165	6.146483	6.823678999999999	5.688094	6.325247	5.450633	5.625535	6.681427	5.9169599999999996	4.7152970000000005	5.967555	6.917638	6.461180000000001	6.712325999999999	8.400004	6.612854	5.002897	6.767816000000001	5.508603	7.398416	5.489204	4.838387	5.9253160000000005
MD11G1131800	0.0	0.0	3.5847620000000004	0.0	3.4492879999999997	4.125293	0.0	2.162893	0.0	2.075392	1.8799240000000002	0.0	0.0	2.034121	0.0	0.0	0.0	0.0	0.0	1.14729	1.253998	1.462982	1.1884	1.31493	0.0	3.72375	0.0	0.0	3.6824220000000003	0.0	0.0	0.0	2.673804	4.0951900000000006	4.084656	2.099122	0.0	0.0	1.350544	0.0	0.0	5.776212	1.448624	1.730709	6.575029	3.140509	0.0	1.491184	1.7259529999999998
MD11G1132000	0.0	0.0	0.0	0.0	0.4779	0.0	0.0	0.0	0.0	0.0	0.0	0.0	0.46275900000000003	0.0	0.0	0.0	0.0	0.0	0.697501	0.0	0.682888	0.0	0.38111799999999996	0.0	0.0	0.0	0.0	0.0	0.0	0.41790200000000005	0.0	0.0	0.0	0.0	1.16935	0.0	0.0	0.0	0.42736899999999994	0.0	0.7111689999999999	0.0	0.0	0.543967	0.0	0.0	0.0	0.0	0.0
MD11G1132100	2.236556	3.663125	2.388302	0.0	5.1095690000000005	5.952831	0.0	0.0	0.0	3.9492540000000003	2.955841	4.249922	3.572577	0.0	0.0	0.0	2.282741	5.90665	3.005061	4.42097	0.0	4.388739	0.0	5.2996	0.0	3.237082	4.358028	3.4924449999999996	2.4547209999999997	4.405912	5.168761	3.064609	0.0	3.6515459999999997	2.694793	2.783863	2.896681	0.0	5.310383	6.572037	5.480016	5.539489	0.0	5.6928730000000005	0.0	2.931648	5.552803	5.3957120000000005	3.2174080000000003
MD11G1132200	0.0	0.0	0.0	0.0	0.0	0.0	0.0	0.0	0.0	0.0	0.0	0.0	0.0	0.0	0.0	0.0	0.0	0.0	0.0	0.0	0.0	0.0	0.0	0.0	0.0	0.0	0.0	0.0	0.0	0.0	0.0	0.0	0.0	0.0	0.0	0.0	0.0	0.0	0.0	0.0	0.0	0.0	0.0	0.0	0.0	0.0	0.0	0.0	0.0
MD11G1132300	0.695025	0.506742	0.835557	0.627062	1.08641	0.633826	1.09376	0.0	1.361056	0.0	0.0	0.45884300000000006	0.383144	0.0	1.371248	0.308327	0.0	0.0	0.0	0.0	0.0	0.7811060000000001	0.0	0.44478199999999996	0.0	0.853876	1.1200620000000001	0.0	0.0	0.837893	0.0	0.0	0.482225	0.0	0.631542	0.0	0.353003	0.0	0.0	0.0	0.0	0.0	0.0	0.306383	0.0	0.0	0.375194	0.0	0.0
MD11G1132400	14.387054999999998	12.630681	10.042924000000001	17.96331	16.634102	17.813272	16.422787	10.242571	13.198223	19.405120999999998	16.995005	12.954075	6.459151	9.425148	8.733483999999999	3.943716	3.350196	3.7249830000000004	3.213927	5.007633	4.718375	4.036668	8.007964	3.1869520000000002	4.193788	3.9671769999999995	3.6651480000000003	5.2088730000000005	4.294079	4.66763	4.0429949999999995	4.64429	5.15952	5.422502	4.9069519999999995	5.698504	4.919402	5.6083940000000005	6.8364720000000005	4.496375	4.790431	4.4855279999999995	4.905817	4.848985	9.128581	6.297236	7.069081	9.920242	9.326406
MD11G1132500	0.0	0.0	0.676772	0.369095	0.189195	0.0	0.0	0.0	0.0	0.6079359999999999	0.803339	0.69595	0.62436	0.37745	0.579477	0.0	0.0	0.500695	0.0	0.0	0.0	0.396959	0.0	0.0	0.0	0.0	0.47250600000000004	0.0	0.0	0.318519	0.0	0.0	0.0	0.0	0.0	0.0	0.29278200000000004	0.0	0.18650799999999998	0.467549	0.0	0.171929	0.0	0.0	0.444892	0.29213	0.0	0.0	0.26555300000000004
MD11G1132700	0.0	0.929275	0.816322	0.685888	1.8936979999999999	0.0	1.2121680000000001	0.747771	2.481535	2.781821	1.884109	2.266701	3.334335	2.938189	2.976298	2.7513419999999997	3.666564	0.0	1.8243310000000001	0.0	2.2041209999999998	1.89211	3.7731269999999997	0.0	2.0334790000000003	3.3294639999999998	5.172473	2.879029	2.740587	2.374043	3.748656	1.228902	2.863353	0.0	1.723832	1.9218689999999998	0.0	0.0	0.374794	1.659816	1.8735400000000002	1.5592290000000002	2.0993939999999998	2.419481	0.0	1.9524720000000002	1.757781	0.0	1.437266
MD11G1132800	32.585892	33.752171000000004	34.763785999999996	36.803036	35.173069	11.848169	48.125706	34.808346	51.344715	30.734419	42.044472	35.721691	35.744510999999996	43.662323	47.818501	37.625912	41.745045000000005	17.852242999999998	30.715183000000003	52.356709	26.916361	38.746449	0.0	22.570636999999998	36.562618	37.630463	48.810589	39.967209000000004	43.329033	43.589409	34.814346	33.23494	44.497807	24.104073	40.065163	32.955132	48.839703	51.551998	33.380623	31.99662	23.693941	38.31794	14.694875	35.501971999999995	35.663002	34.648113	42.882221	37.131209999999996	44.028397
MD11G1132900	8.682647	7.905803	10.211492999999999	7.191692	6.614126	6.259917	11.328664999999999	10.767586	7.874414	2.6816470000000003	5.846804	5.625306	0.0	4.958541	3.8598800000000004	4.2214	0.0	0.0	3.8176940000000004	2.039201	3.518567	4.993866000000001	0.0	5.335715	5.137187	3.60471	2.722106	3.527539	3.211706	4.574949	3.7763430000000002	2.69201	4.4344980000000005	5.013692	2.339121	1.372424	3.315782	1.292154	2.522813	2.379638	2.216727	3.3528059999999997	3.657871	0.0	11.377007	12.272166	6.448419	15.706685	14.764184
MD11G1133000	2.2146049999999997	1.592027	0.0	1.2212370000000001	0.0	0.0	0.0	2.027427	0.0	0.0	0.970082	0.0	1.623981	0.0	0.0	0.0	1.437819	0.0	0.0	0.0	0.0	1.733627	2.1642810000000003	0.445507	1.8919830000000002	3.7993980000000005	2.719615	0.0	1.7893709999999998	2.507644	2.824761	2.332575	3.197548	2.353005	2.217469	2.979269	0.404239	0.0	0.0	0.0	0.0	0.0	1.416399	1.572649	2.80678	0.0	3.5269220000000003	0.0	3.5886709999999997
MD11G1133100	9.447105	11.012003	7.334402000000001	9.000352000000001	8.986823	10.369042	6.16331	6.6886529999999995	7.227061999999999	14.681573	8.537778999999999	9.772252	0.0	4.629796	6.946752	3.935639	3.6049379999999998	1.9336950000000002	2.44828	3.510123	3.427508	2.887571	0.0	2.425467	0.0	2.573555	3.130827	2.642055	0.0	3.426836	2.302837	0.0	3.925131	2.784426	3.3798169999999996	3.756356	0.0	3.1735450000000003	4.909914	2.004555	0.0	1.9487709999999998	0.0	0.0	4.5582080000000005	2.319136	2.564978	0.0	4.908793
MD11G1133300	4.578187000000001	5.526765	3.91241	4.952565	4.963362999999999	4.717781	5.267702	6.462155	5.1598690000000005	5.032494	5.559288	4.811803	6.2602150000000005	7.210464999999999	7.920329	6.842658999999999	7.0093190000000005	7.455531	6.060377	6.705497	4.8094660000000005	6.456840000000001	9.071759	5.421958999999999	6.269614	7.049411999999999	8.219397	6.284035	4.881056	5.74078	4.970437	5.3238330000000005	5.5403709999999995	4.252209	4.398411	3.907343	5.113875	6.280273	6.224334	5.165621	5.35519	6.841024000000001	5.814769	4.938132	6.579364	8.01737	7.307389	6.29666	6.734199
MD11G1133400	0.0	0.7814180000000001	0.0	1.16035	0.729912	0.925709	0.36412	0.0	1.63595	0.9284629999999999	0.673619	1.242696	0.0	0.0	0.0	0.0	0.0	0.785201	0.0	0.0	0.0	0.0	0.0	0.0	0.0	0.0	0.0	0.0	0.0	0.0	0.0	0.0	0.0	0.0	0.0	0.0	0.0	0.0	0.0	0.0	0.0	0.0	0.0	0.0	0.0	0.0	0.0	0.0	0.0
MD11G1133700	74.30632	62.058468000000005	68.74771899999999	63.941607999999995	61.012291000000005	72.467079	64.633347	61.06369	63.70923199999999	84.930847	64.383896	69.504807	70.603088	64.54418199999999	91.645264	55.8536	60.386551000000004	69.164558	45.436546	51.689007000000004	53.10205500000001	51.665432	62.216755000000006	54.709503000000005	40.755302	42.632504	49.797901	44.924640999999994	56.313984	53.165703	49.780468	46.050468	43.245518	45.563213	43.830223	43.876999	50.223911	40.36137	48.190197	48.837284000000004	58.685917	45.093708	44.332962	49.560181	60.045708	69.587181	67.38664200000001	73.818451	83.124962
MD11G1133800	16.61414	14.640635000000001	19.151045	18.560013	21.178368	14.697303	19.521742	13.289663000000001	15.572513	18.351629	14.225622	18.563494	25.897972	25.248922	33.604553	26.589308000000003	22.409252	26.436157	19.005886	21.314034	17.222715	21.192501	16.914412	22.509204999999998	15.995282000000001	14.783028	18.843781	19.970339000000003	18.538681	16.735207	18.983862	19.401314000000003	19.810474	21.155132000000002	13.986338	18.048970999999998	22.425604	18.568596	15.371579999999998	19.613135999999997	21.043312	22.457983	16.472872	18.105902	19.076559	21.282299	19.948771	22.324995	18.330157999999997
MD11G1133900	1.2167059999999998	0.0	0.0	0.0	0.0	0.0	0.0	0.0	0.5971920000000001	0.0	0.0	0.0	0.791832	0.0	0.0	0.0	0.0	0.0	0.0	0.0	0.0	0.0	0.0	0.0	0.0	0.0	0.0	0.0	0.346062	0.0	0.0	0.0	1.055225	0.0	0.0	0.0	0.0	0.0	0.0	0.0	0.0	0.0	0.0	0.0	0.621143	0.0	0.0	0.0	0.0
MD11G1134400	6.103568	7.694335000000001	9.449761	5.995147	8.611241	8.860252000000001	7.804166	5.730046	5.755179	4.957558000000001	2.818738	3.008476	3.332193	4.6822	3.9840410000000004	4.7512099999999995	3.4217129999999996	5.499502	4.603749	5.698348	3.1089290000000003	4.429474	8.101305	5.3691510000000005	7.75736	5.350282	7.578785000000001	9.490953	7.414252	7.955235000000001	7.775088	10.983983	6.7958039999999995	9.743382	10.948668	6.85193	7.353006	12.097024000000001	10.189373	9.857949000000001	11.905831	8.827167999999999	13.704057999999998	11.816674	4.855928	5.187397	7.166413	6.741200999999999	6.2034650000000005
MD11G1134500	128.483475	105.222054	111.68762199999999	115.16411599999999	127.355103	146.01306200000002	124.88858799999998	124.17289699999999	134.91661100000002	120.18055	100.022148	98.838966	82.657211	91.678917	92.51576999999999	57.059459999999994	56.540962	84.845016	40.874931	43.653538	55.345966000000004	45.808826	35.511158	41.02705	53.611713	50.721191	66.11367800000001	43.699028000000006	49.485882000000004	47.74649	53.270874	46.69894	49.841198	50.719704	52.073345	49.280273	47.70232	64.768723	67.683357	77.069771	104.735893	85.03958100000001	79.87355	96.648682	42.878921999999996	41.360523	45.159645000000005	41.669712	39.159557
MD11G1134600	85.454041	66.849648	71.632492	148.871964	101.28569	92.250854	109.538078	158.967972	153.321259	164.438919	178.180649	167.72882099999998	178.10823100000002	166.792358	175.089539	139.44358799999998	119.31288899999998	130.241058	113.227585	108.639076	109.513924	109.37608300000001	76.220726	108.75698899999999	98.642204	95.964523	103.56218	101.666962	97.594597	105.621407	102.865753	107.188019	98.636215	98.660515	91.962784	85.008492	107.64068600000002	110.271553	111.32658400000001	104.211021	96.887344	98.714508	104.444138	96.042709	43.929295	56.537868	55.825237	60.685253	57.7677
MD11G1134700	1.581804	0.0	0.9113469999999999	1.861778	1.4195799999999998	1.788096	0.589166	1.11876	1.804126	1.420643	1.507492	0.0	2.6053189999999997	2.222582	1.820632	1.357071	1.417358	2.227503	2.560019	1.490861	1.309772	1.6437680000000001	1.142631	2.322922	1.954146	1.863264	2.229078	2.8589439999999997	3.921844	2.04405	2.769184	3.086445	4.087477	3.199461	5.035565	2.779054	2.714397	2.514167	2.319794	2.547389	1.865415	2.296334	2.536905	2.3237330000000003	1.591313	0.304975	1.099849	1.4157879999999998	1.743956
MD11G1134800	29.481659000000004	30.516953000000004	27.566277000000003	20.116121	30.752258	29.041763	31.662266	15.817026	18.006242999999998	12.957596	7.181047	14.124764	5.945180000000001	6.162859	5.251197	9.456562	9.818659	6.897999	12.505541000000001	11.733934	10.900178	10.673323	7.057416	9.576274	8.861221	9.943505	11.594314	12.396208	12.190383	10.839875	10.891731	11.709867	10.956586	8.737281	9.750442	8.873998	11.509936999999999	9.779749	13.20212	10.113895	12.328804	12.27074	11.471138999999999	10.116358	23.450539000000003	20.06214	19.71998	26.086648999999998	23.078375
MD11G1134900	4.706139	3.5300730000000002	2.849068	4.181064	3.621234	2.302721	3.7091	4.357298	5.355314	2.688498	3.5043879999999996	3.5467419999999996	0.0	3.951052	3.83279	2.696093	3.942746	3.697796	3.966245	4.3633809999999995	2.352594	3.27388	1.11474	3.0812150000000003	2.863448	2.425105	3.785672	4.98832	5.276004	5.133596	3.512275	2.635629	3.602531	3.598037	3.29346	3.593904	7.6116220000000006	4.6705879999999995	5.81511	3.903177	6.009647	6.861708999999999	4.293794999999999	5.227914	4.92851	4.33047	5.45447	4.954312	3.486789
MD11G1135000	7.53228	7.136806	7.47341	5.2277	7.638974	6.294715	5.82606	5.253982	4.493519999999999	3.6653309999999997	4.863281	4.08014	3.097775	3.4778910000000005	3.553228	2.478272	1.213294	1.447773	2.213057	2.662275	1.638124	1.569083	3.206686	1.554789	1.368243	1.7070610000000002	2.7578240000000003	1.971159	1.859891	2.65118	1.039439	1.984057	1.98334	2.6816139999999997	2.0279279999999997	2.237247	4.046298	1.864997	2.7059580000000003	1.613431	4.019578	2.832031	2.77406	1.5871819999999999	2.9678299999999997	2.703422	2.446257	3.261858	2.7205529999999998
MD11G1135800	15.138781	14.870175	14.351146	11.482629	13.915432000000001	11.46078	11.291848	11.279729	12.086103	7.426094	9.004795	9.117359	7.237625	6.228212	7.389464	4.298619	6.100789	5.992235	6.515861	5.076022	5.842482	5.075782	9.745053	5.805254	6.27924	7.239806	6.111318	12.593401	15.686613000000001	10.133543	16.49655	16.396964999999998	15.287761999999999	18.112696	18.067245	18.300207	25.028404000000002	21.42063	19.609938	18.288301	16.935489999999998	21.425386	14.972449	15.536519	12.607301	9.270203	9.986696	10.221071	12.439702
MD11G1135900	0.0	0.0	0.0	0.0	0.0	0.0	0.0	0.0	0.0	0.0	0.0	0.0	0.0	0.0	0.0	0.0	0.0	0.0	0.0	0.0	0.0	0.0	0.0	0.0	0.0	0.0	0.0	0.0	0.0	0.0	0.0	0.0	0.0	0.0	0.0	0.0	0.0	0.0	0.0	0.0	0.0	0.0	0.0	0.0	0.0	0.0	0.0	0.0	0.0
MD11G1136000	0.0	0.0	0.0	0.0	3.719786	0.0	0.0	0.0	0.0	0.0	0.0	1.492607	0.0	0.0	0.0	0.0	1.1302459999999999	0.0	0.0	0.0	0.0	0.0	0.0	0.0	0.0	0.0	0.0	0.0	0.0	0.0	0.0	0.0	2.428611	0.0	0.0	0.0	0.0	0.0	0.0	0.0	0.0	0.0	0.0	0.0	0.0	0.0	0.948549	0.0	0.0
MD11G1136200	0.0	14.560448000000001	0.0	0.0	0.0	0.0	0.0	0.0	15.683162	0.0	0.0	0.0	0.0	0.0	0.0	0.0	0.0	0.0	0.0	0.0	0.0	0.0	0.0	0.0	0.0	0.0	0.0	0.0	0.0	0.0	0.0	0.0	0.0	0.0	0.0	0.0	0.0	1.8825900000000002	0.0	0.0	0.0	0.0	0.0	0.0	0.0	0.0	0.0	0.0	0.0
MD11G1136300	22.418673000000002	23.831089000000002	20.812031	21.030499	25.366493	16.185083	22.413952	23.871582	24.395842000000002	17.159353	20.557632	18.115379	18.295469	18.22534	20.189129	15.233248000000001	13.01036	14.430095999999999	16.644710999999997	11.470308000000001	13.865588	14.233875	19.645777	13.825204000000001	12.632558	13.816523000000002	17.419323000000002	20.624022	17.08897	19.075153	20.656628	24.802452	25.733391	23.62677	28.291758	27.665471999999998	28.913519	29.329086	31.455807	24.041103	22.641486999999998	26.6471	18.691484	26.584335	20.169022000000002	20.435616	23.670030999999998	21.208138	20.404726
MD11G1136400	0.0	0.0	0.0	0.0	0.274917	0.0	0.0	0.0	0.0	0.0	0.0	0.0	0.0	0.0	0.0	0.0	0.0	0.0	0.0	0.0	0.0	0.0	0.0	0.0	0.0	0.0	0.0	0.0	0.0	0.0	0.0	0.0	0.0	0.0	0.0	0.0	0.637337	0.0	1.042246	0.0	0.0	0.0	0.384863	0.0	0.0	0.0	0.0	0.0	0.0
MD11G1136500	0.346422	1.6132540000000002	1.468969	1.303553	0.538744	0.261182	0.9063559999999999	0.20771399999999998	2.0678490000000003	1.089526	2.029203	1.724863	1.323603	1.111987	0.6514979999999999	1.31985	0.0	0.839551	0.9694200000000001	2.564978	2.071216	1.2337639999999999	0.805579	1.3712600000000001	0.741378	2.597236	2.246922	0.657927	1.2487700000000002	0.601617	1.529799	0.28841999999999995	1.885723	0.0	0.559122	1.9937759999999998	2.216416	2.919335	0.8593940000000001	2.135749	1.024697	4.656805	1.1627319999999999	3.730989	0.268554	0.877519	0.0	0.258873	0.233618
MD11G1136600	7.328241	6.272295	6.250501	4.87734	6.597328	7.108084	7.3168429999999995	7.0539570000000005	5.816251	5.853655000000001	5.549339	5.897012	8.377781	8.326655	8.785618	5.316508	8.52641	7.89887	6.150383000000001	8.382548	7.358161999999999	5.804042	8.377234	7.535692	8.425155	7.716427	7.351035	8.299273	6.8832580000000005	9.864761999999999	10.34114	8.844437	7.451944999999999	9.83335	9.478098	8.508972	13.003675	11.352647	10.789204	8.603951	11.009649000000001	10.180334	9.126946	9.707808	6.150723999999999	6.672089	4.969111	6.243535	6.581264999999999
MD11G1136700	13.30436	15.642292999999999	17.431519	9.96623	11.820232	15.932656	15.505332999999998	13.005179	11.710934	10.141428999999999	10.952701	8.482202000000001	11.71524	10.416615	11.550353	12.120312	9.080022	13.203063	12.975058	13.431042999999999	14.365321	12.618546	7.467671000000001	15.105607999999998	11.354517	13.357019000000001	10.725494	14.855023999999998	16.3566	15.552676000000002	13.867401999999998	16.239864	14.617802	17.221228	19.113808	16.957628	17.027649	14.699283	14.583314000000001	15.540903	11.801801	10.531813	14.627867000000002	11.297483999999999	12.894077000000001	14.373756	14.19051	14.293829999999998	11.013578
MD11G1136800	3.663235	4.357181	4.430619999999999	2.575417	3.454661	2.858366	5.860831	2.35521	2.653465	1.086738	1.161137	1.489491	1.309596	0.9163819999999999	1.767368	4.260762000000001	2.7385349999999997	2.2077240000000002	2.760671	4.083088	0.0	3.6810669999999996	2.103907	2.888992	3.4226739999999998	4.604836	3.030998	3.936811	3.5069660000000002	5.159101000000001	3.3086059999999997	3.6899620000000004	3.512658	4.757753	5.226079	2.414725	3.478077	5.418949	5.788876999999999	6.014817	4.535908	6.257124	5.108979	4.710653	2.495389	3.439972	4.306007	3.007171	2.852229
MD11G1136900	220.26342799999998	182.12446599999998	208.425034	202.64183	193.39338700000002	233.539505	234.32725499999998	197.013321	197.38038600000002	220.91655	203.99791000000002	228.73609900000002	191.93515	192.8703	172.38913	175.797424	160.67865	180.973236	128.975906	103.951828	120.697197	119.486046	213.214783	116.83850100000001	106.420502	102.815536	112.969269	108.76506	111.89729299999999	114.237656	119.90059699999999	111.28836100000001	128.199051	113.424957	116.70830500000001	114.06844299999999	124.429703	137.865723	119.866203	108.85284399999999	114.41723600000002	104.823128	114.152832	94.86820999999999	167.287521	140.581146	170.271469	199.516617	187.06781
MD11G1137000	19.103604999999998	16.145733	22.369297	16.63166	18.298282999999998	22.264774	23.434122	21.386553	18.188919	23.306107	23.416594	22.04356	23.549561999999998	25.666922	24.106022	30.923433000000003	27.336523	32.552315	28.677978999999997	25.120317	29.824198	26.431709	47.66441	25.545177	24.190642999999998	25.074517999999998	23.068588000000002	23.09882	24.183483	19.477923999999998	19.064238	24.840197	22.793175	17.42256	19.817520000000002	16.188349	19.657356	21.242867	17.397362	21.118122	23.275095	22.827999	28.029659000000002	21.425325	24.24758	23.008888	22.642657999999997	44.182652000000004	33.227776
MD11G1137100	13.067912	9.551707	14.854239999999999	10.446365	13.637722	16.814660999999997	14.997489000000002	12.04916	11.325519	7.175336	6.014223	5.237129	7.5693589999999995	7.585642	7.1753800000000005	5.586407	7.339139	7.6093	4.464107	4.436515	3.4355800000000003	3.4390300000000003	0.0	4.252919	0.0	2.055406	3.208228	3.863689	0.0	3.879029	2.777698	1.37445	2.475531	0.0	2.086615	1.473867	2.9127389999999997	4.663587000000001	3.503967	2.952093	4.743161	4.5817239999999995	4.471879	1.8692520000000001	6.189865	2.617912	5.032655	1.6986450000000002	4.896664
MD11G1137200	3.4627209999999997	3.124973	2.6613919999999998	0.688695	2.89207	2.4639130000000002	4.17551	1.097186	1.630223	0.406737	0.18182	0.36995900000000004	0.712649	1.591386	0.594911	0.7298939999999999	0.574159	0.660606	0.917199	1.145473	1.462289	0.182089	0.283993	0.331268	0.0	0.37196	1.565596	0.916849	0.8550909999999999	0.866208	0.197797	0.840534	0.0	0.224127	0.0	0.716114	0.601161	0.198515	0.419793	1.2529190000000001	0.443713	0.381011	0.46172799999999997	0.646235	1.164643	0.398794	1.730809	1.007254	1.347941
MD11G1137400	0.421548	0.0	0.0	0.564453	0.746631	0.0	0.0	0.597877	0.0	0.0	0.0	0.9989379999999999	0.0	0.0	0.856456	0.368349	0.0	0.478699	0.0	1.059501	0.0	1.149837	0.0	0.0	0.0	0.0	1.2695459999999998	0.0	1.167389	0.0	1.709732	1.080394	0.0	0.0	0.0	0.79737	1.313819	0.0	1.798113	0.0	2.893784	1.656569	2.314437	0.936572	0.0	0.0	1.1317959999999998	1.334747	0.737053
MD11G1137500	6.663246000000001	4.395943	4.878722	8.523545	5.457202	6.6180520000000005	5.012558	4.263056	6.116204	6.496189	6.957068	7.6440399999999995	5.346092	7.561688	5.414666	3.2518990000000003	5.147212000000001	6.6000119999999995	2.5785549999999997	4.415280999999999	3.34921	2.531097	3.55528	3.1846810000000003	2.338367	2.038808	3.0938790000000003	1.482208	4.606243	1.8889759999999998	1.630218	2.6494880000000003	1.043251	0.0	2.782335	1.691814	1.595866	2.1921060000000003	2.436489	3.0198240000000003	3.324807	3.192515	4.006711	3.097712	1.8832419999999999	0.0	2.463017	0.0	2.2202479999999998
MD11G1137600	12.268872	9.845879	10.540476	9.739899000000001	8.512663	11.700044	12.307751	10.238456	10.348497	5.766463	7.076335	6.165236	8.21085	7.593325	7.316782000000001	9.778323	9.401619	11.895808	11.243921	9.801661	9.248092999999999	8.832967	12.060221	8.907924000000001	9.590752	10.782035	8.218923	15.511443	11.725896	10.469014999999999	11.011789	12.872355	13.315679000000001	12.240745	13.844296	13.644126000000002	11.841178999999999	13.266272	10.520367	8.984842	11.062027	11.475265	9.008935000000001	11.161985000000001	9.99206	15.039219000000001	11.24206	11.51912	9.728961
MD11G1138900	5.646649	8.936173	10.540759	1.993318	4.466958999999999	5.911768	3.996432	0.0	0.0	0.0	0.0	1.96606	0.0	0.0	0.0	1.516317	0.0	0.0	0.0	0.0	0.0	0.0	0.0	1.664914	3.982703	0.0	1.934881	0.0	0.0	0.0	0.0	0.0	0.0	3.3453410000000003	5.048868	3.024209	2.959189	0.0	0.0	2.907095	0.0	0.0	0.0	0.0	0.0	0.0	0.0	0.0	0.0
MD11G1139100	8.889472999999999	7.540387	10.075055	8.539874000000001	7.651225	9.811728	10.131596	6.822094	9.102936999999999	10.314119	7.080521000000001	9.729374	12.139274	13.048275	11.816443	7.596752	10.354410000000001	11.371483	9.544578	10.227641	8.812944	9.296858	5.458106	10.055659	9.332962	10.080254	10.704454	9.677085	10.949086999999999	13.068999	12.433292	10.763562	13.214787	12.120614	11.594771000000001	13.452029000000001	13.479498000000001	9.846931	11.54935	12.910478	11.868806	9.615206	12.661571	10.247735	14.778263	12.077067	11.074213	13.579	13.089217
MD11G1139300	12.599291000000001	11.391156	10.562322	6.535394	6.418325	12.594192999999999	7.581011999999999	5.094859	7.661922	4.394699	6.410866	3.4807940000000004	8.003467	7.844303999999999	8.491184	4.323841000000001	4.143619	6.616581	5.230035	6.363194999999999	8.342812	5.8738470000000005	0.0	10.158344	9.115122999999999	7.165897	7.092255000000001	5.703118	6.753705	7.959983	9.078481	6.837078999999999	7.4611089999999995	6.566472999999999	7.357169	5.061446	8.837111	9.143064	8.408073	11.302333	7.753056	15.101610999999998	11.416974	13.704509	13.951789999999999	9.94205	12.537745	11.362133	10.584903
MD11G1139600	14.996807	15.667577	0.0	20.598118	0.0	0.0	17.764751	0.0	25.385881	0.0	0.0	0.0	0.0	0.0	6.499157	0.0	0.0	0.0	4.611034	6.8687059999999995	0.0	0.0	0.0	0.0	0.0	0.0	0.0	10.919188	0.0	0.0	0.0	9.105165	0.0	0.0	15.668674	0.0	13.560097	20.194845	21.512421	0.0	0.0	0.0	7.470737	14.23448	5.105173000000001	3.9633839999999996	14.352092	5.5292	12.128577
MD11G1139800	31.288557	26.651613	27.026432	41.378395000000005	30.493940000000002	33.167725	30.434759000000003	37.385307	43.572964	59.42514	43.779224	50.826576	49.559329999999996	62.81097	61.458622	44.555991999999996	38.754002	58.202858	33.994652	33.523472	33.710049	34.493084	26.994425	25.192892	24.230103	31.119083000000003	57.231606000000006	31.721785999999998	25.263008	28.854006	28.035921000000002	29.494749	31.110378000000004	36.9949	28.520421999999996	27.0595	28.142098999999998	24.11047	32.224483	45.94915	118.86591299999999	76.254501	49.429291	70.84180500000001	16.633104	15.732069000000001	14.883285	16.042206	19.456976
MD11G1139900	2.795084	1.9978150000000001	2.683361	1.624386	2.362336	2.107713	2.427325	2.608094	2.155242	1.9655740000000002	2.082216	2.407466	2.781965	3.107774	3.4395230000000003	3.650879	3.945763	3.488638	2.72105	3.073074	2.1807090000000002	2.4558419999999996	3.9628650000000003	2.4252569999999998	2.867388	2.547017	2.7715009999999998	1.982978	1.743736	2.1132310000000003	1.639664	1.816776	2.0921529999999997	1.513594	1.477048	1.8605939999999999	1.529418	1.088955	1.57209	1.1713209999999998	1.268497	1.5319530000000001	1.196863	1.403202	2.059414	2.3748560000000003	2.494525	1.9588259999999997	2.563819
MD11G1140000	2.532411	3.597214	2.501096	2.48678	2.995212	2.702028	3.440487	2.595732	2.913881	2.960854	3.586557	3.951275	3.6576089999999994	4.814477	3.325472	3.084518	1.877504	3.442024	2.872509	3.093761	2.01273	2.949805	3.0269939999999997	2.352898	3.762801	3.8050889999999997	4.493526	3.205507	4.304111	4.338274	5.230285	5.378211	3.500165	4.265064	4.288392	4.535051999999999	5.192151	4.065886	3.252423	1.989683	5.619066	5.04749	3.7346550000000005	3.8269050000000004	2.477362	1.694452	2.93847	2.270032	2.832831
MD11G1140100	0.0	0.0	0.0	0.0	0.0	0.0	0.0	0.0	0.0	0.0	0.0	0.0	0.0	0.0	0.0	0.0	0.0	0.0	0.0	0.0	0.0	0.0	0.0	0.0	0.0	0.0	0.0	0.0	0.0	0.0	0.0	0.0	0.0	0.0	0.0	0.0	0.0	0.0	0.0	0.0	0.0	0.0	0.0	0.0	0.0	0.0	0.0	0.0	0.0
MD11G1140200	4.249768	3.8977269999999997	0.0	0.0	0.0	5.068994	3.635422	0.0	4.787669999999999	4.285299	0.0	3.2109099999999997	4.160925	4.576096	6.236305000000001	3.838157	5.7851870000000005	6.40186	6.855252	8.154607	5.333887	4.4689879999999995	0.0	5.501139	3.590633	0.0	10.252746	6.687646000000001	6.488708	0.0	6.470206	0.0	0.0	0.0	8.768881	3.265129	5.419188	2.520824	6.008317	0.0	8.122181	6.132682	5.217315	4.151071	1.716318	0.0	0.0	0.0	0.0
MD11G1140600	2.334995	2.254622	1.6384020000000001	1.607812	2.645996	2.837532	1.8732659999999999	2.197982	1.553267	1.030484	1.25817	0.9843290000000001	0.81807	1.6946139999999998	0.994124	0.7316050000000001	0.6080720000000001	0.692735	0.8448959999999999	1.235722	0.6053649999999999	1.825768	1.488972	0.340359	0.626699	1.7851110000000001	1.2548860000000002	0.794099	0.63174	1.452275	0.737434	1.1223969999999999	0.56734	1.150899	1.8023169999999997	0.616229	1.218962	1.294197	1.78371	0.5354399999999999	0.738038	0.946153	0.790081	1.101568	0.489807	0.333662	0.934219	0.829181	0.700383
MD11G1140900	2.177702	1.18829	0.0	2.0606970000000002	1.287733	1.0743719999999999	1.629427	0.0	1.217084	2.319514	1.746193	1.6539669999999997	2.059232	2.279424	2.650029	2.459299	1.234221	2.148725	2.454374	2.107707	2.617834	2.3130189999999997	4.002928	3.128837	2.5453069999999998	0.0	2.167442	3.293089	2.263243	2.781323	4.071244999999999	2.673014	2.8884819999999998	5.022888	2.598216	2.854348	3.241061	2.9251810000000003	1.8984470000000002	1.336927	2.051143	2.082663	2.496315	0.0	1.4637200000000001	1.570122	1.3550799999999998	1.42262	1.926864
MD11G1141000	139.002167	102.003807	115.924858	101.912155	97.927734	99.649796	95.512436	97.632202	97.212692	83.221954	98.853241	99.413315	78.716415	78.15094	81.50928499999999	65.00782	64.415451	90.17360699999999	62.674293999999996	67.775452	67.96386	56.991329	41.92934	52.068005	55.258965	65.703369	55.817112	63.293888	69.072639	58.77445600000001	64.05438199999999	64.45901500000001	69.09088100000001	82.49913000000001	77.449844	75.733864	109.753723	110.659126	103.7248	72.002907	86.722595	89.489838	61.855346999999995	57.204464	74.321877	76.16845699999999	67.609451	62.371712	61.718136
MD11G1141200	0.0	0.0	0.0	0.286021	0.0	0.5631970000000001	0.0	0.0	0.0	0.0	0.307	0.0	0.0	0.0	0.0	0.0	0.0	0.0	0.0	0.0	0.0	0.0	0.771247	0.0	0.0	0.0	0.0	0.0	0.0	0.0	0.0	0.0	0.0	0.0	0.998978	0.0	0.42344899999999996	0.0	0.0	0.0	0.0	0.0	0.0	0.0	0.0	0.0	0.0	0.0	0.0
MD11G1141500	12.141338000000001	13.505929	11.93159	7.403872	6.783378999999999	13.205944	10.84142	8.478785	11.737675	8.467594	8.91587	10.595460000000001	11.178357	12.931841	10.580573	11.622910000000001	10.713103	10.077963	9.271756	9.158349000000001	7.451014999999999	10.425964	0.0	8.977438000000001	8.84482	6.576336	6.067215	0.0	5.877036	8.885239	6.483871	7.170733	5.814312	8.709688	7.197827	4.755355000000001	0.0	10.776822	9.475247	8.970554	0.0	7.0089570000000005	7.531313000000001	11.34385	8.458458	9.51485	6.910531	7.9311679999999996	7.083143
MD11G1142100	8.875172000000001	0.0	0.0	6.9988850000000005	0.0	0.0	0.0	4.263309	0.0	3.796435	5.416548000000001	3.93824	8.669955	3.219184	8.586535000000001	5.952651	0.0	0.0	0.0	0.0	0.0	0.0	0.0	1.5600530000000001	0.0	0.0	0.0	0.0	0.0	1.2471299999999998	0.0	0.0	2.453002	0.0	0.0	0.0	0.0	0.0	0.0	0.0	0.0	4.25215	0.0	2.736897	0.0	0.0	0.0	0.0	0.0
MD11G1142300	3.142774	0.0	0.0	0.0	0.0	0.0	0.0	0.0	0.0	0.0	0.0	0.0	0.0	0.0	1.582209	0.0	0.0	0.0	0.0	0.0	0.0	0.0	0.0	0.0	0.0	0.0	0.0	0.0	0.0	0.0	0.0	0.0	0.0	0.0	0.0	0.0	0.0	0.0	0.0	0.0	0.0	0.0	0.0	0.0	0.0	0.0	0.0	0.0	0.0
MD11G1142500	29.475523	27.581422999999997	26.744529999999997	25.311024	24.07749	23.577131	29.6838	22.912384	24.504293	25.141495000000003	25.04735	27.180906	21.75864	29.240240000000004	25.671204	17.588407999999998	19.676201000000002	21.758575	17.001751000000002	18.683516	18.669876000000002	21.214174	28.970636	16.903847	18.036737	17.254814	20.785128	19.154463	20.06575	17.495442999999998	20.657919	20.987301000000002	24.06407	23.187685000000002	23.203077	20.075514000000002	29.62298	28.276472	25.593472	17.201748000000002	19.491148000000003	22.394997	21.870476	21.122318	26.15324	26.111614000000003	26.775961	29.224054	27.117548
MD11G1142800	20.904945	24.070017	25.702348999999998	17.206968	21.700067999999998	19.070164000000002	23.690279	19.463175	17.047060000000002	16.32469	14.49792	17.20788	13.573975	12.414324	8.897224000000001	16.195608	16.06431	14.766643	17.631023000000003	15.092266	14.809463000000001	11.636372999999999	9.776099	12.483544	13.832389000000001	13.004741000000001	14.294984	13.959176000000001	17.699856	16.591272	13.472164000000001	19.091343	16.711067	20.717323	19.091181	15.131943	25.98966	22.974806	25.540035	24.155142	22.791995999999997	21.713263	18.302107	20.907648000000002	19.155632	22.825735	19.876976000000003	14.835632	18.653479
MD11G1143300	13.34684	11.848516	10.912796	10.049857000000001	10.761069	10.937756	9.184609	13.049782	9.320827	8.226461	8.781734	6.3012	6.060297	8.647691	6.073283999999999	7.379633	9.001247	6.999351	9.213045	9.773683	7.587538	7.57263	4.2705470000000005	8.805348	7.864275	11.519525	10.758942	7.676696000000001	8.120013	8.779271000000001	8.3572	7.456305	8.187531	6.5758410000000005	7.964346000000001	8.785459	9.906953	7.476951	8.939919	6.802789	11.495569	7.927291	8.603589	7.667222	7.190653999999999	8.922813	9.050605000000001	7.681824000000001	6.905092999999999
MD11G1143400	277.348602	289.715637	319.712372	256.39599599999997	278.402679	273.69979900000004	305.813263	290.935577	257.96337900000003	249.87004100000001	215.579773	238.889618	293.56933599999996	271.701569	245.169022	313.794403	310.964569	296.017944	317.339081	364.214935	314.893799	331.740723	249.031631	306.00177	309.866455	336.254608	316.335327	339.43396	359.261322	306.04519700000003	389.436462	353.037781	313.493469	366.412903	344.72805800000003	356.73931899999997	500.12069699999995	459.91458099999994	485.470367	478.228516	548.7908940000001	543.8568730000001	451.51522800000004	460.78317300000003	355.071106	358.099152	291.446503	247.679138	286.289307
MD11G1143500	11.29775	3.121666	8.761830999999999	8.411087	6.360195	7.419749	3.9507769999999995	4.505375	5.373172	5.490053	5.858184	4.716712	0.241101	3.216988	2.626872	3.795029	1.00685	0.533251	2.740088	3.273411	2.247107	2.464169	0.0	5.7688690000000005	5.340445	3.192393	5.254893	4.626188	4.635046	4.792201	4.677241	3.951228	2.5234419999999997	2.708877	7.4276789999999995	4.232202	6.241584	3.9589839999999996	9.530149	4.700179	11.535282	9.90521	1.130096	3.6669110000000003	9.295247999999999	7.754322	8.412612	4.267624	4.964419
MD11G1143600	21.762547	19.356091	20.465517000000002	19.038815	22.56641	22.912163	22.520897	22.104360999999997	16.604992000000003	20.611258	23.402701999999998	19.190260000000002	18.300125	16.261126	19.87105	24.552691	21.736717000000002	22.646879000000002	29.261892	26.063147	30.766303999999998	28.329727000000002	15.023985	28.18034	30.993319	28.799715000000003	21.017032999999998	25.848665	23.080122	26.803473999999998	24.676388	29.37772	30.332203000000003	23.833588	27.805943	24.683887	31.132849	35.495312	35.481528999999995	38.67091	38.720394	39.990089000000005	38.601890999999995	38.161053	31.058983	35.090733	22.758717	28.52767	29.068396000000003
MD11G1143700	19.651305999999998	21.701838000000002	22.247560999999997	19.689392	17.629547	22.012203	23.646257000000002	20.654972	23.068176	17.08511	17.553022	16.067282000000002	14.197519	14.25424	16.180279000000002	9.892694	12.550222	11.537221	13.402785	12.208959	13.846570000000002	16.036406	20.633799	15.989051000000002	14.008731	14.611149	9.619753	12.021175999999999	14.329632	12.691895	12.092383	12.303415	10.265175	12.277192999999999	15.042178	10.059917	12.069510000000001	11.973508	13.088424	10.206145	13.430720999999998	12.04378	11.366132	13.839879000000002	11.730635000000001	13.071433	16.841589000000003	19.809305	14.710276
MD11G1143800	51.579411	56.154228	52.073223	56.350643000000005	59.06805	54.566177	54.971695	48.307716	57.443771	63.225731	55.96095699999999	58.484463	57.36441	65.68390699999999	59.623447	47.904297	47.912684999999996	47.742359	46.834732	46.565971000000005	51.738628000000006	48.954586	73.771111	57.072781000000006	51.393271999999996	55.381584	47.687698	63.707156999999995	63.608051	59.187302	69.868408	71.214333	71.61048100000001	71.555954	72.616135	74.94976	56.894588	52.35183	54.249016000000005	45.525723	47.171257000000004	47.676182	46.114162	42.927284	57.101051	62.701308999999995	59.471764	70.464508	76.357361
MD11G1144100	7.125542	5.7672	4.597794	7.633278999999999	10.433841000000001	2.50793	8.990641	7.093976	6.6730339999999995	12.166081	13.781425	13.608845	11.366588	7.135174	9.918061	7.730148	5.897542	8.235682	7.497219	5.984374	9.1052	6.435807	1.693898	5.889204	6.858499	7.582021000000001	9.035707	13.505845	9.320008	4.604321	13.401735	9.061869	8.193924	7.66897	10.9904	9.497705	11.722349000000001	9.257716	7.07417	9.823089	13.195454999999999	7.369174	4.767623	11.091182	6.6313830000000005	1.825877	5.174108	4.165936	10.602808999999999
MD11G1144200	0.395047	0.7791170000000001	0.6269	0.399187	0.351247	1.027443	0.861225	0.280891	0.210488	0.10440899999999999	1.1706299999999998	0.09496399999999999	0.45733100000000004	0.518256	1.116074	0.468397	0.318479	0.44860500000000003	0.395335	0.401607	0.215962	0.28044600000000003	0.153086	0.0	0.5076069999999999	0.342513	0.100468	0.369135	0.421433	0.337543	0.096709	0.321924	0.250336	0.933493	0.522835	0.25107199999999996	0.205204	0.5532520000000001	0.115061	0.0	0.16271	0.0	0.24684	0.663535	0.701546	0.814062	0.800424	0.512987	0.730065
MD11G1144300	69.565712	75.169106	77.104744	97.215477	76.334717	68.338417	85.344727	87.11576099999999	95.692177	96.02301800000001	92.259079	96.008308	111.848541	108.33873700000001	126.081604	112.64415	122.11314399999999	96.140472	99.30058299999999	117.102646	99.573486	86.280266	159.425842	77.660492	87.059837	105.74906200000001	94.609779	99.095184	116.241249	107.86255600000001	101.04435	104.451637	105.67058600000001	88.512321	95.72120699999999	116.818527	108.263939	89.812813	74.02956400000001	66.471405	69.26056700000001	75.439758	72.760857	73.79480699999999	107.500504	107.162628	93.53887900000001	83.389763	102.375198
MD11G1144400	354.467377	350.430054	386.78988599999997	450.575104	351.84439100000003	444.595551	390.284363	413.113464	447.074127	511.56219500000003	475.905518	553.5811769999999	549.552673	532.0979	544.47699	573.0125730000001	619.622925	647.041077	499.50244100000003	536.997437	496.38830599999994	452.635071	926.5636599999999	460.85485800000004	393.280853	438.511871	458.01180999999997	435.486511	484.651306	489.856659	444.27133200000003	448.289886	459.72522000000004	482.780579	431.13269	467.397217	467.138794	448.53768899999994	450.331787	430.214874	418.29840099999996	369.892914	390.558136	385.476837	538.413879	493.386566	480.30679299999997	473.29364000000004	494.10025
MD11G1144500	0.42736999999999997	0.0	0.924908	0.28318699999999997	1.7384540000000002	1.616119	0.0	0.23641900000000002	1.7659639999999999	0.034015	0.32456399999999996	0.558235	0.268831	0.0	0.344571	0.0	0.0	0.743069	0.0	0.61702	0.357761	0.0	0.515397	1.090592	0.6645909999999999	0.0	0.33824699999999996	0.0	0.0	0.378798	0.0	0.0	0.695159	0.393627	0.698494	1.257855	0.438464	0.299541	0.774759	0.646169	0.0	0.09059199999999999	0.0	0.5791609999999999	0.0	0.0	0.507361	0.0	0.085408
MD11G1144600	27.509672	31.294604999999997	27.127411	33.690028999999996	34.670994	36.022648	32.473488	28.051723	31.047159000000004	30.878145	36.006747999999995	28.255156	22.340347	29.213833	23.008460999999997	29.189954999999998	30.904943	28.297602	36.954449	44.702641	41.303383000000004	33.099129	52.397587	40.724857	36.341721	40.195934	48.196071999999994	36.952557	41.347412	43.61224	40.439293	39.389133	45.862724	54.555279000000006	45.728493	52.070060999999995	58.025558	65.718918	58.113689	57.433009999999996	55.187878000000005	52.905838	63.68565	54.644043	35.989731	33.278919	32.503632	33.479309	32.921444
MD11G1144700	2.394367	2.5828029999999997	1.3963459999999999	0.0	1.355645	0.0	1.261409	1.4342629999999998	2.990478	1.7461529999999998	1.233379	0.0	1.101542	1.021775	1.232592	0.824074	0.45265299999999997	0.994461	1.306893	0.0	0.9479920000000001	1.205771	0.6679930000000001	1.019627	0.757997	0.8249120000000001	2.1218310000000002	1.32723	0.720208	1.468931	1.393082	1.7624080000000002	1.38238	0.0	1.142509	1.227567	1.5903200000000002	0.5603229999999999	0.506092	0.8365819999999999	2.248384	2.1372150000000003	0.678555	1.204453	1.546346	1.113122	1.0145899999999999	0.0	2.2022180000000002
MD11G1144800	153.19799799999998	189.924881	176.84968600000002	186.617615	174.918228	190.964294	151.818954	162.210297	202.102707	197.363571	182.512802	177.73646499999998	201.438812	196.980591	209.162613	165.157486	183.601669	199.50882	157.009857	168.554901	164.783859	149.78500400000001	236.268448	147.34886200000003	160.583832	145.6996	156.816376	217.298569	207.253815	183.914902	207.057983	199.01506	182.06346100000002	229.96282999999997	226.52082799999997	204.453049	198.72264099999998	217.772049	200.88948100000002	172.234283	204.704178	187.24855	172.801117	186.88888500000002	134.731949	149.86647	139.168137	142.24676499999998	128.566666
MD11G1145200	18.193479999999997	14.702854	17.31332	17.2334	16.706951	15.653038	19.925798	16.808046	15.568230999999999	20.628551	15.836520000000002	20.269081	20.378654	20.910217000000003	18.385527	13.51215	15.506579	18.92078	16.532920999999998	15.565273000000001	16.209738	15.835204999999998	0.0	15.856116	14.456341	12.342366	12.887464999999999	14.251999	19.648718	16.26256	15.898989000000002	16.331369	14.164776999999999	13.943717999999999	14.313154999999998	18.738127	14.033675	12.968803	13.483413	10.619473	14.146854000000001	16.877882	12.450839	12.251538	14.96781	13.887773000000001	15.088641	19.050041	15.545612
MD11G1145400	25.262327	30.528966999999998	21.716551000000003	24.007214	26.813137	33.117165	24.037678	31.349678000000004	29.134009999999996	31.415535	32.88588	21.696005	22.932876999999998	26.603270000000002	32.923328000000005	32.001446	21.021254000000003	40.876587	24.337767000000003	19.167574	20.761007	20.647812	64.73278	15.480117000000002	18.153351	19.526595999999998	23.612880999999998	30.950440999999998	20.06214	23.626886	27.125088	31.573441	23.042141	26.573427000000002	28.668028000000003	23.498331	26.627117	35.910053000000005	26.134701	26.426521	25.487227999999998	30.096926	37.510406	31.758259000000002	12.887364	23.36112	13.740354	14.482987	11.120472
MD11G1145700	3.1845470000000002	2.544772	2.7572349999999997	1.343874	3.3021540000000003	3.010786	1.782625	1.406032	1.982834	1.000731	1.589582	1.3068549999999999	0.865065	1.243602	1.449414	1.47432	0.0	0.633594	1.240378	1.034994	1.529179	0.9566399999999999	0.0	1.070182	0.454399	1.34976	1.078422	0.96978	0.0	0.35470999999999997	0.607236	1.19035	0.544388	0.9536709999999999	0.32965500000000003	1.274463	0.48907700000000004	0.9536870000000001	0.5441229999999999	1.0439040000000002	0.0	0.584852	0.972728	0.8577739999999999	2.777191	1.611056	1.954191	2.0394189999999996	1.908381
MD11G1145900	139.162766	134.503342	149.846954	142.674545	128.457825	109.462631	160.70735200000001	173.747559	138.60818500000002	155.29093899999998	161.56501799999998	149.017456	185.105698	187.178528	168.181305	260.33496099999996	259.595459	170.09098799999998	306.024139	282.915802	264.38024900000005	284.010406	176.89390600000002	270.434937	306.46994	278.57287599999995	262.150238	321.099792	315.452942	320.99527	328.07867400000003	331.653931	304.948212	284.889008	292.200012	285.277435	282.594635	278.417145	268.700317	287.033081	264.79354900000004	313.853943	271.184296	282.547394	223.077667	280.705811	251.042191	248.56219500000003	268.862152
MD11G1146100	189.690674	178.243134	196.868683	184.9729	177.025574	196.545654	205.195099	183.597061	187.351379	192.970383	188.302124	176.46258500000002	186.252106	183.980835	178.207657	218.07110600000001	199.024353	211.276505	219.646637	197.078979	229.861023	222.590805	230.50517299999998	208.69006299999998	214.582535	205.741714	198.661575	282.513489	280.45297200000005	261.009583	274.099823	254.406708	276.28564500000005	296.545471	289.625183	335.129791	309.871643	335.135132	283.489044	208.950439	234.847656	246.492661	229.24542200000002	234.299133	290.190125	312.93765299999995	264.390533	331.475464	319.67337000000003
MD11G1146300	8.028459	9.724771	9.663846000000001	4.173494	7.89617	6.965878999999999	5.725366999999999	6.760378	4.4833110000000005	3.520259	4.416474	3.533148	2.336135	4.225265	1.943791	4.951849	5.032367	4.089564	3.257736	4.912704	3.1115	3.582897	4.34925	5.157825	2.693306	6.357144	5.091444	2.755138	4.067486	3.9649739999999998	2.789927	5.026247	4.6132290000000005	4.590546	4.695812	2.956756	5.050825	6.563126	3.670846	3.92375	4.006632	4.840418	6.766379	2.9797569999999998	3.539801	4.973746	4.301579	8.289589	7.288100999999999
MD11G1146400	0.0	1.868066	0.0	0.0	0.0	0.0	0.0	0.0	0.0	0.0	0.0	0.0	0.0	0.0	0.0	0.0	0.0	0.0	0.0	0.0	0.0	0.0	0.0	0.0	0.0	0.0	0.0	0.0	0.0	0.0	0.0	0.0	0.0	0.0	0.0	0.0	0.0	0.0	0.0	1.391638	0.0	0.0	0.0	0.0	0.0	0.0	0.0	0.0	0.0
MD11G1146500	30.265837	24.068245	24.271923	20.553380999999998	27.291361	22.204966	17.124722	16.561562	18.784645	14.553542000000002	17.322363	12.752933	10.651178999999999	10.777744	7.450357	4.478375	7.611307000000001	6.838931	7.697489999999999	7.258566	6.708296000000001	6.727797	5.55869	6.999337	9.273931	11.224361	8.07992	13.470298999999999	11.2838	10.664678	9.931758	5.356479	10.909073	10.111639	12.756183	9.92266	5.845358	5.210901	6.080704	2.819235	3.229838	3.3429889999999998	1.9926279999999998	2.564084	14.486794	11.457975999999999	12.720949000000001	6.777303	10.488371
MD11G1146600	47.392731	48.375178999999996	52.256733000000004	34.067108000000005	47.462044	49.751938	40.983540000000005	37.961658	38.119503	32.766541	29.470894	38.092262	38.731968	44.05365	42.008511	40.758331	44.442108000000005	60.661663	45.70681	47.289833	45.942715	38.342255	117.32076299999999	44.448311	41.354541999999995	40.55883	44.277851	52.726688	61.797489	47.560879	51.938342999999996	49.292507	45.33746	50.103294	60.328906999999994	55.764175	66.92546800000001	62.361698	56.369225	50.171271999999995	58.395016000000005	52.840309	54.71925400000001	47.347782	64.759445	56.038853	53.921291000000004	67.92420200000001	66.002296
MD11G1146800	54.235206999999996	52.785571999999995	43.235110999999996	34.256359	41.020313	33.415211	39.472683	29.155541999999997	33.055046000000004	28.335155	22.502371	22.374397000000002	22.953733	28.359796999999997	20.971739000000003	20.098207000000002	24.773004999999998	17.179555999999998	10.588595	12.032216	9.561825	13.383653	0.0	9.845562	6.454586	13.284157	10.821491	6.921808	7.615710000000001	0.0	2.040136	1.035411	0.0	0.0	0.0	3.162823	0.744479	0.0	0.0	0.0	3.669957	0.0	0.0	1.156191	47.411026	38.879314	40.460407000000004	34.838402	34.085205
MD11G1146900	4.829855	5.678157	6.560975	9.650056	4.079611	3.319117	3.0932779999999998	9.650084	7.288825999999999	10.914712	8.467619000000001	8.297156	7.800491	9.896613	13.314279	5.015605	5.912066	3.5098309999999997	5.356455	5.50749	3.149378	4.69193	2.461282	2.580905	4.10197	7.449041	5.008977	5.719208999999999	4.7087129999999995	4.734001999999999	6.710960000000001	3.4188379999999996	5.232151999999999	2.771445	4.2433510000000005	4.946339	4.556662	4.884093	3.7176489999999998	2.6467400000000003	2.588327	3.3187309999999997	1.745783	2.265241	3.449932	3.296907	4.820874	2.7355009999999997	2.461618
MD11G1147300	3.845276	4.8266919999999995	5.513772	5.682945	6.466252	6.095959	5.60292	5.646145	6.404167	6.072869	7.277894	6.40134	4.7280120000000005	6.987671000000001	7.759247	4.393055	3.6372199999999997	3.7391059999999996	4.745107	5.692194000000001	6.033017	4.396622	3.689169	5.116147	4.9126449999999995	4.350982	6.62085	5.390733	4.543413	3.084063	4.92897	5.044188	4.088952	5.039534	4.9131800000000005	5.559387999999999	7.436792	6.52986	11.041381	11.585434	10.411844	12.885798	11.093339	9.760785	3.138824	5.120833999999999	7.641489999999999	5.369105	5.295603
MD11G1147400	0.0	0.298994	0.0	0.0	0.5810649999999999	0.0	0.0	0.0	0.67438	0.0	0.0	0.0	0.9497200000000001	0.533036	0.503247	0.0	0.0	0.0	0.0	0.0	0.0	0.0	0.0	0.0	0.0	0.0	0.75153	0.0	0.0	0.0	0.0	0.0	0.0	0.0	0.0	0.0	0.0	0.0	0.0	0.0	0.0	0.0	0.0	0.0	0.0	0.0	0.0	0.0	0.0
MD11G1147500	5.859776	10.128186	4.878627	7.315188	7.232719	8.613521	5.547894	3.66652	8.61326	16.327582999999997	11.098433	14.065114999999999	15.376859	18.629278	14.408228	13.872248	12.075072	11.035288000000001	15.807611999999999	15.805132	15.580843	17.265992999999998	9.784355	22.461422	18.866314000000003	23.066631	21.309008	21.654764	19.408860999999998	24.092142000000003	21.08222	11.27337	16.47983	17.915815	18.990532	20.643045	8.705021	9.337713	9.727513	10.315374	21.809599	17.965559	19.666809	15.127567	9.399942999999999	6.372789	10.573055	9.799603999999999	5.7079629999999995
MD11G1147600	0.0	0.800838	0.0	1.655877	0.713007	1.305744	1.51728	0.8840530000000001	1.404866	1.0079360000000002	2.8713919999999997	2.035715	2.754112	2.249318	1.991469	0.8981620000000001	0.0	1.219042	0.543199	0.9429719999999999	0.591586	0.5121560000000001	0.0	0.0	0.49139799999999995	1.0441209999999999	0.812549	0.6741229999999999	1.197734	0.454979	1.9339240000000002	0.970985	0.933531	0.5973430000000001	0.0	1.005047	0.645315	1.114493	0.0	2.531716	3.621464	1.067403	2.082175	2.202322	0.0	0.405046	0.0	0.0	0.0
MD11G1147800	1.676477	3.9321059999999997	4.089969	2.3864549999999998	2.721085	2.872389	2.2913	1.350314	2.008627	2.102325	1.8399470000000002	3.08849	4.607882	4.523129	5.017469	2.4122779999999997	3.193253	2.3771869999999997	1.9463740000000003	2.120206	2.149379	2.622097	2.839934	2.883684	3.301446	4.280917	3.548571	3.589465	3.4302300000000003	3.1098209999999997	4.806257	3.602672	5.536898000000001	6.125587	6.048651	6.459647	3.934872	3.824818	4.098877	4.757998000000001	5.431483999999999	3.68968	5.364276	5.793977	3.938082	5.503685	4.237733	5.793926	3.8592440000000003
MD11G1148000	0.0	0.0	1.228352	0.0	2.513103	0.0	0.0	0.0	0.0	4.094111	3.032147	0.0	2.307138	3.28289	0.0	0.0	0.0	0.0	0.0	0.0	0.0	0.0	0.0	0.0	0.0	0.0	0.0	0.0	0.0	0.0	0.0	0.0	0.0	0.0	0.0	0.0	0.0	0.0	0.0	0.0	0.474734	0.0	0.0	1.1682540000000001	1.894881	0.0	0.0	0.0	0.0
MD11G1148200	78.45444499999999	85.729675	70.09758000000001	88.79995699999999	97.29656999999999	98.956772	76.030197	81.891747	67.534134	99.916382	86.988968	92.547821	77.597336	68.93029	72.563538	50.054539	66.826157	53.465073	39.660034	36.408297999999995	32.986622	27.239971	8.484571	36.814442	21.905386	18.969998999999998	30.019965999999997	13.485899	20.501286	13.424176000000001	11.947754	14.849519	12.201544	11.972536999999999	12.066419999999999	12.508677	20.457479	15.040883	12.376339999999999	16.725732999999998	12.745894	17.941326	10.843171	11.696613000000001	86.347404	77.056679	76.179008	75.874016	75.70740500000001
MD11G1148400	0.0	0.0	0.0	0.0	0.0	0.0	0.0	0.0	0.0	0.0	0.0	0.0	0.0	0.0	0.0	0.0	0.0	0.0	0.0	0.0	0.0	0.0	0.0	0.0	0.0	0.0	0.0	0.0	0.0	0.0	0.0	0.0	0.0	0.0	0.0	0.0	0.0	0.0	0.0	0.0	0.0	0.0	0.0	0.0	0.0	0.0	0.0	0.0	0.0
MD11G1148500	16.881214	17.501542999999998	19.619754999999998	7.107883	9.919642	12.477742	10.841238	4.405344	4.755927	4.990438	3.987607	3.2516580000000004	6.486394000000001	9.997545	5.9087819999999995	6.3877690000000005	8.758595	5.67582	8.706858	9.840949	11.077976	12.060543	11.787023	9.513274000000001	14.067689000000001	12.645175	9.615730000000001	11.215428999999999	10.968635	11.534913000000001	15.811835	13.426177	13.089869	14.690317000000002	14.641353	15.220877	16.486604999999997	12.390842999999998	11.090425	10.711134	9.497416000000001	11.998384	8.0428	8.599864	5.883783	8.515322	9.256276	6.609158	7.865678999999999
MD11G1148800	1.402259	0.738391	1.029175	2.779289	1.7306540000000001	1.7936169999999998	1.799149	0.0	0.0	0.0	0.0	0.0	0.768929	0.0	0.0	1.051444	0.0	0.0	0.670357	0.0	0.0	0.0	0.0	0.0	1.1033959999999998	0.0	0.0	0.0	2.488251	0.0	0.0	0.0	0.0	0.0	0.0	0.0	0.0	0.0	0.0	0.0	0.0	0.0	1.285898	0.0	0.80402	0.0	0.0	0.0	0.0
MD11G1148900	0.0	0.0	0.0	0.0	0.0	0.0	0.0	0.0	0.0	1.836886	0.0	0.0	0.0	0.0	0.0	0.0	0.0	0.0	0.0	0.0	0.0	0.0	0.0	1.554094	0.0	1.084883	0.0	0.0	0.0	0.0	0.0	0.0	0.0	0.0	0.0	0.0	0.0	0.0	0.0	0.0	0.0	0.0	0.0	0.0	0.0	0.0	0.0	0.0	0.0
MD11G1149100	0.724905	0.970017	1.6759240000000002	1.30285	2.883739	0.386341	0.8805219999999999	1.712457	1.149521	1.545046	2.883181	1.468091	0.9038930000000001	0.941943	1.2095770000000001	1.184277	1.631378	0.823183	0.715094	1.073439	1.9469720000000001	2.495926	0.0	1.218726	1.03244	1.390507	0.913034	2.2399459999999998	2.001081	1.573564	1.7561400000000003	3.534953	0.41913	2.331122	3.4203620000000003	1.028383	4.130057	1.094023	2.925841	1.183543	0.414685	2.125209	4.942861	0.805276	0.0	0.0	0.79714	0.472553	0.0
MD11G1149200	100.401627	96.27198	106.443848	76.733757	79.394211	21.32398	96.713753	86.350189	66.227104	41.627078999999995	59.614697	49.705425	36.320384999999995	34.351402	38.604729	31.604865999999998	23.292704	6.782085	21.117516000000002	14.817614	9.443142	21.164099	3.520153	12.654452000000001	14.021445000000002	18.70273	13.672398999999999	12.874198	11.761135000000001	19.060095	15.123639	19.576529999999998	18.019981	8.04248	17.951357	13.546726000000001	11.015573	10.956733999999999	10.053558	8.941985	6.6947399999999995	12.263619	9.923106	8.311059	31.205284000000002	47.089333	45.204861	54.429863	64.29989599999999
MD11G1149400	159.13943500000002	161.120697	197.21611000000001	163.936218	169.153625	230.184189	180.406219	151.194595	164.35063200000002	160.010666	127.262169	167.85696399999998	113.33483899999999	112.195412	129.21821599999998	97.500893	96.448814	131.10763500000002	87.070518	80.88754300000001	95.48078199999999	92.004639	248.223114	92.985878	94.1371	81.37384	94.91914399999999	95.079353	92.869225	98.948151	99.156494	115.939674	118.598541	125.31790900000001	117.03166200000001	112.411911	161.238098	166.277802	160.794952	145.554565	161.220383	141.353027	202.42871100000002	145.54628	117.046631	118.761482	108.328529	142.537521	124.634941
MD11G1149500	2.87486	2.892448	2.633134	3.45456	3.957865	3.9427239999999997	4.436051	4.712902	4.057134	3.4461589999999998	4.805072	4.239485	4.581875	6.500566	5.090979	2.198107	3.264326	4.9416519999999995	2.950141	3.536308	1.760545	2.902717	2.87098	1.949325	2.31595	1.551933	1.3238459999999999	2.70323	1.285369	1.8429520000000001	2.039574	2.013662	1.4387969999999999	3.136994	2.806898	1.6214309999999998	4.133755000000001	3.6695839999999995	2.52353	3.1690720000000003	3.4780019999999996	2.755558	2.272719	3.206102	2.362005	3.271203	2.180395	1.724898	2.2529630000000003
MD11G1149900	7.91321	5.787374	6.979017999999999	6.212296	8.441075999999999	9.455142	8.474556	5.457711	4.365405	4.7463940000000004	5.801807	4.56338	4.022521	4.248805	4.770752	3.70189	3.2650740000000003	3.252014	2.565059	2.7389040000000002	2.8722950000000003	2.774223	0.0	4.774467	3.130201	0.0	3.163752	2.430748	2.769892	2.815639	0.0	0.0	2.035731	3.419721	2.402302	3.434786	4.072876	4.217653	2.909893	2.964999	0.0	2.550435	2.1758040000000003	2.889883	6.796912	6.403944	7.3197220000000005	10.677461	8.877736
MD11G1150600	0.0	0.5486850000000001	0.0	0.767878	0.0	0.0	0.0	0.6659	0.0	0.0	0.0	0.407292	0.0	0.603854	0.0	0.0	0.0	0.0	0.8194170000000001	0.32295799999999997	0.0	0.334109	0.0	0.0	0.0	0.272998	0.357373	0.0	0.315679	0.482554	1.156188	0.20135	0.822883	0.710383	0.165805	0.0	0.0	0.0	0.0	0.0	0.52403	0.748484	0.0	0.3162	0.0	0.0	0.0	0.0	0.934408
MD11G1150800	0.0	0.0	0.0	0.0	0.478915	0.597784	0.0	0.7548239999999999	1.7725970000000002	0.0	1.047395	1.023569	1.7153740000000002	0.0	1.450251	0.49273500000000003	0.935588	0.0	0.0	1.818039	1.151427	1.149983	0.0	0.60124	0.0	0.675095	1.879894	0.0	0.0	0.0	0.0	0.95501	0.0	0.0	1.550821	0.0	0.0	0.73817	0.0	0.0	0.0	0.708389	0.0	0.0	0.0	0.0	0.9705389999999999	0.0	0.0
MD11G1150900	4.936486	5.607517	3.888847	8.135900999999999	0.0	7.0734520000000005	0.0	5.983181	9.475396	7.862928	7.081481	7.276708	5.646371	4.967557	5.958157	4.523438	3.6714839999999995	5.429718	7.033817999999999	4.035156	5.316832	5.430055	18.696157	3.9034949999999995	7.443627	8.127608	4.512674	7.690485000000001	4.567638	6.310921	9.252274	3.970074	6.75436	5.065182	4.31554	5.9536430000000005	6.16094	7.346174	0.0	4.00291	4.1185410000000005	7.236116	4.770299	3.8003699999999996	0.0	4.931712999999999	5.565302	8.031350999999999	5.88468
MD11G1151200	3.721051	4.300035	3.490175	3.209575	4.342813	1.105284	3.078393	2.872377	2.659916	1.7765669999999998	2.387296	3.267012	3.012538	1.713527	2.252597	1.445972	2.1806509999999997	0.0	1.000592	0.0	0.0	1.303828	0.373994	1.036805	2.023285	0.935149	2.329516	1.901979	1.50363	1.5692780000000002	2.846127	2.925408	1.365278	0.0	0.903392	2.0345880000000003	1.435582	0.6156560000000001	1.3058379999999998	1.207251	1.2091379999999998	2.0200709999999997	1.329405	2.370132	0.9994360000000001	1.937016	1.4998790000000002	1.55659	1.6564759999999998
MD11G1151400	0.894432	0.0	0.80975	1.7742060000000002	1.1511280000000002	0.648212	0.427965	0.49793999999999994	0.693709	1.367419	0.509981	0.502367	1.059872	0.0	0.0	0.0	0.0	0.0	0.0	0.0	0.0	0.0	0.0	0.0	0.0	0.0	0.0	0.0	0.0	0.0	0.0	0.6771199999999999	0.0	0.0	0.0	0.0	0.0	0.0	0.0	0.0	0.0	0.0	0.0	0.0	0.0	0.0	0.0	0.0	0.0
MD11G1151500	5.22136	5.531537	5.694861	4.752091	4.167828	4.754214	4.4867989999999995	4.910955	3.743632	4.723943	4.750407	4.659832	2.809798	4.505675	3.8289	3.8524839999999996	2.5938790000000003	2.783958	3.5500870000000004	3.517181	2.460517	2.812615	1.7758740000000002	2.518358	1.849652	2.52858	2.382933	3.7685809999999997	2.514453	3.211907	3.05991	2.784417	2.6337759999999997	3.0587169999999997	3.059571	1.961413	2.770455	2.212164	2.309719	2.2129950000000003	2.825832	3.141641	3.030842	2.160158	2.293528	3.395365	2.3159080000000003	3.097809	2.661299
MD11G1151700	18.071234	20.985466	16.15494	19.593672	21.899239	21.373459	21.067757	20.322559	20.377879999999998	20.108854	20.248322	21.392935	17.969246	17.580935999999998	20.857241000000002	15.681207999999998	17.765127	23.260689000000003	14.040128	18.384239	19.061241	16.308504	25.008329	14.712463	18.648287	22.064753	16.843344000000002	18.382099	18.235595999999997	17.147665	16.986088	18.250734	15.033175	17.760239000000002	15.921535999999998	14.589602	15.349401	16.664452	14.936034	14.237672	14.643651	16.153316	14.025594	12.017338	12.452742	12.174263	12.03171	10.268023	9.888582000000001
MD11G1151800	0.0	0.0	0.0	4.893257	0.0	0.0	0.0	0.0	0.0	0.0	0.0	0.0	1.669302	0.0	0.0	0.0	0.0	0.0	0.0	0.0	2.5274669999999997	0.0	0.0	0.0	0.0	0.0	0.0	0.0	0.0	0.0	0.0	0.0	0.0	0.0	0.0	0.0	0.0	0.0	0.0	0.0	0.0	0.0	2.059877	0.0	0.0	0.0	0.0	0.0	0.0
MD11G1152100	6.048854	5.3054440000000005	3.647214	3.610301	5.149627	4.07751	3.710982	4.519737	4.040693	5.118014	4.486313	4.721903	5.999089	0.0	4.146912	2.1857599999999997	2.792405	3.1652299999999998	3.300622	4.042244	3.0476490000000003	3.405619	3.379771	1.702178	3.789533	2.833104	2.641661	4.130196	2.858873	0.0	5.47066	5.232069999999999	4.356883	5.188836	3.58061	4.1936230000000005	7.8417520000000005	6.585999	5.095372	3.972063	5.531294	6.956094	5.7196169999999995	5.078767	5.214373	4.944975	3.5080449999999996	5.7768690000000005	2.4975080000000003
MD11G1152200	14.124557999999999	11.877172999999999	12.007309	18.610067	13.376364	10.20502	13.199979	19.738670000000003	19.266226	30.327782	26.733615999999998	32.111027	21.953606	27.6241	26.938143	23.99139	17.871313	16.300995	24.352448000000003	14.275023000000001	20.525999	21.239407	11.948193	20.712767000000003	23.049232	19.557697	25.65204	18.106266	20.617064000000003	22.932914999999998	23.015036	38.380669	32.450039000000004	19.500162	20.410124	21.198401999999998	36.787418	27.325953000000002	28.719109000000003	36.23053	38.566177	39.448966999999996	32.923969	49.498665	13.045005999999999	16.500847	14.796676000000001	13.901645000000002	15.524166000000001
MD11G1152300	3.488373	2.125706	2.542791	0.074055	0.0	0.0	0.29645	0.45918000000000003	0.318162	0.255125	0.0	0.234895	0.0	0.042867	0.147671	0.18021900000000002	0.0	0.108741	0.0	0.0	0.0	0.0	0.0	0.0	0.0	0.09184099999999999	0.0	0.0	0.0	0.0	0.0	0.0	0.0	0.0	0.0	0.0	0.0	0.0	0.0	0.0	0.0	0.0	0.0	0.0	0.0	0.0	0.0	0.0	0.0
MD11G1152500	0.0	0.257459	0.0	0.0	0.0	0.0	0.0	0.0	0.0	0.0	0.0	0.0	0.0	0.0	0.0	0.0	0.0	0.0	0.0	0.379877	0.0	0.0	0.0	0.0	0.0	0.0	0.0	0.0	0.0	0.0	0.0	0.0	0.0	0.0	0.0	0.0	0.0	0.0	0.0	0.0	0.0	0.0	0.0	0.0	0.0	0.0	0.0	0.0	0.16530899999999998
MD11G1153300	0.0	0.0	0.31011500000000003	0.0	0.0	0.0	0.0	0.0	0.0	0.0	0.0	0.0	0.0	0.0	0.0	0.0	0.0	0.0	0.0	0.0	0.0	0.0	0.0	0.0	0.0	0.0	0.0	0.0	0.0	0.0	0.0	0.0	0.0	0.0	0.0	0.0	0.0	0.0	0.0	0.0	0.0	0.0	0.0	0.0	0.0	0.0	0.0	0.0	0.0
MD11G1153400	8.827473	7.8783389999999995	7.623424000000001	5.149653	6.646369	5.4407559999999995	5.712447	4.65531	4.43115	3.001889	4.101224	6.776967	7.119686	6.912902000000001	7.9062399999999995	3.716707	5.472126	2.404629	2.994212	4.781013	2.9537299999999997	2.845593	5.494181	2.348385	3.7021330000000003	2.225243	1.6687560000000001	3.368523	2.7549759999999996	1.989464	2.553291	4.105405	2.433559	3.5666800000000003	2.572041	3.2718990000000003	3.455993	6.628310000000001	4.683457	4.273082	5.877292	8.353482000000001	5.215343	5.583137000000001	4.029268	4.760343	3.33995	2.70114	4.942235
MD11G1153500	10.584583	9.747972	13.560739000000002	6.317931	8.081186	9.623198	12.254141	9.613764999999999	3.250721	2.885596	5.613645	4.847361	4.947321	5.2135169999999995	6.161825	9.298106	8.099008999999999	6.033996	10.628514	9.008521	9.17838	9.44537	12.276729	9.297991	11.452452000000001	11.473939	9.613434	16.883028	13.910148000000001	12.99894	9.798615	12.799769	13.738182	9.782367	11.560702000000001	10.646807	12.67953	13.043935000000001	10.640203999999999	10.908161999999999	8.758534	10.994424	11.101607000000001	9.302795	12.974689	14.591497	16.552418	14.642992000000001	15.918818
MD11G1153600	2.8391029999999997	2.758473	3.838158	2.5763580000000004	1.796677	2.621845	0.0	3.060693	2.192752	2.900347	2.45186	3.158712	4.027359	3.245384	3.85786	3.13338	3.180715	5.001078	5.245324	2.7905729999999997	4.070168	4.633062000000001	3.5891019999999996	3.981902	4.673018	3.672143	4.432112	4.248132	3.3107269999999995	4.832965	4.1683449999999995	5.554406	4.067465	3.0292779999999997	3.631819	5.90843	5.239264	5.703208999999999	5.52153	4.999562	4.139908	6.9679899999999995	6.909178	0.0	2.592158	3.167454	2.665676	5.005252	4.2498309999999995
MD11G1153700	0.0	0.0	0.0	0.0	0.0	0.0	0.0	0.0	0.0	0.0	0.0	0.0	0.0	0.0	0.0	0.0	0.0	0.0	0.0	0.0	0.0	0.0	0.0	0.0	0.0	0.0	0.0	0.0	0.0	0.0	0.0	0.0	0.0	0.0	0.0	0.0	0.0	0.0	0.0	0.0	0.0	0.0	0.0	0.0	0.0	0.0	0.0	0.0	0.0
MD11G1154100	0.0	0.0	0.0	1.4875040000000002	0.0	0.0	0.0	0.0	0.0	0.0	0.0	0.86979	0.0	0.0	0.0	0.0	0.0	0.0	0.0	0.0	0.0	0.0	0.0	0.0	2.297165	6.456892	2.590418	0.0	0.0	0.0	0.0	0.0	0.0	0.0	0.0	0.0	0.0	0.0	0.0	0.0	0.0	0.0	0.0	0.0	0.0	0.0	0.0	0.0	0.0
MD11G1154500	65.462212	74.055199	55.351078	70.974419	64.50878900000001	42.310463	60.48978	67.528046	82.302025	59.925838	68.000725	72.132019	67.735138	75.65140500000001	74.06012	75.93950699999999	73.858078	56.902060999999996	61.198195999999996	67.698799	43.290894	71.230896	49.332522999999995	48.229374	61.850361	65.418747	59.180347	61.41851	61.889309	62.233589	77.623131	62.51622	65.224083	51.10675	72.425865	64.144485	73.333977	71.697014	62.668976	54.94405	50.619846	57.39364200000001	64.769127	47.304314	49.138676000000004	45.610744	47.272296999999995	51.035175	54.431087
MD11G1154700	0.0	0.0	0.0	0.0	0.676487	0.0	0.0	0.0	0.0	0.0	0.0	0.0	0.0	0.0	0.0	0.0	0.0	0.0	0.0	0.0	0.0	0.0	0.0	0.0	0.0	0.0	0.0	0.0	0.0	0.0	0.0	0.0	0.0	0.0	0.0	0.0	0.0	0.0	0.0	0.26107199999999997	0.0	0.0	0.0	0.0	0.0	0.0	0.0	0.0	0.0
MD11G1154900	1.8365619999999998	1.749875	0.556326	0.899021	2.1662220000000003	1.056486	1.2347569999999999	2.202594	0.879725	0.0	0.0	1.443534	1.7093049999999999	1.7300490000000002	1.6456529999999998	1.406517	1.733084	1.516765	1.7251279999999998	1.681193	1.4458879999999998	1.094975	0.0	1.111469	1.405725	1.494552	1.345317	1.3790200000000001	1.231	1.509598	1.70575	0.795505	1.998104	0.0	1.0243879999999999	0.606553	1.137078	0.6836939999999999	0.9373049999999999	1.278872	1.7404110000000002	2.436974	2.069888	1.8429380000000002	0.842326	1.8885049999999999	2.4296860000000002	2.16295	1.41469
MD11G1155000	83.170158	64.34528399999999	84.882408	77.747742	70.74633	75.280457	88.195724	86.368401	66.372574	79.17472099999999	75.293144	75.01808199999999	74.885635	79.58033	78.786118	88.656502	87.909599	82.06126400000001	83.418114	79.00909399999999	85.172028	83.894035	48.985649	86.65448	87.9758	96.666748	84.720955	87.983902	101.20607	98.43441800000001	98.486519	94.347977	88.578476	99.072052	95.025101	98.451302	94.50350999999999	110.78607199999999	101.772163	84.262039	87.98712900000001	85.083473	70.786278	78.902588	86.096024	84.97620400000001	84.02407099999999	79.955635	83.331703
MD11G1155100	6.618823	5.6703529999999995	6.658478999999999	8.483255	5.845583	6.038126	7.133525	7.616175	6.70418	9.867035000000001	9.765671000000001	8.719416	12.948495	11.92792	13.518523000000002	11.723582	11.989271	12.40188	8.586988999999999	8.943553	8.714969	10.427009	9.099942	12.381577	10.55685	10.837337	10.652938	11.918426	10.307143	9.863277	10.994054	9.63071	10.938004	10.323286	12.602969	10.443698	10.436863	10.105966	10.792406	8.032065	8.165772	9.252229	8.57347	6.6793960000000006	5.153805999999999	5.3654720000000005	7.146043	4.833826	4.95061
MD11G1155800	0.0	0.0	0.0	0.0	0.0	0.0	0.0	0.0	0.0	0.0	0.0	0.0	0.0	0.0	0.0	0.0	0.0	0.0	0.0	0.0	0.0	0.0	0.0	0.0	0.0	0.0	0.0	0.0	0.0	0.0	0.0	0.0	0.0	0.0	0.0	0.0	0.0	0.0	0.0	0.0	0.0	0.0	0.0	0.0	0.0	0.0	0.0	0.0	0.0
MD11G1156100	1.881373	2.413908	3.060591	2.222861	2.92366	1.9548009999999998	2.019021	2.81683	2.554478	1.677187	1.048784	1.62772	1.2505760000000001	1.317461	1.372448	1.936655	0.983914	0.962326	1.454682	1.382659	1.355703	1.646839	1.919531	1.815221	1.14189	1.206601	1.8888049999999998	0.930143	1.696162	1.046529	1.0146	1.209071	1.437771	1.064439	1.9727119999999998	0.847894	1.383468	0.931193	0.9851489999999999	0.0	0.889073	0.0	0.892407	0.0	1.153856	1.8689779999999998	1.401255	1.618895	1.26801
MD11G1156300	18.450094	12.278071	13.733926	11.764844	12.220219	16.222813000000002	11.736884	11.129116999999999	9.348821000000001	13.907537	12.487333	13.445734	15.575604	17.971125	13.993413	16.338221	15.427953	22.20167	16.314373	16.189954999999998	19.227221	16.562282999999997	39.476944	14.438604000000002	15.845276	14.405504	15.407753	13.688344	16.465481	14.667620000000001	19.269479999999998	14.677591	14.504094	20.943996	21.050438	14.826692000000001	23.676506	22.869186	18.690853	18.234514	19.260078	20.204882	10.077316	13.430357	14.477416	14.204592000000002	15.023407	13.507076999999999	13.850567999999999
MD11G1156400	18.202168	10.110156	15.405223000000001	7.603421000000001	9.246452	9.684227	9.896764	8.353516	9.842685000000001	8.753437	8.878213	8.131649000000001	6.018555999999999	6.348256	6.233878	6.617122	3.798322	7.270527	4.638330000000001	7.120738	6.805547	5.479927	7.423630999999999	6.400564	6.661261	3.9170949999999998	6.520442	7.652952	5.715845	4.052643	4.023624	3.88879	4.350658999999999	6.1112150000000005	4.708725	5.721253	6.296406	4.877948	3.262229	3.954861	5.718709	4.563631	2.6658470000000003	4.6318980000000005	8.681636	9.185699000000001	9.324806	10.463927	8.796936
MD11G1156500	432.13491799999997	382.95465099999996	378.87796000000003	397.419067	420.36987300000004	466.283966	361.115631	354.585571	398.26715099999996	405.665802	368.432007	372.518829	297.46768199999997	340.314392	320.72668500000003	167.877396	175.69378700000001	248.716858	154.55453500000002	142.558777	149.002747	137.305847	245.268509	161.040665	125.331268	126.403671	156.249695	173.23199499999998	180.279922	156.002716	195.63128700000001	187.935501	215.94810499999997	281.724762	264.502838	291.330048	389.45047	379.23330699999997	337.471832	178.23146100000002	240.37043799999998	259.818268	145.694077	177.535309	391.54931600000003	297.119995	334.014282	389.170471	365.669739
MD11G1156600	0.0	0.0	0.0	0.0	0.0	0.0	0.0	0.0	0.0	0.0	0.0	0.0	0.0	0.0	0.0	0.0	0.0	0.0	0.0	0.0	0.0	0.0	0.0	0.0	0.0	0.0	0.0	0.0	0.0	0.0	0.0	0.0	0.0	0.0	0.0	0.0	1.451286	0.0	0.0	0.0	0.0	0.0	0.0	0.0	0.0	0.0	0.0	0.0	0.0
MD11G1156700	0.0	9.097033999999999	7.682892	17.945345	11.836428	0.0	11.929946000000001	13.990017000000002	15.635456	0.0	0.0	12.587425	0.0	0.0	0.0	10.652873	0.0	0.0	13.064239	0.0	0.0	15.379856	0.0	0.0	13.987741	15.708485000000001	15.141219	0.0	0.0	15.092277	17.86751	0.0	17.222328	0.0	0.0	14.333154	22.813574	20.26894	16.848143	0.0	19.149584	42.43026	27.873428000000004	32.825615	0.0	0.0	0.0	0.0	0.0
MD11G1156800	22.712206	24.780552	24.534931	43.300990999999996	39.329094	19.942923	29.976972999999997	26.006166	38.483047	49.860577	43.652363	31.390606	27.894707	43.230461	28.633778000000003	33.692844	29.844662	16.886936	38.599724	51.933113	37.340084000000004	38.11507	6.1858830000000005	37.259361	29.356512	34.225821999999994	35.05611	44.259215999999995	33.629883	30.85323	37.558323	42.329239	38.723408	20.258705	36.979733	40.148232	57.768024	49.911682	55.922173	68.21093	75.112236	101.21684300000001	92.481133	87.34613	33.621964	44.70327	33.025631	32.171397999999996	37.326721
MD11G1157100	0.0	0.0	0.0	0.0	0.0	0.0	0.0	0.0	0.0	0.0	0.0	0.0	0.0	0.0	0.431571	0.0	0.0	0.0	0.0	0.0	0.0	0.0	0.0	0.0	0.0	0.0	0.0	0.0	0.0	1.034402	0.0	0.0	0.0	0.0	0.9133459999999999	0.0	0.0	0.0	0.0	0.0	0.0	0.0	0.0	0.0	0.0	0.0	0.0	0.0	0.0
MD11G1157400	2.644384	1.9402220000000001	1.700695	0.964915	1.818707	1.9944810000000002	2.149695	1.3633440000000001	1.083124	1.2111	0.7532260000000001	1.413966	1.393882	1.776215	0.856239	0.6568390000000001	1.7945669999999998	1.564466	1.091106	1.54024	0.0	1.124009	0.0	0.8641700000000001	1.578717	1.635384	1.380199	1.345695	0.891858	1.0377	0.882279	1.288174	0.651249	1.7451400000000001	0.932609	1.505957	0.590797	0.589695	0.883101	0.503848	1.033674	0.390185	0.87787	0.374965	1.214258	1.292149	1.117385	2.093948	0.977628
MD11G1157600	0.418946	0.34242100000000003	0.261358	1.0649440000000001	0.22083899999999998	0.173663	0.349463	0.622483	1.304085	0.34725	0.40570300000000004	0.418678	0.281053	0.0	0.26321500000000003	0.15018399999999998	0.0	0.09817100000000001	0.116566	0.107306	0.425562	0.0	0.13805	0.14768299999999998	0.0	0.0	0.030199	0.0	0.0	0.0	0.0	0.453991	0.0	0.0	0.038419	0.5660350000000001	0.0	0.0	0.10375999999999999	0.0	0.0	0.0	0.0	0.14774400000000001	0.251619	0.17437	0.332058	0.130049	0.0
MD11G1157800	3.038475	4.476687	3.068373	2.014782	4.418238	3.027763	3.090907	1.252898	2.487007	1.307459	0.875707	1.429792	0.0	0.19885	0.68348	0.447867	0.0	1.1615739999999999	0.303369	0.0	0.667828	1.027922	0.0	0.718858	0.37750100000000003	0.456474	0.864592	1.529477	1.14676	0.536205	1.2606950000000001	1.6438689999999998	1.561992	1.898723	0.7966949999999999	1.047444	1.183538	2.485687	1.739363	0.725811	1.0735	1.10735	0.588175	0.0	2.149609	0.58573	2.1526080000000003	1.114959	2.348906
MD11G1157900	70.879311	77.053444	72.59320100000001	68.553627	88.900757	89.019913	64.024773	54.248459	76.915878	73.475441	65.77327	60.78651	46.129333	55.338791	56.822315	33.536121	38.018021000000005	39.283504	32.469597	36.180717	33.515285	33.821533	0.0	30.279304999999997	34.944389	33.697243	31.944658	42.814445	39.510452	29.838127000000004	27.665127000000002	40.528599	36.062607	36.132225	31.295166	33.500034	37.149105	40.247271999999995	40.68898	25.812681	28.750374	33.118183	27.989655	26.45137	64.24501	51.708157	54.020203	53.553169	52.005764
MD11G1158000	0.0	0.583398	0.0	0.0	0.0	0.0	0.0	0.0	0.0	0.0	0.635015	0.0	0.0	0.0	0.0	0.0	0.0	0.0	0.0	0.0	0.0	0.0	0.0	0.0	0.0	0.0	0.0	0.0	0.0	0.0	0.0	0.0	0.0	0.0	0.0	0.0	0.0	0.0	0.0	0.0	0.0	0.0	0.0	0.0	0.0	0.0	0.0	0.0	0.0
MD11G1158100	17.205482	11.275942	11.804976	6.4477709999999995	10.131207	12.184216000000001	7.662458999999999	7.747897	11.372309	7.051144	6.775766	6.591322	6.130687	5.315094	6.161222	5.152327	0.0	5.594453	3.736454	8.320875	5.505969	6.933388000000001	5.322315000000001	8.714482	4.28472	4.760899	8.320139	9.842858999999999	9.604766999999999	8.091241	9.198069	6.203648	13.239932000000001	8.210234	7.3035559999999995	4.376244	6.705363	6.735264999999999	7.128498	6.011826999999999	7.962439	4.625557	7.336939999999999	5.050175	10.709553999999999	7.592407000000001	7.596916	13.764849	9.00506
MD11G1158200	0.353046	0.0	0.0	0.0	0.986187	0.0	0.0	0.392946	0.0	0.0	0.0	0.0	0.934184	0.0	0.0	0.0	0.0	0.0	0.0	0.0	0.0	0.0	0.0	0.0	0.0	0.0	0.0	0.0	0.0	0.0	0.0	0.0	0.0	0.0	0.0	0.8414219999999999	0.8844479999999999	1.241233	0.974664	1.152332	0.0	0.0	1.4181030000000001	0.0	0.0	0.0	0.0	0.0	0.0
MD11G1158400	0.0	0.0	0.0	0.0	0.0	0.0	0.0	0.0	0.0	0.0	0.0	0.0	0.0	0.0	0.0	0.0	0.0	0.0	0.0	0.0	0.0	0.0	0.0	0.0	0.0	0.0	0.0	0.0	0.0	0.0	0.0	0.0	0.188133	0.0	0.0	0.0	0.0	0.0	0.0	0.0	0.0	0.0	0.0	0.0	0.0	0.0	0.0	0.0	0.0
MD11G1158500	0.0	0.0	0.0	0.0	2.3528569999999998	1.781234	0.0	0.0	2.143771	0.0	0.0	1.128415	0.0	0.0	0.0	0.0	0.0	0.0	0.0	0.0	0.0	0.0	0.0	0.0	0.0	0.0	0.0	0.0	0.0	0.0	0.900164	0.0	0.0	1.692482	1.5334	0.0	0.0	0.0	0.0	0.0	0.0	1.7431900000000002	0.0	0.0	0.0	0.0	0.0	0.0	0.0
MD11G1158800	14.6743	11.180639	13.121766000000001	12.935839999999999	13.275847	17.399739999999998	14.318289000000002	11.940405	11.616771	13.781241	14.832779	14.943853	13.707560999999998	16.001726	15.933335999999999	16.325748	15.694234	19.264936	16.043709	17.984192	19.797455	19.330069	29.439476000000003	16.330275	18.565506	22.588741	19.729029	22.843061	19.753204	20.318569	19.954445	18.299091	16.219469	20.047892	22.500648	19.241024	18.133779999999998	18.839533	19.998907	17.418694	19.380995000000002	20.766674	16.910095000000002	18.233009	15.752115	15.891268	17.477934	17.686153	18.295242000000002
MD11G1159000	0.37502199999999997	0.0	0.0	0.0	0.0	0.11611600000000001	0.0	0.0	0.28412800000000005	0.0	0.0	0.320265	0.0	0.0	0.0	0.0	0.0	0.0	0.0	0.0	0.0	0.0	0.0	0.0	0.0	0.0	0.0	0.0	0.0	0.0	0.0	0.0	0.0	0.0	0.0	0.0	0.0	0.0	0.0	0.0	0.0	0.0	0.0	0.0	0.0	0.0	0.0	0.0	0.0
MD11G1159100	2.552496	0.318823	0.69323	0.10719000000000001	3.3735459999999997	0.308556	1.029859	0.355734	3.7809779999999997	2.0559439999999998	0.610874	1.343834	1.145298	1.2064780000000002	0.243319	0.386864	0.0	0.0	0.513878	0.0	0.0	1.592006	0.0	0.0	0.0	1.1973639999999999	38.414776	0.7994939999999999	0.0	0.804605	0.0	0.0	0.342377	0.0	0.0	0.0	0.0	0.0	0.0	0.582961	10.274555	1.352484	1.619048	2.793598	0.0	0.0	0.0	0.0	0.0
MD11G1159200	2.829523	2.233996	2.8511319999999998	6.445178	5.310404	2.2159459999999997	2.193454	6.920197999999999	9.197801	13.454634	10.799149	12.306153	19.085537	18.343132	16.870329	11.633753	16.367401	12.934797999999999	11.156054	14.862701999999999	13.401279	13.563151999999999	4.644488	10.599685000000001	13.077100999999999	18.753681	20.793447	21.74584	19.611645000000003	19.355598	20.139824	22.176031	20.946848000000003	18.322206	21.676638	18.977314	10.812155	11.908727	11.902408	8.817463	14.393846	13.144982999999998	6.500782	8.384509	5.800267	5.477741	5.847277	4.346615	5.327953
MD11G1159300	157.010162	148.229782	144.214493	137.383652	153.793335	149.088806	165.553696	146.962387	158.731049	173.51062	148.607849	136.573639	173.882263	161.38736	149.161224	160.124146	168.524017	205.107452	145.299332	169.51191699999998	159.86248799999998	152.748245	167.211746	126.503822	117.721649	138.720947	160.3452	139.380157	130.021225	127.461739	116.130402	114.487076	130.63253799999998	114.481827	104.01837900000001	97.648643	113.958794	126.33567	107.291473	94.114761	136.913254	139.943069	109.941994	123.060753	142.914642	187.610657	148.498962	139.660782	134.88403300000002
MD11G1159400	8.527378	12.651008000000001	8.401860000000001	11.665596	13.209466	12.574249	9.090494	10.819428	11.299133	12.210102000000001	11.557153	12.479693	11.169445	12.827425	14.474539000000002	11.426994	11.669055	16.745777	11.530066999999999	10.147223	12.750142	7.84587	13.124519	7.594564999999999	12.578225999999999	12.317328999999999	12.089038	11.676078	13.382189000000002	11.579696	10.663997	14.09414	12.890997	15.012367000000001	10.358972	9.192433	17.457428	16.301941	13.941641	15.22719	18.632182999999998	15.088792999999999	16.803959	13.582533999999999	10.843964	13.710189999999999	14.875504000000001	10.640174	12.567304
MD11G1159600	14.376804000000002	12.869533	13.551772	7.979763	8.749614	8.214847	9.33988	8.515258	8.278584	4.559178	4.444646	4.644446	3.056243	5.300694999999999	3.996724	4.19499	5.126493	4.759599	5.112995	4.747744	5.364997	5.222514	3.680343	5.248378	3.8758559999999997	2.894511	4.136127	5.3854809999999995	4.321728	5.621814	5.576569999999999	6.33592	5.7286589999999995	9.444587	7.150809	8.709442999999998	9.476797999999999	10.717571000000001	11.116722	9.45772	7.067133999999999	8.722754	7.840471000000001	8.158437	5.794732	9.81683	6.780581	6.794308999999999	6.842117999999999
MD11G1159700	17.482264999999998	10.747389	16.934412	15.054281	11.342894	12.910874	11.680813	12.817905999999999	13.882917	15.073407999999999	11.304451	9.424685	12.345882000000001	14.645399	19.277796	11.236941999999999	12.067763000000001	14.135006	9.769371000000001	13.458266	5.917153	10.095104	6.643689999999999	6.932399	11.204787	9.086644999999999	12.539642	13.931544	10.416484	8.537659	12.051514	9.355392	7.77142	10.751135000000001	13.950047	13.137873999999998	8.91865	8.083828	10.503084	13.017949	10.30307	11.121056	9.729598	11.818502	8.778609	12.256153	8.557542	6.151813	5.887935
MD11G1159800	1.7244810000000002	0.0	1.641239	0.9875809999999999	1.7052770000000002	1.578859	1.763981	0.0	2.2712939999999997	2.026021	0.0	1.8874520000000001	1.3097299999999998	1.716047	1.641586	1.1202	0.9352959999999999	0.867258	0.800145	1.4089129999999999	0.0	1.1216700000000002	1.0030700000000001	0.730114	1.099414	0.410553	0.927103	0.9153950000000001	0.881898	1.032109	0.6944600000000001	0.27832399999999996	0.0	2.1067110000000002	0.0	0.0	0.0	1.115728	0.0	1.8647040000000001	2.042954	3.190779	0.0	1.242399	0.0	0.0	0.7262529999999999	0.6449060000000001	1.659301
MD11G1160000	0.0	0.0	0.0	0.0	0.0	0.0	0.0	0.0	0.0	0.0	0.0	0.0	0.0	0.0	0.0	0.0	0.0	0.0	0.0	0.0	0.0	0.0	0.0	0.0	0.0	0.0	0.0	0.0	0.0	0.0	0.0	0.0	0.0	0.0	0.0	0.0	0.0	0.0	0.0	0.0	0.0	0.0	0.0	0.0	0.0	0.0	0.0	0.0	0.0
MD11G1160100	6.6988270000000005	5.464007	8.674425	4.762464	6.6257660000000005	8.677673	5.46005	6.67317	5.608442	3.902818	4.313306	4.748832	4.62579	3.84367	5.686732	4.509027	4.740931	3.3900370000000004	5.083857	4.64278	6.019817	4.781688	5.498541	5.503009	5.378123	4.675351999999999	4.988368	5.895183	5.158757	6.058851	5.832396	5.9289760000000005	7.605312	9.566514	5.832315	4.87115	10.411408	11.032213	9.431025	6.324446	7.364885000000001	8.87151	5.922966000000001	5.494756	6.360602	6.420286	6.952534	5.175694999999999	6.3468480000000005
MD11G1160300	65.738373	79.330627	74.065163	67.90155	67.974594	53.970820999999994	59.676189	61.524899	69.671112	62.739353	53.199516	54.657509	61.970195999999994	55.005726	69.37844100000001	55.377421999999996	59.395844	50.186794	71.578438	85.154297	74.183472	78.129631	33.999489000000004	65.147064	76.348824	83.459457	92.455826	99.046799	85.57641600000001	94.31002	90.11998	98.263374	100.94828000000001	91.58048199999999	93.910461	82.733261	124.388145	132.290878	142.26683	153.207748	163.603226	173.913589	130.175598	149.610672	84.046738	81.006874	75.462402	60.709267000000004	80.050156
MD11G1160500	0.0	0.0	0.0	0.0	2.753572	0.0	0.0	0.0	0.0	0.571308	1.1668450000000001	0.0	0.0	0.0	0.0	0.0	0.0	0.0	0.0	0.0	0.0	0.0	0.0	0.0	0.0	0.0	0.0	0.0	0.0	0.0	0.0	0.0	0.0	0.0	0.0	0.0	0.0	0.0	2.201132	1.435816	3.072581	0.922932	0.0	0.0	0.0	0.0	0.0	0.0	0.0
MD11G1160600	42.919959999999996	42.947926	51.150166	32.496502	38.695190000000004	45.963017	46.831661	39.698935999999996	34.261555	25.835112	39.677528	25.123323000000003	23.935806	22.976871	17.768089	30.690047999999997	20.373198000000002	24.281408	21.654545000000002	19.740614	15.498192999999999	22.646626	34.034172	18.078245000000003	19.534925	18.318863	17.573014999999998	12.324023	14.816964000000002	19.244356	9.384718	11.680888000000001	13.210526999999999	14.725303	18.711983	9.648007000000002	10.624057	12.368319	12.74428	14.865310999999998	15.030002	19.237761	23.341978	17.607895000000003	31.796621000000002	39.246357	40.307323	27.370007	36.252903
MD11G1160700	0.861118	0.782086	1.1724709999999998	1.267992	0.778411	0.8226559999999999	1.094362	0.975251	1.118101	0.950047	1.2266270000000001	1.1483809999999999	0.593657	0.8558899999999999	1.184077	0.803597	0.6352359999999999	0.845316	1.431991	0.8414459999999999	1.046089	0.728648	0.598912	1.100257	1.052738	0.9355540000000001	1.0084870000000001	1.080898	1.1025	1.0385280000000001	0.995603	1.284214	1.631046	1.220112	1.271987	1.109542	0.8321149999999999	1.009584	1.6491790000000002	0.73766	0.844174	1.183565	1.094147	0.535849	0.749304	0.6141949999999999	0.6817989999999999	1.790411	1.05912
MD11G1160800	5.873126	6.506301000000001	6.128896	6.371197	7.664821000000001	5.714996	5.921104	7.105022	5.800406	7.474606	3.8985559999999997	4.054485	4.733412	4.181871	4.691226	6.807908	6.130618	9.874500999999999	5.837596	7.114632	9.791022	7.764581	4.917547	9.533489	9.015364	9.532824	10.120148	5.8536980000000005	13.73991	8.035292	9.864498	7.1898789999999995	10.714945	11.262772	8.325808	9.466462	9.041369	10.205452000000001	12.474841	5.709893	8.685647	8.752524000000001	6.168033	6.287184	7.192214999999999	7.802567	6.8799529999999995	5.627736	10.348678
MD11G1161000	1.823484	1.62438	2.143768	2.349999	1.449586	1.20807	2.066016	3.050495	1.4984819999999999	3.159954	2.602045	2.290341	3.83541	4.630323000000001	3.231747	3.156676	3.751178	3.691444	3.173852	3.230586	3.444662	2.24444	0.0	3.221389	3.7124550000000003	3.8209720000000003	3.082968	2.8773459999999997	3.5981970000000003	3.164168	3.4787160000000004	3.7179800000000003	2.4722419999999996	2.5442560000000003	2.435466	3.016983	3.306229	3.109768	4.470518	1.576232	3.024325	3.401008	2.8047299999999997	3.4033	1.676834	2.3701369999999997	2.034131	1.4706270000000001	2.3843349999999996
MD11G1161100	0.0	0.44013900000000006	0.0	0.340652	0.17593399999999998	0.294822	0.0	0.45352	0.21582199999999999	0.21990300000000002	0.0	0.197891	0.317659	0.490674	0.0	0.0	0.0	0.0	0.275472	0.0	0.0	0.5462600000000001	0.0	0.177195	0.38305500000000003	0.795837	0.40542399999999995	0.415126	0.385423	0.49868500000000004	0.7736310000000001	0.0	0.0	0.56719	0.217898	0.391349	0.40365700000000004	0.565194	0.8994479999999999	0.22699899999999998	0.0	1.263785	0.421832	0.307258	0.33557	0.0	0.0	0.270463	0.22711900000000002
MD11G1161300	27.265421000000003	25.943807999999997	23.48328	25.241055	25.834124	24.226713	20.375666	26.613642	26.216972	21.372807	22.540298	22.432592	22.856531	26.804094	28.452646	20.772528	24.616943	20.513992000000002	22.687637	24.533468	24.588455	23.682766	22.332195000000002	20.226618	18.790642000000002	15.782447	19.433401	23.632935999999997	21.741993	19.047735	22.914217	19.975897	17.509254000000002	20.132851000000002	21.952915	16.010006	24.070364	17.528229	18.427195	21.837944	21.930004	20.738310000000002	20.957397	20.145176	17.112766	17.829565	18.883352	14.384793	19.868033999999998
MD11G1161900	1.040289	0.0	0.0	0.0	0.771798	0.0	0.0	0.329617	0.460672	0.0	0.0	0.580638	0.0	0.0	0.0	0.679515	0.740037	0.0	0.41663199999999995	0.351585	0.0	0.571566	0.536079	0.148883	0.508842	0.0	0.966108	0.215435	0.0	0.393998	0.17638199999999998	0.0	0.0	0.510154	0.44753699999999996	0.0	0.0	0.624541	0.39013400000000004	0.0	0.0	0.339765	0.5316529999999999	0.0	0.0	0.35704400000000003	0.313646	0.227248	0.23319600000000001
MD11G1162100	4.965189	7.4512339999999995	3.659038	2.687798	5.267377	4.269597	4.967366	3.7606349999999997	2.379747	1.6806130000000001	0.0	1.855315	2.909687	1.569269	1.497003	0.0	2.868329	1.454864	4.177428	2.758074	3.8424370000000003	3.742039	3.323153	3.808203	5.731336	3.6912239999999996	5.465305	4.957237	5.288818	5.3819930000000005	5.180105999999999	4.703085	5.143649	5.689358	4.882936	5.880815	5.821072	5.807297	7.748889	7.381189999999999	5.05377	8.06253	5.874918	6.032955	4.00795	4.065976	4.444094000000001	3.159575	2.84528
MD11G1162200	22.942465	23.710869	24.76516	20.959648	18.174664	19.406595000000003	23.471848	14.037476000000002	20.751974	13.830305	14.484717000000002	13.416507000000001	14.857817	17.516399	12.609397	12.322002000000001	9.245004	14.866708	9.292885	6.099334	7.761232000000001	10.322617999999999	7.140016	9.896828	8.092778	8.934261	10.401468	10.547362	10.566556	11.118312	13.551383999999999	13.626939000000002	12.485086	17.517067	16.256609	17.429699	21.684294	20.475475	16.650942	15.091253	15.675807	15.790853	13.825535999999998	10.904539999999999	19.285238	22.692051	20.620151999999997	13.108993	20.342236
MD11G1162300	0.0	0.0	0.0	0.0	0.0	0.0	0.0	0.9635450000000001	0.0	0.0	0.0	0.0	0.0	0.0	0.0	0.0	0.0	0.0	0.0	0.0	0.0	1.139199	0.0	0.0	0.0	0.0	0.0	0.0	0.0	0.0	0.0	0.0	0.0	0.0	0.0	0.0	0.0	0.0	0.0	0.0	0.0	0.0	0.0	0.0	0.0	0.0	0.0	0.0	0.0
MD11G1162400	1.6450200000000001	1.69335	2.097036	0.5587770000000001	1.2333459999999998	0.855764	0.223692	1.165009	1.5138850000000001	1.302582	0.752083	2.055327	2.646466	1.290371	1.020794	0.376203	0.660454	2.068987	1.310683	0.62463	1.976227	1.1600780000000002	2.449043	0.7725380000000001	1.426283	1.469296	0.625047	1.1482459999999999	1.598601	0.466653	2.30303	1.9211189999999998	1.189856	0.9659989999999999	2.14093	0.195251	1.9268619999999999	1.162405	0.9544530000000001	1.581325	1.8708330000000002	0.811279	0.747513	1.117556	2.073154	1.236646	1.8191	0.529774	1.538829
MD11G1162700	0.0	0.0	0.0	0.0	0.0	0.0	0.0	0.0	0.0	0.0	0.0	0.0	0.0	0.0	0.0	0.0	0.0	0.0	0.0	0.0	5.1731489999999996	5.038393	0.0	0.0	5.8174529999999995	5.206238	2.638882	0.0	5.462637	0.0	0.0	3.74024	0.0	0.0	0.0	0.0	5.6719610000000005	10.771621000000001	7.410424000000001	2.266089	0.0	0.0	0.0	0.0	0.0	5.6571050000000005	3.5194199999999998	0.0	3.386315
[truncated: 45,695 more rows]
[truncated: 98 more columns]
