# Supplementary material for: Towards identification of postharvest fruit quality transcriptomic markers in Malus domestica
Source: PLoS One. 2024 Mar 6;19(3):e0297015. doi: 10.1371/journal.pone.0297015 (PMC10917293; doi:10.1371/journal.pone.0297015)
Supplement: S1 File — Gene expression matrices of Malus domestica fruit reported in this study. Counts are reported as Transcripts per Million (TPM) reads. (ZIP) [file pone.0297015.s001.zip › Supplemental_File_1/README.md.txt]

Supplemental File 1

Gene Expression Matrices in TPM (Transcripts Per Million) and raw count. 
Processed by GEMmaker using Kallisto
