# Supplementary material for: Towards identification of postharvest fruit quality transcriptomic markers in Malus domestica
Source: PLoS One. 2024 Mar 6;19(3):e0297015. doi: 10.1371/journal.pone.0297015 (PMC10917293; doi:10.1371/journal.pone.0297015)
Supplement: S2 File — Alignment files of the 15 primers designed for qPCR verification in this study. (ZIP) [file pone.0297015.s002.zip]

Archive with 30 entries (30 files):
- Supplemental_File_2_GOI-Primer-Alignments/MD06G1043700_CDS-Primer_Alignment.fasta
- Supplemental_File_2_GOI-Primer-Alignments/MD06G1234300_CDS-Primer_Alignment.geneious.zip
- Supplemental_File_2_GOI-Primer-Alignments/MD03G1269800_CDS-Primer_Alignment.geneious.zip
- Supplemental_File_2_GOI-Primer-Alignments/MD06G1234300_CDS-Primer_Alignment.fasta
- Supplemental_File_2_GOI-Primer-Alignments/MD02G1031600_CDS-Primer_Alignment.fasta
- Supplemental_File_2_GOI-Primer-Alignments/MD02G1128700_CDS-Primer_Alignment.geneious.zip
- Supplemental_File_2_GOI-Primer-Alignments/MD02G1031600_CDS-Primer_Alignment.geneious.zip
- Supplemental_File_2_GOI-Primer-Alignments/MD01G1108000_CDS-Primer_Alignment.geneious.zip
- Supplemental_File_2_GOI-Primer-Alignments/MD17G1230100_CDS-Primer_Alignment.fasta
- Supplemental_File_2_GOI-Primer-Alignments/MD01G1108000_CDS-Primer_Alignment.fasta
- Supplemental_File_2_GOI-Primer-Alignments/MD09G1194300_CDS-Primer_Alignment.fasta
- Supplemental_File_2_GOI-Primer-Alignments/MD03G1269800_CDS-Primer_Alignment.fasta
- Supplemental_File_2_GOI-Primer-Alignments/MD02G1319100_CDS-Primer_Alignment.fasta
- Supplemental_File_2_GOI-Primer-Alignments/MD08G1205500_CDS-Primer_Alignment.fasta
- Supplemental_File_2_GOI-Primer-Alignments/MD03G1251900_CDS-Primer_Alignment.geneious.zip
- Supplemental_File_2_GOI-Primer-Alignments/MD10G1224100_CDS-Primer_Alignment.geneious.zip
- Supplemental_File_2_GOI-Primer-Alignments/MD09G1194300_CDS-Primer_Alignment.geneious.zip
- Supplemental_File_2_GOI-Primer-Alignments/MD02G1128700_CDS-Primer_Alignment.fasta
- Supplemental_File_2_GOI-Primer-Alignments/MD03G1190200_CDS-Primer_Alignment.fasta
- Supplemental_File_2_GOI-Primer-Alignments/MD10G1224100_CDS-Primer_Alignment.fasta
- Supplemental_File_2_GOI-Primer-Alignments/MD06G1043700_CDS-Primer_Alignment.geneious.zip
- Supplemental_File_2_GOI-Primer-Alignments/MD15G1303500_CDS-Primer_Alignment.fasta
- Supplemental_File_2_GOI-Primer-Alignments/MD03G1190200_CDS-Primer_Alignment.geneious.zip
- Supplemental_File_2_GOI-Primer-Alignments/MD03G1251900_CDS-Primer_Alignment.fasta
- Supplemental_File_2_GOI-Primer-Alignments/MD15G1303500_CDS-Primer_Alignment.geneious.zip
- Supplemental_File_2_GOI-Primer-Alignments/MD04G1100500_CDS-Primer_Alignment.geneious.zip
- Supplemental_File_2_GOI-Primer-Alignments/MD17G1230100_CDS-Primer_Alignment.geneious.zip
- Supplemental_File_2_GOI-Primer-Alignments/MD02G1319100_CDS-Primer_Alignment.geneious.zip
- Supplemental_File_2_GOI-Primer-Alignments/MD04G1100500_CDS-Primer_Alignment.fasta
- Supplemental_File_2_GOI-Primer-Alignments/MD08G1205500_CDS-Primer_Alignment.geneious.zip
