# Supplementary material for: Towards identification of postharvest fruit quality transcriptomic markers in Malus domestica
Source: PLoS One. 2024 Mar 6;19(3):e0297015. doi: 10.1371/journal.pone.0297015 (PMC10917293; doi:10.1371/journal.pone.0297015)
Supplement: S2 File — Alignment files of the 15 primers designed for qPCR verification in this study. (ZIP) [file pone.0297015.s002.zip › Supplemental_File_2_GOI-Primer-Alignments/MD06G1043700_CDS-Primer_Alignment.fasta]

>Mdg_06g004420
ATGGAATCAGTTTCCGGCGCTGCAAGGCGGCCTTGTTTCATCGACGAGGACGATGGGTTGGCCTCGCTGGCTGATATGGAAGCCGGGTTTTCCGGGTCCAACCACCCGTTTTATTCAAGGCCGATGTGTTTCGCGAGGCGGAGTGGCAGCTTCAGAAACGTTTCTCCCGCCATGGCTTCGTTTTCTTCGTCGTCTTCTTTTTCGCCGAGATCTGGGAGGTTCTGTGACGCCAGGTTTGAGGAGCACCACCAGCCCCATTTCTTGGATGCTTGTTTCCTCTGCAAGAAACCACTCGGTGATAACAGAGACATCTTCATGTACAGAGGTGACACTCCGTTCTGCAGTGAGGAGTGCAGAGATGAGCAGATAGAAATAGACGAGGCGAAGGAGAAGAACTGGAACCTCTCTTCCTCCATGAAAGCGCTGAGAAAAAGAGAGCAAAGGAAATCAAACAACTCAGCCAACACCGCCACCGCACAGGATTATCCTGTCCATACAGGCACAGTGGCAGCCGCTTAG
>Maldo_Gala_06g004420
ATGGAATCAGTT------GCTGCAAGGCGGCCTTGTTTCATCGACGAGGACGATGGGTTGGCCTCGCTGGCTGATATGGAAGCCGGGTTTTCCGGGTCCAACCACCCGTTTTATTCAAGGCCGATGTGTTTCGCGAGGCGGAGTGGCAGCTTCAGAAACGTTTCTCCCGCCATGGCTTCGTTTTCTTCGTCGTCTTCTTTTTCGCCGAGATCTGGGAGGTTCTGTGACGCCAGGTTTGAGGAGCACCACCAGCCCCATTTCTTGGATGCTTGTTTCCTCTGCAAGAAACCACTCGGTGATAACAGAGACATCTTCATGTACAGAGGTGACACTCCGTTCTGCAGTGAGGAGTGCAGAGATGAGCAGATAGAAATAGACGAGGCGAAGGAGAAGAACTGGAACCTCTCTTCCTCCATGAAAGCGCTGAGAAAAAGAGAGCAAAGGAAATCA---AACTCAGCCAA---CGCCACCGCACAGGATTATCCTGTCCATACAGGCACAGTGGCAGCCGCT---
>MD06G1043700_-_ORF_1_(frame_2)
ATGGAATCAGTTTCCGGCGCTGTAAGGCGGCCTTGTTTCATCGACGAGGACGATGGGTTGGCCTCGCTGGCTGATATGGAAGCCGGGTTTTCCGGGTCCAACCACCCGTTTTATTCAAGGCCGATGTGTTTCGCGAGGCGGAGTGGCAGCTTCAGAAACGTTTCTCCCGCCATGGCTTCGTTTTCTTCGTCGTCTTCTTTTTCGCCGAGATCTGGGAGGTTCTGTGACGCCAGGTTTGAGGAGCACCACCAGCCCCATTTCTTGGATGCTTGTTTCCTCTGCAAGAAACCACTCGGTGATAACAGAGACATCTTCATGTACAGAGGTGACACTCCGTTCTGCAGTGAGGAGTGCAGAGATGAGCAGATAGAAATAGACGAGGCGAAGGAGAAGAACTGGAACCTCTCTTCCTCCATGAAAGCGCTGAGAAAAAGAGAGCAAAGGAAATCAAACAACTCAGCCAACACCGCCACCGCACAGGATTATCCTGTCCATACAGGCACAGTGGCAGCCGCTTAG
>Maldo_GDDH_06G1043700
ATGGAATCAGTT------GCTGTAAGGCGGCCTTGTTTCATCGACGAGGACGATGGGTTGGCCTCGCTGGCTGATATGGAAGCCGGGTTTTCCGGGTCCAACCACCCGTTTTATTCAAGGCCGATGTGTTTCGCGAGGCGGAGTGGCAGCTTCAGAAACGTTTCTCCCGCCATGGCTTCGTTTTCTTCGTCGTCTTCTTTTTCGCCGAGATCTGGGAGGTTCTGTGACGCCAGGTTTGAGGAGCACCACCAGCCCCATTTCTTGGATGCTTGTTTCCTCTGCAAGAAACCACTCGGTGATAACAGAGACATCTTCATGTACAGAGGTGACACTCCGTTCTGCAGTGAGGAGTGCAGAGATGAGCAGATAGAAATAGACGAGGCGAAGGAGAAGAACTGGAACCTCTCTTCCTCCATGAAAGCGCTGAGAAAAAGAGAGCAAAGGAAATCA---AACTCAGCCAA---CGCCACCGCACAGGATTATCCTGTCCATACAGGCACAGTGGCAGCCGCT---
