# Supplementary material for: Towards identification of postharvest fruit quality transcriptomic markers in Malus domestica
Source: PLoS One. 2024 Mar 6;19(3):e0297015. doi: 10.1371/journal.pone.0297015 (PMC10917293; doi:10.1371/journal.pone.0297015)
Supplement: S2 File — Alignment files of the 15 primers designed for qPCR verification in this study. (ZIP) [file pone.0297015.s002.zip › Supplemental_File_2_GOI-Primer-Alignments/MD06G1234300_CDS-Primer_Alignment.fasta]

>Maldo_GDDH_03G1163500-PrimerBLASTHit
---------------------------ATGGCCGATCAGCTCACCGACGACCAGATCTCTGAGTTCAAGGAGGCTTTCAGCCTATTCGACAAGGACGGCGATGGTTGCATCACTACAAAGGAGTTGGGGACTGTTATGCGTTCACTTGGGCAGAACCCCACTGAAGCTGAGCTTCAGGATATGATCAATGAGGTTGATGCTGATGGGAATGGGACCATTGATTTCCCAGAGTTCCTTAACCTGATGGCCCGGAAGATGAAGGACACAGA-TTCTGAGGAGGAGCTCAAGGAAGCTTTCCGAGTGTTCGATAAGGACCAGA-ATGG------------CTT-CATTTCT-GCCGCT-GAGCTTCGTCATGT--TATGACAAATCTAGGCGAGAAGCTGACAGATGAGGAAGTGGATGAGATGATTCGTGAGGCTGATGTGGATGGTGATGGGCAGATCAACTATGAGGAGTTCGTCAAAGTCATGATGGCCAAAATGAGAAGTCGATCAAATCAAAGGAGCAGCGTCAAGGAGTAC
>Maldo_GDDH_04G1223900-PrimerBLASTHit
------------ATGGTCAAGCACAGAATGGGAGAGGTCCTAACTGAAGAACAGATTGTTGAGTTTCAGGAAGCTTTCTGTCTTTTTGACAAGGATGGAGATGGCTGCATTACTATTGAAGAACTTGCCACTGCGGTCAAATTGTTGGATCCAAACCCTACGGAAGAAGAATTGCAGAACATGATAAGCGAAGTTGACGTTGATGGGAACGGAACCATAGAGTTCGGGGAGTTCTTGAATCTCATGGCAAGAAAAATGAAGGAAAACGA-CGCGGATGAAGAATTGAAAGAAGCTTTCAAAGTTTTTGACAAGGATCAGG-ATGG------------CT-ACATTTCA-CCTAAT-GAGTTGAGGCATGT--GATGGTAAATCTGGGAGAAAGACTGACAGATGAAGAGGTAGAGCAGATGATCAGAGAAGCAGATTTGGATGGTGATGGCTTAGTGAATTACGAAGAATTTGTGAGAATGATGTTAGCTTTT------------------------------------------
>Maldo_GDDH_11G1183900-PrimerBLASTHit
---------------------------ATGGCCGATCAGCTCACCGACGACCAGATCTCCGAGTTCAAGGAGGCGTTCAGCCTATTCGACAAGGACGGCGATGGTTGCATCACTACAAAAGAGTTGGGGACTGTCATGCGTTCACTTGGGCAGAACCCAACTGAAGCCGAGCTTCAGGATATGATCAATGAGGTTGATGCTGATGGGAATGGGACCATTGATTTTCCAGAGTTCCTTAACTTGATGGCCCGGAAGATGAAGGACACCGA-TTCTGAGGAGGAGCTCAAGGAAGCCTTCCGAGTGTTCGATAAGGACCAGA-ATGG------------CTT-CATTTCT-GCTGCT-GAGCTTCGTCATGT--TATGACAAATCTAGGCGAGAAGCTGACAGATGAGGAAGTTGATGAGATGATTCGTGAGGCTGATGTGGATGGTGATGGGCAGATCAACTATGAGGAGTTCGTCAAAGTCATGATGGCCAAG------------------------------------------
>Maldo_GDDH_12G1111300-PrimerBLASTHit
---------------------------ATGGCGGATCAACTGACCGACGATCAGATCTCTGAGTTCAAGGAAGCCTTCAGTCTATTCGACAAGGATGGAGATGGCTGTATCACAACTAAGGAGCTTGGCACTGTCATGAGATCATTGGGGCAGAACCCGACTGAGGCAGAGCTCCAGGACATGATCAATGAAGTGGATGCTGATGGTAATGGGACCATTGACTTTCCTGAGTTCTTAAACCTCATGGCCAGGAAGATGAAAGACACCGA-CTCTGAGGAGGAGCTTAAAGAGGCTTTCAGAGTGTTTGACAAGGATCAGA-ATGG------------CTT-CATTTCA-GCTGCG-GAGCTCCGCCATGT--GATGACCAATCTTGGGGAGAAGCTCACAGATGAGGAAGTGGATGAGATGATCCGGGAGGCTGATGTTGATGGTGATGGGCAGATAAATTATGAGGAGTTTGTGAAGGTGATGATGGCTAAG------------------------------------------
>Maldo_GDDH_14G1092700-PrimerBLASTHit
---------TCCAGGAAAACACAATCGATGGCGGATCAGCTGACTGACGATCAGATCTCTGAGTTCAAGGAGGCCTTCAGCCTTTTCGACAAGGATGGCGATGGTTGTATCACCACAAAGGAGCTTGGCACTGTCATGAGATCATTGGGGCAGAACCCGACTGAGGCTGAGCTCCAGGACATGATCAATGAAGTCGATGCTGATGGTAATGGGACCATTGACTTTCCTGAGTTCTTAAACCTCATGGCCAGGAAGATGAAGGACACTGA-CTCTGAGGAGGAGCTGAAAGAGGCTTTCAGAGTTTTTGACAAGGATCAGA-ATGG------------CTT-CATTTCC-GCCGCG-GAGCTCCGCCATGT--GATGACCAATCTTGGGGAAAAGCTCACTGATGAGGAAGTTGATGAGATGATCCGGGAGGCTGATGTTGATGGCGATGGCCAGATAAATTACGAGGAGTTTGTCAAGGTGATGATGGCCAAG------------------------------------------
>Maldo_GDDH_13G1037800-CloseHomolog close ortholog
---------------------------------------------------------------------------------------------------------------------------------------ATGAGATCTTTGGGACAGAATCCCACTGAGGCTGAATTGCAGGACATTATCAGTGAAGTTGATGCTGATCAGAATGGCACAATCGATTTCTCCGAGTTTCTGAATTTGATGGCGAGGAAGATGAAGTCATTAGAGGTCGAAAAATCAGGTGATGG-GTCCATCGCGATCTTTGACTCTACCCCGATATCGTCACTGTCACCACTTACATTTCAATCAGTTCGATCGGAATCAGGAAGGGTGATCTATATTTGGGGGATG-TCAGTACTCAGC--------------------------------------------------------------------------------------------------------------------------------
>Maldo_GDDH_03G1107800-CloseHomolog close ortholog
------------TTGCAATCCACGCAAAAGTCGGAGCAACTAACAGAGGAGCAGATCGCCGAGTTCAAGGAAGTTTTTTGCCTCTTTGACAAAGATGGCGATGGTTGCGTCACTACCAAAGAGTTGGGGACTGTGATGAGATCTTTGGGACAGAATCCCACTGAGGCTGAATTGCAGGACATTATCAGTGAAGTTGATGCTGATCAGAATGGCACAATCGATTTCTCCGAGTTTCTGAATTTGATGGCGAGGAAGATGAAGTCATTAGAGGTCGAAAAATCAGGTGATGG-GTCCATCGCGATCTTTGACTCTACCCCGATATCGTCACTGTCACCACTTACATTTCAATCAGTTCGATCGGAATCAGGAAGGGTGATCTATATTTGGGGGATG-TCAGTACTCAGC--------------------------------------------------------------------------------------------------------------------------------
>Maldo_GDDH_14G1241000-CloseHomolog closest ortholog
CTTCAACGATCTTTAGAGCAGAGAAAAATGGCGGAGCAACTAACAGAGGAGCAGATCGCGGAGTTCAAGGAAGCTTTTTGCCTCTTTGACAAAGATGGCGATGGTTGCATCACTACCAAAGAGTTGGGGACTGTGATGAGATCTTTGGGACAGAATCCCACTGAGGCTGAATTGCAGGACATGATCAGTGAAGTTGATGCTGACCAGAATGGCACAATCGATTTCTCCGAGTTTCTGAATTTGATGGCGAGGAAGATGAAGGATACTGA-TTCTGAGGAGGAACTCAAAGAGGCTTTCAAGGTCTTTGATAAGGACCAGA-ATGG------------CTT-TATTTCT-GCTGCT-GAGCTTCGACATGTA--ATGGCAAATCTCGGCGAGAAACTGACAGATGAAGAAGTGAATGAAATGATTCGTGAAGCGGACGAAGATGGCGATGGCCAGGTGAACTATGAGGAGTTTGTGAGAATGATGCTCAACAAG------------------------------------------
>Mdg_14g022010
---------------------------ATGGCGGAGCAACTAACAGAGGAGCAGATCGCGGAGTTCAAGGAAGCTTTTTGCCTCTTTGACAAAGATGGCGATGGTTGCATCACTACCAAAGAGTTGGGGACTGTGATGAGATCTTTGGGACAGAATCCCACTGAGGCTGAATTGCAGGACATGATCAGTGAAGTTGATGCTGACCAGAATGGCACAATCGATTTCTCCGAGTTTCTGAATTTGATGGCGAGGAAGATGAAGGATACTGA-TTCTGAGGAGGAACTCAAAGAGGCTTTCAAGGTCTTTGATAAGGACCAGA-ATGG------------CTT-TATTTC-TGCTGCT-GAGCTTCGACATGTA--ATGGCAAATCTCGGCGAGAAACTGACAGATGAAGAAGTGAATGAAATGATTCGTGAAGCGGACGAAGATGGCGATGGCCAGGTGAACTATGAGGAGTTTGTGAGAATGATGCTCAACAAG-TGA--------------------------------------
>Maldo_Gala_14g022010
---------------------------ATGGCGGAGCAACTAACAGAGGAGCAGATCGCGGAGTTCAAGGAAGCTTTTTGCCTCTTTGACAAAGATGGCGATGGTTGCATCACTACCAAAGAGTTGGGGACTGTGATGAGATCTTTGGGACAGAATCCCACTGAGGCTGAATTGCAGGACATGATCAGTGAAGTTGATGCTGACCAGAATGGCACAATCGATTTCTCCGAGTTTCTGAATTTGATGGCGAGGAAGATGAAGGATACTGA-TTCTGAGGAGGAACTCAAAGAGGCTTTCAAGGTCTTTGATAAGGACCAGA-ATGG------------CTT-TATTTC-TGCTGCT-GAGCTTCGACATGTA--ATGGCAAATCTCGGCGAGAAACTGACAGATGAAGAAGTGAATGAAATGATTCGTGAAGCGGACGAAGATGGCGATGGCCAGGTGAACTATGAGGAGTTTGTGAGAATGATGCTCAACAAG------------------------------------------
>MD06G1234300_-_ORF_1_(frame_1)
---------------------------ATGGCAGAGCAGCTAACGGAGGAGCAGATCGCCGAGTTCAAGGAAGCTTTTTGCCTCTTTGACAAAGATGGCGATGGTTGCATCACCACCAAAGAGTTGGGAACTGTGATGAGATCTTTGGGACAGAATCCCACTGAGGCTGAATTGCAGGACATGATCAGTGAAGTTGATGCTGATCAGAATGGCACAATCGATTTCTCCGAGTTTCTGAATTTGATGGCGAGGAAGATGAAGGATACTGA-TTCCGAGGAGGAACTCAAAGAAGCTTTCAAGGTCTTTGACAAGGACCAGA-ATGG------------CTT-CATTTC-TGCTGCT-GAGCTTCGACATGTA--ATGGCGAATCTCGGTGAGAAACTGACGGATGAAGAAGTGAGTGAAATGATTCGTGAAGCGGACGACGATGGCGATGGCCAGGTGAACTATGAGGAGTTTGTGAGGATGATGCTCAACAAG-TGA--------------------------------------
>Maldo_GDDH_06G1234300 GOI
---------------------------ATGGCAGAGCAGCTAACGGAGGAGCAGATCGCCGAGTTCAAGGAAGCTTTTTGCCTCTTTGACAAAGATGGCGATGGTTGCATCACCACCAAAGAGTTGGGAACTGTGATGAGATCTTTGGGACAGAATCCCACTGAGGCTGAATTGCAGGACATGATCAGTGAAGTTGATGCTGATCAGAATGGCACAATCGATTTCTCCGAGTTTCTGAATTTGATGGCGAGGAAGATGAAGGATACTGA-TTCCGAGGAGGAACTCAAAGAAGCTTTCAAGGTCTTTGACAAGGACCAGA-ATGG------------CTT-CATTTCT-GCTGCT-GAGCTTCGACATGTA--ATGGCGAATCTCGGTGAGAAACTGACGGATGAAGAAGTGAGTGAAATGATTCGTGAAGCGGACGACGATGGCGATGGCCAGGTGAACTATGAGGAGTTTGTGAG---GATGATGCTCAACAAG---------------------------------------
