# Supplementary material for: Towards identification of postharvest fruit quality transcriptomic markers in Malus domestica
Source: PLoS One. 2024 Mar 6;19(3):e0297015. doi: 10.1371/journal.pone.0297015 (PMC10917293; doi:10.1371/journal.pone.0297015)
Supplement: S2 File — Alignment files of the 15 primers designed for qPCR verification in this study. (ZIP) [file pone.0297015.s002.zip › Supplemental_File_2_GOI-Primer-Alignments/MD02G1031600_CDS-Primer_Alignment.fasta]

>Maldo_GDDH_15G1173100-CloseHomolog
ATGGCAACCTCTCTTTCTTTCACGCCTCTTTGTTCCTTCAATTCCATAAACAAACCAAGGGTTTATATCGAAAATTCGACTGGCGGGAAGGTTATTCGGGTGAATGAAGTGTTTCGGAACTCGAAAGCTGCAAGCTTTCAGTCTTGGGAGGTCAAGGCCACAGATGGTACTCCAACGACCAAAGTGAATAGCATAGTTTGTTCTACATGTGAGGGAAATGGTGCGAAAGTGTGTAGTCAATGTGAAGGTACGGGACTAAATTCTGTAGACCACTTCAACGGACAGTTTAAAGCCGGTGGAGTATGTTGGCTTTGCAGGGGGAAGAGGGAGATTTTGTGTGGAGATTGCAATGGTGCCGGGTTTTTGGGCGGCTTCATGAGCACGCATGAC-GCC--
>Mdg_02g002810
ATGGCAAGCTCTCTTTCTTTCACGCCTGTTTGTTCCTTC---GCCACAAACAAACCAAGGGTTTTCATCGAAAGATCGATTGGCGGGAAGATTGTTCGGGTGAATGAAGTGTTTCGGAGCTCTAAAGCTGCAAACTTTCAGTCTTGGGAGGTCAAGGCTACAGACGGTACTCCAACAGCCAAAGTAAATAGCCTAGTCTGTTCAACATGTGAGGGAAACGGTGCAAAAGTGTGTAATCAATGCGAAGGTACTGGAGTTAATTCTGTAGACCACTTCAACGGACAGTTTAAGGCTGGTGGACTATGTTGGCTTTGCAGGGGGAAGAGGGAGATTTTGTGTGGAGATTGCAATGGTGCCGGGTTTTTGGGCGGCTTCATGAGCACACTTGACAGCTAG
>Maldo_Gala_02g002810
ATGGCAAGCTCTCTTTCTTTCACGCCTGTTTGTTCCTTC---GCCACAAACAAACCAAGGGTTTTCATCGAAAGATCGATTGGCGGGAAGATTGTTCGGGTGAATGAAGTGTTTCGGAGCTCTAAAGCTGCAAACTTTCAGTCTTGGGAGGTCAAGGCTACAGACGGTACTCCAACAGCCAAAGTAAATAGCCTAGTCTGTTCAACATGTGAGGGAAACGGTGCAAAAGTGTGTAATCAATGCGAAGGTACTGGAGTTAATTCTGTAGACCACTTCAACGGACAGTTTAAGGCTGGTGGACTATGTTGGCTTTGCAGGGGGAAGAGGGAGATTTTGTGTGGAGATTGCAATGGTGCCGGGTTTTTGGGCGGCTTCATGAGCACACTTGACAGC---
>MD02G1031600_-_ORF_1_(frame_2)
ATGGCAAGCTCTCTTTCTTTCACGCCTGTTTGTTCCTTC---GCCACAAACAAACCAAGGGTTTTCATCGAAAGATCGATTGGCGGGAAGATTGTTCGGGTGAATGAAGTGTTTCGGAGCTCTAAAGCTGCAAACTTTCAGTCTTGGGAGGTCAAGGCTACAGACGGTACTCCAACAGCCAAAGTAAATAGCCTAGTCTGTTCAACATGTGAAGGAAACGGTGCAAAAGTGTGTAATCAATGCGAAGGTACTGGAGTTAATTCTGTAGACCACTTCAACGGACAGTTTAAGGCTGGTGGACTATGTTGGCTTTGCAGGGGGAAGAGGGAGATTTTGTGTGGAGATTGCAATGGTGCCGGGTTTTTGGGCGGCTTCATGAGCACACTTGACAGCTAG
>Maldo_GDDH_02G1031600
ATGGCAAGCTCTCTTTCTTTCACGCCTGTTTGTTCCTTC---GCCACAAACAAACCAAGGGTTTTCATCGAAAGATCGATTGGCGGGAAGATTGTTCGGGTGAATGAAGTGTTTCGGAGCTCTAAAGCTGCAAACTTTCAGTCTTGGGAGGTCAAGGCTACAGACGGTACTCCAACAGCCAAAGTAAATAGCCTAGTCTGTTCAACATGTGAAGGAAACGGTGCAAAAGTGTGTAATCAATGCGAAGGTACTGGAGTTAATTCTGTAGACCACTTCAACGGACAGTTTAAGGCTGGTGGACTATGTTGGCTTTGCAGGGGGAAGAGGGAGATTTTGTGTGGAGATTGCAATGGTGCCGGGTTTTTGGGCGGCTTCATGAGCACACTTGACAGC---
