# Supplementary material for: Towards identification of postharvest fruit quality transcriptomic markers in Malus domestica
Source: PLoS One. 2024 Mar 6;19(3):e0297015. doi: 10.1371/journal.pone.0297015 (PMC10917293; doi:10.1371/journal.pone.0297015)
Supplement: S2 File — Alignment files of the 15 primers designed for qPCR verification in this study. (ZIP) [file pone.0297015.s002.zip › Supplemental_File_2_GOI-Primer-Alignments/MD17G1230100_CDS-Primer_Alignment.fasta]

>Maldo_GDDH_09G1233700
---------ATGGATGGTTCTCAGGGTGGTTCTGGTGGTGCGCCGGCGCCGTTTCTTACAAAAACATACGACTTGGTGGATGATCCTTCGTCCAACCACATGGTGTCTTGGAGTGAAACTGGTTCTAGTTTTGTAGTTTGGGATCCCACCGAGTTCGCCAAGGAAATGCTTCCCATGTATTTCAAGCACAACAATTTTTCGAGTTTCGTGAGGCAGCTTAATACATATGGGTTTAGAAAGATTGATCCAGAACAGTGGGAGTTTGCAAATGAGGAATTCTTAAGAGGAGGAAGACATCTGCTGAAGAATATTCACCGCCGCAAGCCAATTCATAGTCATTCCTTGCAGAATCACGAGTATTCTTCAGTTCCTTTGACTGATACGGAGAGAGAAGAATATGAGAAGAAAATCAACAGACTGAATCATGATAAAAGCTTGCTTGAGTTGGAGGTACAACGGCATCAAAGAGAGAGTCAGGAGTTTGAATTTCAAATACAGATATTACGAGAACAACTGCAGAACATGGAGAATCGGCAGAGGCAATACACGGCTTTCCTGGCTCAACTAGTGCAGAAACCGGGATTTGCTTCGGTACTTGTGCAGCAGTCAGAAATCCATAGCAAAAAGAGAAGATTACTGAAATCGAACCACTTTCCCGATGACTTCGGTATGGAAGATTTGACTTTGAATCCGCAGAAAGAAACTTTGGGA------------------ATAAAGTTGGACCAGTTTGAGAAGATGGAGTCTTCCTTGAACTTTTGGGAAGATTTTCTACATGGGGTTGGGGAAGCGATGCCCGAAGAAGTAAATGATATTGGCCCATTGTCTCAGGCCTCTCCTATCATTGTTACAGAAATACAAGACACCAGCATGAATAGCAGGCCTTGCTCACCTAGATCGCATATATCTTCACCGAATTCAATGAATGCTCATTCCTTCCCAGAGGTGG---CTGGGTCTGCAAATCTTTTTGACATCCTTGCTATAACATCAATGTGCCACACTGTTGATTTCAGGTCTAAATCTTCAGGAATTGATATGAACTCCAAGCCCGACGGTGCCCCTGCTCTTGATTCCTCAAAAGAAAATGTAGT---AC---AAGTGAAAAATGCCGAGCCTGCCAAGGCAAATGATGTCTTTTGGGAACAATGCCTAACAGAGACTCCTGGTTTAGATGATGCGGCGGAAGTACAGTCAGAAAGAAGCGATGGCGATGGCGATGGCAAAGCGAGTGATGCCAATCCGGCTATTCGGAAGAAGCTTTGGTGGAACACAGATAATGTAGATAACTTTAGGAACCAAATAGGGCGCCTCACTCCAGCTAC-TAATAGA
>Mdg_17g021000
---------ATGGAGGGGTCTCAGGGTGGTTCTGGTGGCGCACCGGCGCCTTTTCTGACCAAAACATATGACTTGGTGGATGATCCTTCTTCCAACCACATGGTGTCCTGGACTGAGAGTGGTTCTAGTTTCGTAGTTTGGGATCCCACCGAGTTCGCCAAGGAAATGCTTCCCATGTATTTCAAGCACAACAATTTTTCGAGTTTCGTGAGGCAGCTTAATACATATGGGTTTAGAAAGATTGATCCTGAACAGTGGGAGTTTGCAAATGAGGAATTTTTAAGAGGAGGAAGACATCTGCTGAAGAATATTCACCGCCGCAAGCCAATTCACAGTCATTCCATGCAGAATCACGAGTAT---ACAGTTGCTTTAAGTGATACAGAGAGAGAAGAATATGAGAAGAAAATCAGTAGACTGAATCATGATAAAAGCTTGCTTGAGTTGGAGCTACAGCGGCATCAAAGAGAGAATCAGGAGTTTGAATTTCAAGTACAGATATTACGAGAACAACTGCAGAACATGGAGAATCGGCAGAAGCAATATACGGCCTTCTTGGCTCAACTAGTGCAGAAACCGGGATTTGCTTCTGTACTTGTGCAGCAGTCAGAAATCCATAGCAAAAAGAGAAGATTACTGAATTCAAACCACTTTCCTGATGACTTTGGTATGGAAGGTTTGAATCTGAATCCGCAGAAAGAAAATTTGGGATCAATTTCAACTCCCATAATAAAGTTGGACCAGCTTGAGAAGATGGAGTCTTCCTTAAACTTTTGGGAAGATTTTCTACATGGGATTGGGGAAGCAATGCCCGAAGATGTAAATGATATTGGCCCGTTGTCTCAGGCCTCTCCTATCATTGTTACCGAAATACAAGACACCAGCATGAATAGCAGGCCTTGCTCACCTAGATCACATTTATCTTCACCGAATTCAATGAATGCTCATTCATTCCCAGAGGTGGCGGCTGGGTCTGCAAATATTCTTGACATCCTTTCTATAACATCAATGTTCCCCACTGTTGATTTCAGGTCTAAATCTTCAGGAATCGATATGAACTCTAAGCCCGACAGTGCCCCTGCACTTG---CC---AAAGAAATGGTAGTGGAACTGGAAGTGAAAAATGCCGAGCCTACCAAGGCAAATGATGTATTTTGGGAACAATGCCTAACAGAGACCCCTGGTTTAGCTGATGCGCTGGAAGTACACTCAGAAAGAAGGGA------TGGCGATGGCAAAGCGAGCGATGCCAATCCAGCTATCCAGAAAAAGCACTGGTGGAACACAGATAATGTCGATAACTTCACCAACCAAATAGGGCGCCTCACTCCAGCTACATAA----
>Maldo_Gala_17g021000
---------ATGGAGGGGTCTCAGGGTGGTTCTGGTGGCGCACCGGCGCCTTTTCTGACCAAAACATATGACTTGGTGGATGATCCTTCTTCCAACCACATGGTGTCCTGGACTGAGAGTGGTTCTAGTTTCGTAGTTTGGGATCCCACCGAGTTCGCCAAGGAAATGCTTCCCATGTATTTCAAGCACAACAATTTTTCGAGTTTCGTGAGGCAGCTTAATACATATGGGTTTAGAAAGATTGATCCTGAACAGTGGGAGTTTGCAAATGAGGAATTTTTAAGAGGAGGAAGACATCTGCTGAAGAATATTCACCGCCGCAAGCCAATTCACAGTCATTCCATGCAGAATCACGAGTAT---ACAGTTGCTTTAAGTGATACAGAGAGAGAAGAATATGAGAAGAAAATCAGTAGACTGAATCATGATAAAAGCTTGCTTGAGTTGGAGCTACAGCGGCATCAAAGAGAGAATCAGGAGTTTGAATTTCAAGTACAGATATTACGAGAACAACTGCAGAACATGGAGAATCGGCAGAAGCAATATACGGCCTTCTTGGCTCAACTAGTGCAGAAACCGGGATTTGCTTCTGTACTTGTGCAGCAGTCAGAAATCCATAGCAAAAAGAGAAGATTACTGAATTCAAACCACTTTCCTGATGACTTTGGTATGGAAGGTTTGAATCTGAATCCGCAGAAAGAAAATTTGGGATCAATTTCAACTCCCATAATAAAGTTGGACCAGCTTGAGAAGATGGAGTCTTCCTTAAACTTTTGGGAAGATTTTCTACATGGGATTGGGGAAGCAATGCCCGAAGATGTAAATGATATTGGCCCGTTGTCTCAGGCCTCTCCTATCATTGTTACCGAAATACAAGACACCAGCATGAATAGCAGGCCTTGCTCACCTAGATCACATTTATCTTCACCGAATTCAATGAATGCTCATTCATTCCCAGAGGTGGCGGCTGGGTCTGCAAATATTCTTGACATCCTTTCTATAACATCAATGTTCCCCACTGTTGATTTCAGGTCTAAATCTTCAGGAATCGATATGAACTCTAAGCCCGACAGTGCCCCTGCACTTG---CC---AAAGAAATGGTAGTGGAACTGGAAGTGAAAAATGCCGAGCCTACCAAGGCAAATGATGTATTTTGGGAACAATGCCTAACAGAGACCCCTGGTTTAGCTGATGCGCTGGAAGTACACTCAGAAAGAAGGGA------TGGCGATGGCAAAGCGAGCGATGCCAATCCAGCTATCCAGAAAAAGCACTGGTGGAACACAGATAATGTCGATAACTTCACCAACCAAATAGGGCGCCTCACTCCAGCTACATAA----
>MD17G1230100_-_ORF_1_(frame_1)
TTGTGGATTATGGAGGGGTCTCAGGGTGGTTCTGGTGGCGCACCGGCGCCTTTTCTGACCAAAACATATGACTTGGTGGATGATCCTTCTTCCAACCACATGGTGTCCTGGACTGAGAGTGGTTCTAGTTTCGTAGTTTGGGATCCCACCGAGTTCGCCAAGGAAATGCTTCCCATGTATTTCAAGCACAACAATTTTTCGAGTTTCGTGAGGCAGCTTAATACATATGGGTTTAGAAAGATTGATCCTGAACAGTGGGAGTTTGCAAATGAGGAATTTTTAAGAGGAGGAAGACATCTGCTGAAGAATATTCACCGCCGCAAGCCAATTCACAGTCATTCCATGCAGAATCACGAGTAT---ACAGTTGCTTTAAGTGATACAGAGAGAGAAGAATATGAGAAGAAAATCAGTAGACTGAATCATGATAAAAGCTTGCTTGAGTTGGAGCTACAGCGGCATCAAAGAGAGAATCAGGAGTTTGAATTTCAAGTACAGATATTACGAGAACAACTGCAGAACATGGAGAATCGGCAGAAGCAATATACGGCCTTCTTGGCTCAACTAGTGCAGAAACCAGGATTTGCTTCTGTACTTGTGCAGCAGTCAGAAATCCATAGCAAAAAGAGAAGATTACTGAATTCAAACAACTTTCCTGATGACTTTGGTATGGAAGGTTTGAATCTGAATCCGCAGAAAGAAAATTTGGGATCAATTTCAACTCCCATAATAAAGTTGGACCAGCTTGAGACGATGGAGTCTTCCTTAAACTTTTGGGAAGATTTTCTACATGGGATTGGGGAAGCAATGCCCGAAGATGTAAATGATATTGGCCCGTTGTCTCAGGCCTCTCCTATCATTGTTACCGAAACACAAGACACCAGCTTGAATAGCAGGCCTTGCTCACCTAGATCACATTTATCTTCACCGAATTCAATGAATGCTCATTCATTCCCAGAGGTGGCAGCTGGGTCTGCAAATATTCTTGACATCCTTTCTATAACATCAATGTTCCCCACTGTTGATTTCAGGTCTAAATCTTCAGGAATCGATATGAACTCTAAGCCCGACAGTGCCCCTGCACTTG---CC---AAAGAAATGGTAGTGGAACTGGAAGTGAAAAATGCCGAGCCTACCAAGGCAAATGATGTATTTTGGGAACAATGCCTAACAGAGACCCCTGGTTTAGCTGATGCGCTGGAAGTACACTCAGAAAGAAGGGA------TGGCGATGGCAAAGCGAGCGATGCCAATCCAGCTATCCAGAAAAAGCACTGGTGGAACACAGATAATGTCGATAACTTCACCAACCAAATAGGGCGCCTCACTCCAGCTACATAA----
>Maldo_GDDH_17G1230100
---------ATGGAGGGGTCTCAGGGTGGTTCTGGTGGCGCACCGGCGCCTTTTCTGACCAAAACATATGACTTGGTGGATGATCCTTCTTCCAACCACATGGTGTCCTGGACTGAGAGTGGTTCTAGTTTCGTAGTTTGGGATCCCACCGAGTTCGCCAAGGAAATGCTTCCCATGTATTTCAAGCACAACAATTTTTCGAGTTTCGTGAGGCAGCTTAATACATATGGGTTTAGAAAGATTGATCCTGAACAGTGGGAGTTTGCAAATGAGGAATTTTTAAGAGGAGGAAGACATCTGCTGAAGAATATTCACCGCCGCAAGCCAATTCACAGTCATTCCATGCAGAATCACGAGTA---TACAGTTGCTTTAAGTGATACAGAGAGAGAAGAATATGAGAAGAAAATCAGTAGACTGAATCATGATAAAAGCTTGCTTGAGTTGGAGCTACAGCGGCATCAAAGAGAGAATCAGGAGTTTGAATTTCAAGTACAGATATTACGAGAACAACTGCAGAACATGGAGAATCGGCAGAAGCAATATACGGCCTTCTTGGCTCAACTAGTGCAGAAACCAGGATTTGCTTCTGTACTTGTGCAGCAGTCAGAAATCCATAGCAAAAAGAGAAGATTACTGAATTCAAACAACTTTCCTGATGACTTTGGTATGGAAGGTTTGAATCTGAATCCGCAGAAAGAAAATTTGGGATCAATTTCAACTCCCATAATAAAGTTGGACCAGCTTGAGACGATGGAGTCTTCCTTAAACTTTTGGGAAGATTTTCTACATGGGATTGGGGAAGCAATGCCCGAAGATGTAAATGATATTGGCCCGTTGTCTCAGGCCTCTCCTATCATTGTTACCGAAACACAAGACACCAGCTTGAATAGCAGGCCTTGCTCACCTAGATCACATTTATCTTCACCGAATTCAATGAATGCTCATTCATTCCCAGAGGTGGCAGCTGGGTCTGCAAATATTCTTGACATCCTTTCTATAACATCAATGTTCCCCACTGTTGATTTCAGGTCTAAATCTTCAGGAATCGATATGAACTCTAAGCCCGACAGTGCCCCTGCACTTG---CC---AAAGAAATGGTAGTGGAACTGGAAGTGAAAAATGCCGAGCCTACCAAGGCAAATGATGTATTTTGGGAACAATGCCTAACAGAGACCCCTGGTTTAGCTGATGCGCTGGAAGTACACTCAGAAAGAA-----GG-GATGGCGATGGCAAAGCGAGCGATGCCAATCCAGCTATCCAGAAAAAGCACTGGTGGAACACAGATAATGTCGATAACTTCACCAACCAAATAGGGCGCCTCACTCCAGCTAC-A------
