# Supplementary material for: Towards identification of postharvest fruit quality transcriptomic markers in Malus domestica
Source: PLoS One. 2024 Mar 6;19(3):e0297015. doi: 10.1371/journal.pone.0297015 (PMC10917293; doi:10.1371/journal.pone.0297015)
Supplement: S2 File — Alignment files of the 15 primers designed for qPCR verification in this study. (ZIP) [file pone.0297015.s002.zip › Supplemental_File_2_GOI-Primer-Alignments/MD01G1108000_CDS-Primer_Alignment.fasta]

>Maldo_GDDH_07G1173900-CloseHomolog
------------------------------------------------------------------------------------------------------------------------------------------------------------ATGATCGGA---AGCTTTATCGACGATATAGA---------CCTGTTCGACA---TCGACGACCTCCTCGATTTCCCAACGGACGACGTGGAG---------------GCCCCCGACTGCG---CCGCTTTCAACTCCTCCTCCCTCTGGCCCAGCCAGTCCGCCTCCCTCCAGCCACCCAATGAAGCCGTCTTCTCCGGCAACTCCGCCTCAGACCTCTCCGCCGAGCTCGACGTTCCGATTGAAGACATTGTTCAATTGGAATGGCTGTCAAACTTCTGCGAGGATTCCTTCTCCGGTGGAAGCCTAACGATCAAC------------TCCTTCGTCAACAACGAATCATCCCACCGGCAGTTCCAGACCTCCAGCCCCATTTCCGTCCTCGACAGCAGCAGCTCCTGCTCCGTCGAGAAGAATGTGCCGCAAAGCCCTGGCCCGGTGGTTCCTGGC---------CGCGCTCGCAGCAAGCGTCCCCGCCCAGCTACATTCAACCCTCGTCCCGCAATT---CTCATTTCCCCTGCCTCCTCT---------------GCCCTTCAGCAT---------CTCCCTC---------ATTCGGATTCTGAGAATTTCGCAGAGTCCCGTCCTGTGATCAAGATACCGAGGCAAGCTTCCGGGGAGCAGAAGAAGAAAAAGAAGATCAAGTTG------CCCCAGGCTCCGGCAGAGGGAAATCAAAGTTCCGGCAC---TCAGGGAGCAGTGAGAAAGTGCTTGCATTGTGAGATTACTAAGACACCCCAGTGGAGGGCAGGCCCAATGGGGCCAAAAACTCTTTGCAATGCCTGTGGCGTCCGCTACAAGTCAGGCCGGCTCTTCCCTGAGTACCGGCCTGCTGCCAGCCCTACCTTTGTCCCAGCCTTGCACTCCAATTCCCACAAGAAGGTTATCGAGATGAGAAACAAGGGCGGCGAACTGGTCCCTTTCGGAGAGACCG---CAGCAATGACCGAAACTCCAGAGCTCATCCCC---GCTAACCACAGC------CTGGATTACATG---
>Mdg_01g010180
AGTAGCACCAGCAGAAGCAGTAGGAGGTTTTTGTGGCTCTGCAAATTTTGGGGATTCTTTCTTCTTCTTCGTCTTCTTACGGGTTTGTTTAGGCGGGAGAGTGAAGTTAGAGTTCGAAACCAAAACAAGTTCACAGGACAATTTGCGACGGAGAAAATGATCGTACCGAACTATATCGACGATATAGACTGCGGGAGCCTCTTCGACACCATCGACGACCTCCTCGATTTCCCAACCGACGACGTCGAGTCCGCCCTAGGCCCCGCCCCCAACTGCGACGCCGCCTTCAACTCCTCCTCCCTCTGGCCCGGCCATTCCGGCTCGCTCCAGCCTCCCAACGACGCCGTCTTCTCCTGCAACTCCGCCTCCGACCTCTCCGCCGAGCTCGACGTTCCGATTGAAGACATTGTTCAATTGGAATGGCTGTCAAACTTCTGTGAGGATTCCTTCTCTGGAGGAAGCCTCACAATCAACAAACCGGACATCTCCTTCATCAACAGGGAACCGTCCCACCAGCAGTTCCAGACCTCCAGCCCGATTTCCGTCCTCGACAGCAGCAGCTCTTGCTCCGTCGAGAAGAATGTGCCGCAAAGCCCTGGCGCGGTGGTCCCTGGCAAGCGCGGACGCGCTCGCAGCAAGCGCCCCCGCCCGGCCACATTCAACCCTCGTTCCGCAATTCAACTCATTTCCCCTGCTTCCTCTGTTACCGAGGCAGAGGCCCTTCAGCATCAGCAGTTGCTCCCTCCGAAGGTCCATTCGGATTCTGAGAATTTCGCAGAGTCCCGTCCTGTGATCAAGATACCAAGGCAAGCTTCCGGGGAGCAGAAGAAGAAAAAGAAGATCAAGTTGACGCTTCCCCAGGCTCCCGCGGAGGGAAATCAAAGCTCCGGCACTACTCAGGGAGCAGTGAGGAAATGCTTGCATTGTGAGATCACCAAGACACCCCAGTGGAGGGCAGGCCCAATGGGGCCGAAAACCCTATGCAATGCCTGTGGCGTCCGCTACAAGTCAGGCCGTCTCTTCCCTGAGTACCGGCCCGCTGCCAGTCCCACCTTTGTTCCGGCCTTGCACTCCAATTCCCACAAGAAGGTTATCGAGATGAGAAACAAAGGCGGGGAAGTGGTTCCCTTTGGAGAGACCACAACAGCAATGACCGAAACTCCAGAGCTCATCCCCAATACTAACCACAGCATTTCGCTGGATTACATGTGA
>Maldo_Gala_01g010180
---------------------------------------------------------------------------------------------------------------------------------------------------------AAAATGATCGTA---AACTATATCGACGATATAGA---------CCTCTTCGACA---TCGACGACCTCCTCGATTTCCCAACCGACGACGTCGAG---------------GCCCCCAACTGCG---CCGCCTTCAACTCCTCCTCCCTCTGGCCCGGCCATTCCGGCTCGCTCCAGCCTCCCAACGACGCCGTCTTCTCCTGCAACTCCGCCTCCGACCTCTCCGCCGAGCTCGACGTTCCGATTGAAGACATTGTTCAATTGGAATGGCTGTCAAACTTCTGTGAGGATTCCTTCTCTGGAGGAAGCCTCACAATCAAC------------TCCTTCATCAACAGGGAACCGTCCCACCAGCAGTTCCAGACCTCCAGCCCGATTTCCGTCCTCGACAGCAGCAGCTCTTGCTCCGTCGAGAAGAATGTGCCGCAAAGCCCTGGCGCGGTGGTCCCTGGC---------CGCGCTCGCAGCAAGCGCCCCCGCCCGGCCACATTCAACCCTCGTTCCGCAATT---CTCATTTCCCCTGCTTCCTCT---------------GCCCTTCAGCAT---------CTCCCTC---------ATTCGGATTCTGAGAATTTCGCAGAGTCCCGTCCTGTGATCAAGATACCAAGGCAAGCTTCCGGGGAGCAGAAGAAGAAAAAGAAGATCAAGTTG------CCCCAGGCTCCCGCGGAGGGAAATCAAAGCTCCGGCAC---TCAGGGAGCAGTGAGGAAATGCTTGCATTGTGAGATCACCAAGACACCCCAGTGGAGGGCAGGCCCAATGGGGCCGAAAACCCTATGCAATGCCTGTGGCGTCCGCTACAAGTCAGGCCGTCTCTTCCCTGAGTACCGGCCCGCTGCCAGTCCCACCTTTGTTCCGGCCTTGCACTCCAATTCCCACAAGAAGGTTATCGAGATGAGAAACAAAGGCGGGGAAGTGGTTCCCTTTGGAGAGACCA---CAGCAATGACCGAAACTCCAGAGCTCATCCCC---ACTAACCACAGC------CTGGATTACATG---
>MD01G1108000_-_ORF_1_(frame_2)
------------------------------TTGTGGCTCTGCAAATTTTGGGGATTCTTTCTTCTTCTTCGTCTTCTTACGGGTTTGTTTAGGCGGGAGAGTGAAGTTAGAGTTCGAAACCAAAACAAGTTCACAGGACAATTTGCGACGGAGAAAATGATCGTACCGAACTATATCGACGATATAGACTGCGGGAGCCTCTTCGACACCATCGACGACCTCCTCGATTTCCCAACCGACGACGTCGAGTCCGCCCTAGGCCCCGCCCCCAACTGCGACGCCGCCTTCAACTCCTCCTCCCTCTGGCCCGGCCATTCCGGCTCGCTCCAGCCTCCCAACGACGCCGTCTTCTCCTGCAACTCCGCCTCCGACCTCTCCGCCGAGCTCGACGTTCCGATTGAAGACATTGTTCAATTGGAATGGCTGTCAAACTTCTGTGAGGATTCCTTCTCTGGAGGAAGCCTCACAATCAACAAACCGGACATCTCCTTCATCAACAGGGAACCGTCCCACCAGCAGTTCCAGACCTCCAGCCCGATTTCCGTCCTCGACAGCAGCAGCTCTTGCTCCGTCGAGAAGAATGTGCCGCAAAGCCCTGGCGCGGTGGTCCCTGGCAAGCGTGGACGCGCTCGCAGCAAGCGCCCCCGCCCGGCCACATTCAACCCTCGTTCCGCAATTCAACTCATTTCCCCTGCTTCCTCTGTTACCGAGGCAGAGGCCCTTCAGCATCAGCAGTTGCTCCCTCCGAAGGTCCATTCGGATTCTGAGAATTTCGCAGAGTCCCGTCCTGTGATCAAGATACCAAGGCAAGCTTCCGGGGAGCAGAAGAAGAAAAAGAAGATCAAGTTGACGCTTCCCCAGGCTCCCGCGGAGGGAAATCAAAGCTCCGGCACTACTCAGGGAGCAGTGAGGAAATGCTTGCATTGTGAGATCACCAAGACACCCCAGTGGAGGGCAGGCCCAATGGGGCCGAAAACCCTATGCAATGCCTGTGGCGTCCGCTACAAGTCAGGCCGTCTCTTCCCTGAGTACCGGCCCGCTGCCAGTCCCACCTTTGTTCCGGCCTTGCACTCCAATTCCCACAAGAAGGTTATCGAGATGAGAAACAAAGGCGGGGAAGTGGTTCCCTTTGGAGAGACCACAACAGCAATGACCGAAACTCCAGAGCTCATCCCCAATACTAACCACAGCATTTCGCTGGATTACATGTGA
>Maldo_GDDH_01G1108000
------------------------------------------------------------------------------------------------------------------------------------------------------------ATGATCGTA---AACTATATCGACGATATAGA---------CCTCTTCGACA---TCGACGACCTCCTCGATTTCCCAACCGACGACGTCGAG---------------GCCCCCAACTGCG---CCGCCTTCAACTCCTCCTCCCTCTGGCCCGGCCATTCCGGCTCGCTCCAGCCTCCCAACGACGCCGTCTTCTCCTGCAACTCCGCCTCCGACCTCTCCGCCGAGCTCGACGTTCCGATTGAAGACATTGTTCAATTGGAATGGCTGTCAAACTTCTGTGAGGATTCCTTCTCTGGAGGAAGCCTCACAATCAAC------------TCCTTCATCAACAGGGAACCGTCCCACCAGCAGTTCCAGACCTCCAGCCCGATTTCCGTCCTCGACAGCAGCAGCTCTTGCTCCGTCGAGAAGAATGTGCCGCAAAGCCCTGGCGCGGTGGTCCCTGGC---------CGCGCTCGCAGCAAGCGCCCCCGCCCGGCCACATTCAACCCTCGTTCCGCAATT---CTCATTTCCCCTGCTTCCTCT---------------GCCCTTCAGCAT---------CTCCCTC---------ATTCGGATTCTGAGAATTTCGCAGAGTCCCGTCCTGTGATCAAGATACCAAGGCAAGCTTCCGGGGAGCAGAAGAAGAAAAAGAAGATCAAGTTG------CCCCAGGCTCCCGCGGAGGGAAATCAAAGCTCCGGCAC---TCAGGGAGCAGTGAGGAAATGCTTGCATTGTGAGATCACCAAGACACCCCAGTGGAGGGCAGGCCCAATGGGGCCGAAAACCCTATGCAATGCCTGTGGCGTCCGCTACAAGTCAGGCCGTCTCTTCCCTGAGTACCGGCCCGCTGCCAGTCCCACCTTTGTTCCGGCCTTGCACTCCAATTCCCACAAGAAGGTTATCGAGATGAGAAACAAAGGCGGGGAAGTGGTTCCCTTTGGAGAGACCA---CAGCAATGACCGAAACTCCAGAGCTCATCCCC---ACTAACCACAGC------CTGGATTACATG---
