# Supplementary material for: Towards identification of postharvest fruit quality transcriptomic markers in Malus domestica
Source: PLoS One. 2024 Mar 6;19(3):e0297015. doi: 10.1371/journal.pone.0297015 (PMC10917293; doi:10.1371/journal.pone.0297015)
Supplement: S2 File — Alignment files of the 15 primers designed for qPCR verification in this study. (ZIP) [file pone.0297015.s002.zip › Supplemental_File_2_GOI-Primer-Alignments/MD09G1194300_CDS-Primer_Alignment.fasta]

>Maldo_GDDH_17G1174800-CloseHomolog Ortholog
------------------------------------------------------------------------------------------------------------------------------------------------------------------------------------------------------------------------------------------------------------------------------ATGGCGGCGGCTCAGGCTTCGTCACCGCCGCCACCTCAGCCCCCGAAGGAGTCGTTTGCTCGGCGTTACAAGTTTCTCTGGCCTCTGCTCTTGACTGTCAATCTGGGCGTTGGAGCTTACCTGTTTATGAGAACAAAAAGGAAAGACATAGAGGAAAACGTGATTGCTACAGTTTCAACAACAGCTCAAACAA---CTACTACTGAGAAACCCCTACCTTCACCAACCATCACAGAGCCCATAAAACTGCTGGAACCAATCCCGGAGGATCACCAACACCAACTTTTCAAGTGGATGCTGGAAGAGAAAAGAAAGGTTAAACCAAAAGATCCTGAAGAGATGAAGCACCTTGATGAGGAGAAAGCAATTCTTAAACAGTTTCTCCGGGCGAAATGTCTTCCAACAATC---
>Mdg_09g016800
---------------ATGAACCGGGCCCGGCCCAATCACGACCTGACTGCAAAAGTTAGAAAAGCAAACACCGGTGTAGATTGTGGAGTAGGCGAGGAAAAGGACTTCGGAAGTTTGGAG---AGAAGAAAGGAAGGAATTTCGGACGTTCCAGCAACAATGATAGAAGATGGTCCCAAGCTCTACGCCAACAAACCCAAGAAAGCGCAGTTGAAACAGTTTCAGGATCAACACAAAGGGAAGGACTTTTCTTCGCCATCGCCATCGACAATGACGTCGGCTCAGTCTTCGTCTCCGCCGCCACCTCCGCCCCCGAAGGAGTCGTTTGCTCGGCGTTACAAGTTTCTCTGGCCTCTGCTCTTGACTGTCAATCTGGGCGTTGGAGCTTACCTGTTTATGAGAACAAAGAAGAAAGACATAGAGGAAGACGTGACTACTACCGTTCCAACAACAGCTCAAACAACACCTACTACTGAGAAACCCCTACCTTCACCAAGCATCACAGAGCCTGTGAAATTGCGGGAACCAATCCCGGAGGATCAACAACGCCAACTTTTCAAGTGGATGCTGGAAGAGAAAAGAAAGGTTAAACCAAAAGATCCTGAAGAGAAGAAGCGCCTTGATGAGGAGAAAGCCATTCTTAAACAGTTTATCCGGGCAAAATCCCTTCCAAAAATCTAA
>Maldo_Gala_09g016800
---------------------------ATGAACAATCACGACCTGACTGCAAAAGTTAGAAAAGCAAACACCGGTGTAGATTGTGGAGTAGGCGAGGAAAAGGACTTCGGAAGTTTG---------------------ATTTCGGACGTTCCAGCAACAATGATAGAAGATGGTCCCAAGCTCTACGCCAACAAACCCAAGAAAGCGCAGTTGAAACAGTTTCAGGATCAACACAAAGGGAAGGACTTTTCTTCGCCATCGCCATCGACAATGACGTCGGCTCAGTCTTCGTCTCCGCCGCCACCTCCGCCCCCGAAGGAGTCGTTTGCTCGGCGTTACAAGTTTCTCTGGCCTCTGCTCTTGACTGTCAATCTGGGCGTTGGAGCTTACCTGTTTATGAGAACAAAGAAGAAAGACATAGAGGAAGACGTGACTACTACCGTTCCAACAACAGCTCAAACAACACCTACTACTGAGAAACCCCTACCTTCACCAAGCATCACAGAGCCTGTGAAATTGCGGGAACCAATCCCGGAGGATCAACAACGCCAACTTTTCAAGTGGATGCTGGAAGAGAAAAGAAAGGTTAAACCAAAAGATCCTGAAGAGAAGAAGCGCCTTGATGAGGAGAAAGCCATTCTTAAACAGTTTATCCGGGCAAAATCCCTTCCAAAAATC---
>MD09G1194300_-_ORF_1_(frame_2)
CTGGACCGGAGCGTGATGAACCGGGCCCGGCCCAATCACGACCTGACTGCAAAAGTTAGAAAAGCAAACACCAGTGTAGATTGTGGAGTACGCGAGGAAAAGGACTTTGGAAGTTTGGGGAGAAGAAGAAAGGAAGGAATTTCGGACGTTCCAGCAACAATGATAGAAGATGGTCCCAAGCTCTACGCCAACAAACCCAAGAAAGCGCAGTTGAAACAGTTTCAGGATCAACACAAAGGGAAGGACTTTTCTTCGCCATCGCCATCGACAATGACGTCGGCTCAGTCTTCGTCTCCGCCGCCACCTCCGCCCCCGAAGGAGTCGTTTGCTCGGCGTTACAAGTTTCTCTGGCCTCTGCTCTTGACTGTCAATCTGGGCGTTGGAGCTTACCTGTTTATGAGAACAAAGAAGAAAGACATAGAGGAAGACGTGACTACTACCGTTCCAACAACAGCTCAAACAACACCTACTACTGAGAAACCCCTACCTTCACCAAGCATCACAGAGCCTGTGAAATTGCGGGAACCAATCCCGGAGGATCAACAACGCCAACTTTTCAAGTGGATGCTGGAAGAGAAAAGAAAGGTTAAACCAAAAGATCCTGAAGAGAAGAAGCGCCTTGATGAGGAGAAAGCCATTCTTAAACAGTTTATCCGGGCAAAATCCCTTCCAAAAATCTAA
>Maldo_GDDH_09G1194300-GOI GOI
---------------------------ATGAACAATCACGACCTGACTGCAAAAGTTAGAAAAGCAAACACCAGTGTAGATTGTGGAGTACGCGAGGAAAAGGACTTTGGAAGTTTG---------------------ATTTCGGACGTTCCAGCAACAATGATAGAAGATGGTCCCAAGCTCTACGCCAACAAACCCAAGAAAGCGCAGTTGAAACAGTTTCAGGATCAACACAAAGGGAAGGACTTTTCTTCGCCATCGCCATCGACAATGACGTCGGCTCAGTCTTCGTCTCCGCCGCCACCTCCGCCCCCGAAGGAGTCGTTTGCTCGGCGTTACAAGTTTCTCTGGCCTCTGCTCTTGACTGTCAATCTGGGCGTTGGAGCTTACCTGTTTATGAGAACAAAGAAGAAAGACATAGAGGAAGACGTGACTACTACCGTTCCAACAACAGCTCAAACAACACCTACTACTGAGAAACCCCTACCTTCACCAAGCATCACAGAGCCTGTGAAATTGCGGGAACCAATCCCGGAGGATCAACAACGCCAACTTTTCAAGTGGATGCTGGAAGAGAAAAGAAAGGTTAAACCAAAAGATCCTGAAGAGAAGAAGCGCCTTGATGAGGAGAAAGCCATTCTTAAACAGTTTATCCGGGCAAAATCCCTTCCAAAAATC---
