# Supplementary material for: Towards identification of postharvest fruit quality transcriptomic markers in Malus domestica
Source: PLoS One. 2024 Mar 6;19(3):e0297015. doi: 10.1371/journal.pone.0297015 (PMC10917293; doi:10.1371/journal.pone.0297015)
Supplement: S2 File — Alignment files of the 15 primers designed for qPCR verification in this study. (ZIP) [file pone.0297015.s002.zip › Supplemental_File_2_GOI-Primer-Alignments/MD03G1269800_CDS-Primer_Alignment.fasta]

>Maldo_GDDH_11G1290800-CloseHomolog Paralog
ATGGCGGAAAAGCTTTGCCTGATGGCCTCCCATGGCTATCCTCACGGCCGCGTTCTGCACCAGGAGCAACTCATGAGCGTTATCAAGGATTTTCAACCCTTTATGCCAAGTTTTGGAGCAAAGGAGGAAATCACAAAGTTAGGGTCTTTGAAATTGGTGCCGCAGCAATGTGAGGAGCCATGGAAACTCACAAGTGGAGTGCCGGAGGCCAATTGGTTTGTAAAGACTGTCTCAGAAATTGAAAGACCTCCACTTAATTTGCAAGATGTTTGTCCAGACTCAGTGCTGTTCAGCATTGGAATTGCCGAACACTTCATAAAACGTGAAAAGATGTTGCAGTTCCTCAGATCAGGAGAGGGTGAAGTGGAGAGAGGCGCAGTAGATATAACCTTACTATATGACTTGATGGGGTTACATGAAATGGGCCAACAACCATTAATGCCATCTCTTATCTACCCGAGAAGTGAGTTCAATACCCAGAAGCCTCTCTTGGACTTTGTGGGCGATCTTCACTGGAGTTCGAAAATTACAGTTCAGCCAGATGGTCGAGTCTTATTCACAGGTACTGAGGCTGAGATGAAGCATCTCCTTTCAGTTGTAGCTGAATTTTACTCCTTGAGAAACACAGTTGTTTGGAAAAAGCAGTCTGTGTTGGTTCCGCACTTTAAGAGTGTGGGGAGCCGGGAAGCAGGAGTTATCATTGATGGAACTTTGGTCAATATGCAGGCGACTACGCTTGCTCCTTTGAAGAGTCCCGAAAAAGTTAAGACAAAGGCG---CCCAAGCGGAGGAGTGGTAAAAAAGCAGGCAAAGATAGAGATCTCTACGAGCGGAACTACTTCCACGCCTGTGAGAGCCTTCTATCCATAATGATGAACAGAAAACAGCATGGGAAACTGGCAGTTCTCTCACTTAAAAAGTCCGGCCCAGAGCTTCCGGAACTCCTAACCCAGTTTTCTGCTGGTATCGCTGGAACTGGCTTGGCTGTCCTTTTCTCTGTCCTCTGTAAAGTAGCTTCTGGGAGGGTACCCCTTTGTGCGTCCAAACTCTTGAACACCGGAGTTGCATTTGCATTAGTCTGGCTCTCTTGGGGGGTGAATAAACTGAGGGACACAGTTGTTCAAATCAGGAAGAATTCAAAGAAGCCAGGTTTACAAGAAGAGGAAATAATGAAAAGGGTAGATAGAAGCGTGAACGAGATTTACTTGAGAGCCGGAACATTGATGGCGGTGGCGGTGTTGAGGCTTGCT---
>Mdg_03g023660
------------------------------------------------------------------------------------------------------ATGCCAAGTTTTGGAGCAAAGGAGGAAATCACAAAGTTAGGATCTTTGAAATTGATGTCACAGCAATGCGAGGAGCCATGGAAACTCAAAAGTGGAGTGCCGGAGGCCAACTGGTTTGTAAAGACTGTCTCAGAAATTGAAAGACCTGCTCTGAATGTGCAAGATGTTCATCCGGACTCATTGCTGTTCAGCTGTGGAATTGCCGAACATTTCATAAGACGTGAAAAAATGTTGCAGTTCCTCAGATCAGGAGAAAGTGAAGTGGAGAGAGGCGGAGTAGATATAACCTTACTATATGACTTGATGGGGTTACATGAAATGGGCCAACTACCATCAATGCCTTCTCTTGTCTACCCGAGTAGGGAGTTGAATACCCAGAAGCCCCTGTTGGACTTTGTAGGCAGCCTTCACTGGAGTTCGAAAGTTACAGTTCAGCCAGATGGTCTAGTCTTATTCACAGGTACCGAGGCTGAGATGAAGCATCTCCTTTCAGTTGTTGCTGAATTTTACTCCTTGAGAAACACAGTTGTTTGGAAAAAGCACTCTGTGTTGGTTCCACACTTTAAGAGTGTGGGGAGCCGGGAAGCAGGAGTTATTATTGATGGAACTTCGTTCAATATGCAAGCGACTACCCTTGCTCCCTTAAAGAGTCCTGAAAAAGTTAAGACAAAGGCGAAGCCAAAGCAGAAGAGTGGTAAAAAAGCGGGCAAAGATAGAGATCTCTACAAGAGGAACTATTTCCACGCCTGTGAGAGCCTTCTATCCATAATGATGAGCAGAAAGCAGAATGGGAAATTGGCAATCCTCTCACTTAAAAGATCTGGCCCCGAGCTTCCGGATCTCCTGACGCAGTTTTCTGCCGCTATTGCTGGAACTGGCTTGGCTGTCCTCTTCTCTGTCCTCTGTAAAGTAGCTTCTGGGAGGGTACCCTTTTGTGCGTACAAACTCTTGAATACTGGAGTTGCATTTGCATTAGTTTGGCTCTCTTGGGGGGTGAACAAACTGAGGGACACAATCGTTGAAACCAGCAAGAATTCAAAGAAGCGGGCTTTAAAAGAAGAGGAAATCATGGAAAGGGTAGATAGAAGCGTGAAGGAGATTTACTTGAGAGCGGGAACATTGATGGCAGTGGCGGTGTTGAGGCTTGCTTGA
>Maldo_Gala_03g023660
------------------------------------------------------------------------------------------------------ATGCCAAGTTTTGGAGCAAAGGAGGAAATCACAAAGTTAGGATCTTTGAAATTGATGTCACAGCAATGCGAGGAGCCATGGAAACTCAAAAGTGGAGTGCCGGAGGCCAACTGGTTTGTAAAGACTGTCTCAGAAATTGAAAGACCTGCTCTGAATGTGCAAGATGTTCATCCGGACTCATTGCTGTTCAGCTGTGGAATTGCCGAACATTTCATAAGACGTGAAAAAATGTTGCAGTTCCTCAGATCAGGAGAAAGTGAAGTGGAGAGAGGCGGAGTAGATATAACCTTACTATATGACTTGATGGGGTTACATGAAATGGGCCAACTACCATCAATGCCTTCTCTTGTCTACCCGAGTAGGGAGTTGAATACCCAGAAGCCCCTGTTGGACTTTGTAGGCAGCCTTCACTGGAGTTCGAAAGTTACAGTTCAGCCAGATGGTCTAGTCTTATTCACAGGTACCGAGGCTGAGATGAAGCATCTCCTTTCAGTTGTTGCTGAATTTTACTCCTTGAGAAACACAGTTGTTTGGAAAAAGCACTCTGTGTTGGTTCCACACTTTAAGAGTGTGGGGAGCCGGGAAGCAGGAGTTATTATTGATGGAACTTCGTTCAATATGCAAGCGACTACCCTTGCTCCCTTAAAGAGTCCTGAAAAAGTTAAGACAAAGGCGAAGCCAAAGCAGAAGAGTGGTAAAAAAGCGGGCAAAGATAGAGATCTCTACAAGAGGAACTATTTCCACGCCTGTGAGAGCCTTCTATCCATAATGATGAGCAGAAAGCAGAATGGGAAATTGGCAATCCTCTCACTTAAAAGATCTGGCCCCGAGCTTCCGGATCTCCTGACGCAGTTTTCTGCCGCTATTGCTGGAACTGGCTTGGCTGTCCTCTTCTCTGTCCTCTGTAAAGTAGCTTCTGGGAGGGTACCCTTTTGTGCGTACAAACTCTTGAATACTGGAGTTGCATTTGCATTAGTTTGGCTCTCTTGGGGGGTGAACAAACTGAGGGACACAATCGTTGAAACCAGCAAGAATTCAAAGAAGCGGGCTTTAAAAGAAGAGGAAATCATGGAAAGGGTAGATAGAAGCGTGAAGGAGATTTACTTGAGAGCGGGAACATTGATGGCAGTGGCGGTGTTGAGGCTTGCT---
>MD03G1269800_-_ORF_1_(frame_1)
ATGGCGGATAAGGTTTGCCTGATGGCGTTTCATGTTTACCCTCACGGCCTCGTTCTGAACCAGGAGCAACCCATGAGCTCTATCAAGGCTTTCCAATCATTTATGCCAAGTTTTGGAGCAAAGGAGGAAATCACAAAGTTAGGATCTTTGAAATTGATGTCACAGCAATGCGAGGAGCCATGGAAACTCAAAAGTGGAGTGCCGGAGGCCAACTGGTTTGTAAAGACTGTCTCAGAAATTGAAAGACCTGCTCTGAATGTGCAAGATGTTCATCCGGACTCATTGCTGTTCAGCTGTGGAATTGCCGAACATTTCATAAGACGTGAAAAAATGTTGCAGTTCCTCAGATCAGGAGAAAGTGAAGTGGAAAGAGGCGGAGTAGATATAACCTTACTATATGACTTGATGGGGTTACATGAAATGGGCCAACAACCATCAATGCCTTCTCTTATCTACCCGAGTAGGGAGTTGAATACCCAGAAGCCCCTGTTGGACTTTGTAGGCAGCCCTCACTGGAGTTCAAAAGTTACAGTTCAGCCAGATGGTCGAGTCTTATTCACAGGTTCCGAGGCTGAGATGAAGCATCTTCTTTCTGTTGTTGCTGAATTTTACTCCTTGAGAAATACGGTTGTTTGGAAAAAGCAGTCTCTGTTGGTTCCGCACTTTAAGAGTGTGGGGAGCCAGGAAGCAGGAGTTATTATTGATGGAACTTCGTTCAATATGCAAGCGACTACCCTTGCTCCCTTAAAGAGTCCTGAAAAAGTTAAGACGAAGGCGAAGCCAAAGCAGAAGAGTGGTAAAAAAGCGGGCAAAGATAGAGATCTCTACAAGAGGAACTATTTCCACGCCTGTGAGAGCCTTCTATCCATAATGATGAGCAGAAAGCAGAATGGGAAATTGGCAATCCTCTCACTTAAAAGATCTGGCCCCGAGCTTCCGGATCTCCTGACCCAGTTTTCTGCCGCTATTGCTGGAACTGGCTTGGCTGTCCTCTTCTCTGTCCTCTGTAAAGTAGCTTCTGGGAGGGTACCCTTTTGTGCGTCCAAACTCTTGAATACTGGAGTTGCATTGGCATTAGTTTGGCTCTCTTGGGGGGTGCACAAACTGAGGGACACAATCGTTGAAACCAGCAAGAATTCAAAGAAGCGGGCTTTAAAAGAAGAGGAAATCATGGAAAGGGTAGATAGAAGCGTGAAGGAGATTTACTTGAGAGCGGGAACATTGATGGCAGTGGCGGTGTTGAGGCTTGCTTGA
>Maldo_GDDH_03G1269800 GOI
ATGGCGGATAAGGTTTGCCTGATGGCGTTTCATGTTTACCCTCACGGCCTCGTTCTGAACCAGGAGCAACCCATGAGCTCTATCAAGGCTTTCCAATCATTTATGCCAAGTTTTGGAGCAAAGGAGGAAATCACAAAGTTAGGATCTTTGAAATTGATGTCACAGCAATGCGAGGAGCCATGGAAACTCAAAAGTGGAGTGCCGGAGGCCAACTGGTTTGTAAAGACTGTCTCAGAAATTGAAAGACCTGCTCTGAATGTGCAAGATGTTCATCCGGACTCATTGCTGTTCAGCTGTGGAATTGCCGAACATTTCATAAGACGTGAAAAAATGTTGCAGTTCCTCAGATCAGGAGAAAGTGAAGTGGAAAGAGGCGGAGTAGATATAACCTTACTATATGACTTGATGGGGTTACATGAAATGGGCCAACAACCATCAATGCCTTCTCTTATCTACCCGAGTAGGGAGTTGAATACCCAGAAGCCCCTGTTGGACTTTGTAGGCAGCCCTCACTGGAGTTCAAAAGTTACAGTTCAGCCAGATGGTCGAGTCTTATTCACAGGTTCCGAGGCTGAGATGAAGCATCTTCTTTCTGTTGTTGCTGAATTTTACTCCTTGAGAAATACGGTTGTTTGGAAAAAGCAGTCTCTGTTGGTTCCGCACTTTAAGAGTGTGGGGAGCCAGGAAGCAGGAGTTATTATTGATGGAACTTCGTTCAATATGCAAGCGACTACCCTTGCTCCCTTAAAGAGTCCTGAAAAAGTTAAGACGAAGGCGAAGCCAAAGCAGAAGAGTGGTAAAAAAGCGGGCAAAGATAGAGATCTCTACAAGAGGAACTATTTCCACGCCTGTGAGAGCCTTCTATCCATAATGATGAGCAGAAAGCAGAATGGGAAATTGGCAATCCTCTCACTTAAAAGATCTGGCCCCGAGCTTCCGGATCTCCTGACCCAGTTTTCTGCCGCTATTGCTGGAACTGGCTTGGCTGTCCTCTTCTCTGTCCTCTGTAAAGTAGCTTCTGGGAGGGTACCCTTTTGTGCGTCCAAACTCTTGAATACTGGAGTTGCATTGGCATTAGTTTGGCTCTCTTGGGGGGTGCACAAACTGAGGGACACAATCGTTGAAACCAGCAAGAATTCAAAGAAGCGGGCTTTAAAAGAAGAGGAAATCATGGAAAGGGTAGATAGAAGCGTGAAGGAGATTTACTTGAGAGCGGGAACATTGATGGCAGTGGCGGTGTTGAGGCTTGCT---
