# Supplementary material for: Towards identification of postharvest fruit quality transcriptomic markers in Malus domestica
Source: PLoS One. 2024 Mar 6;19(3):e0297015. doi: 10.1371/journal.pone.0297015 (PMC10917293; doi:10.1371/journal.pone.0297015)
Supplement: S2 File — Alignment files of the 15 primers designed for qPCR verification in this study. (ZIP) [file pone.0297015.s002.zip › Supplemental_File_2_GOI-Primer-Alignments/MD02G1319100_CDS-Primer_Alignment.fasta]

>Maldo_GDDH_07G1001800-CloseHomolog
---ATGGCATATCGAAGAGGAGGGTTTGAAGGGCAGCCGCAGAGGCGGATTCTGCGCACCCAGACTGCTGGGAGTTTTGGAGAGCCCATGCTGGATAGTGAGGTGGTGCCTTCTTCCCTCGTTGACATTGCTCCTATTCTCCGTGTTGCAAACGAAGTTGAGTCCAGGAATCCAAGAGTTGCCTATCTATGTCGGTTCTATGCCTTTGAGAAAGCTCACAGACTAGATCCCACATCTAGTGGACGTGGTGTTCGCCAGTTTAAAACTGCACTTCTTCAGCGTCTAGAAAGGGAAAATGAAACAACACTGGCAGGAAGGGCAAAGAGTGATGCTCGGGAAATGCAGAGTTTTTATAGAGATTACTACAAAAAATACATTCAAGCTTTGCAGAATGCTGCTGATAAAGCAGATCGGGCACAACTTACAAAAGCATACCAAACTGCTGCTGTTTTATTTGAGGTTTTGAAGGCTGTCAATCAGACGGAGGCTGTTGAAGTAGCTGAGGAGATTTTGGAAGCTCATACCAAGGTTGAAGAAAAACAGCAGATATATGTACCTTACAATATTCTTCCTCTTGATCCTGATAGTCAAAATCAGGCGATCATGAGATATCCCGAGATTCATGCTACTGTTTCTGCACTCCGTAACACCAGGGGTCTACCATGGCCGAAGGCCCACAAAAAGAAAGTAGATGAAGACATTCTAGACTGGCTTCAGGCCATGTTTGGCTTTCAGAAAGATAATGTGGCAAATCAAAGGGAACACTTGATTCTGCTGGTTGCTAATGTGCACATACGGCAATTACCGAATCCTGATCAACAACCCAAGTTGGATGATCGCGCTTTAACGGATGTGATGAAGAAGCTTTTCAAAAATTACAAAAAGTGGTGTAAATACCTGGATCGGAAAAGTAGCCTTTGGCTGCCAACTATTCAGCAGGAAGTACAGCAACGAAAATTGCTATACATGGGTTTATATCTTCTTATATGGGGAGAAGCTGCAAATTTGAGATTCATGCCAGAATGCCTTTGCTATATCTATCATCATATGGCATTTGAATTGTATGGAATGCTAGCTGGGAGTGTTAGTCCATTGACAGGTGAGCACATAAAGCCAGCCTATGGTGGTGAAGATGAGGCCTTTTTGTCGAAAGTAGTCACTCCAATATATGATACAATAGCAAAGGAGGCTAAAAGGAGCAAAGGAGGAAAATCAAAGCATTCTCAATGGAGAAATTATGACGACTTGAATGAATATTTTTG------GTCAGTTGATTGTTTTAAGCTAGGCTGGCCTATGCGTGCGGATGCTGATTTCTTTTGCCAGCCTATCGACGATATTCAAGGTGATAGAGATGAGAGAAAGAAACCATATACTGGGGACCGATGGATTGGCAAAGTAAACTTTGTCGAAATACGCTCATTTTTGCACATTTTCAGAAGTTTTGATAGGATGTGGAGCTTTTATATATTGAGTTTACAGGCAATGATCATTGTTGCTTGGAATGGGTCGGGTGACTTAGGTTCCATGTTTGAGGGTGATGTCTTTAAGAAAGTGCTGAGTATCTTCATAACTGCTGCGATATTGAAGCTTGCACAAGCTGTTCTTGATTTAATTTTGAGCTGGAAAGCTAGGCAAAGCATGTCAGTCTTTGTCAAGTTAAGATATGTCTTGAAGGCTGTTTCAGCTGCAGCGTGGGTCATTGTTTTACCAGTGACTTACGCATTTAGTTGGAAAGATCCTACTGGATTTGCACGGACCATCAAAACTTGGTTTGGCAATGGTCCAAGTTCAAATTCTTTGTTCATTTTGGCTGTTGTCATCTACTTATCTCCAAACATGCTCTCTGGATTGTTGTTTATGTTCCCATTCATTCGCCGGTTTCTTGAAAGGTCAAACTTAAAGCTTGTGATGCTCATGATGTGGTGGTCTCAGACCCGGCTTTATGTTGGAAGGGGAATGCATGAAAGCTCAATTTCTCTTTTCAAGTATACCCTTTTTTGGGTTCTCCTGCTTGTATCGAAATTAGCCTTCAGTTACTACGTAGAGATTAGGCCTCTTGTAAAACCAACTAAAGATATAATGAGGGCTCGCGTAAAGACCTACCAATGGCATGAGTTCTTCCCTCAAGCCAAGAATAACATTGGTGTGGTGATTTCGCTATGGACTCCCATTGTTCTTGTCTACTTTATGGATACTCAAATTTGGTATGCCATATTTTCCACAATATTCGGAGGTATATACGGTGCATTTCGCCGTCTTGGAGAGATTCGAACGCTGGGAATGTTGCGGTCTCGATTTGAATCACTGCCAGGTGCTTTTAATAGTTTTTTGATTCCAGTGGAAAGGAATGAGCAGACTAAAAAGAAGGGAATACTAAAAGCCACTTTCTCTCGCAAGTTTGATAAGACCCCATCTAGTAAAGAAAAGGAAGCAGCAAAGTTTGCACAGATGTGGAACGAAATAATTAGCAGTTTCAGAGAAGAGGATCTGATTAGTGATAGGGAAATGAACTTGTTGCTCGTTCCATATGGGGCTGACCCAGATTTAGTAGACCTAATCCAGTGGCCTCCTTTTCTGCTTGCTAGCAAGA----TCCCGATAGCACTGGACATGGCAAAAGAC-AGCAAAGATAAAGACCGTGAGCT---GAAAAAGAGAAT---GAGTA--CTGACAATTATATGCGCTGTGCTATTCACGAATGCTATCTCTCGTTTAGAAGTATTATTAACTTTTTGGTCCTTGGAGATCGTGAAAAGAAGGATATAAATGAAATCTTCGCCATAGTTGACGATCATATTGAAAAGGGAAACCTGACAACAGAGTTCAATATGAGTGCTCTTCCAAGTCTCCATGAACAATTTGTCAAGTTAATTGAATATCTGATGGAAAACAAAAAGGAGGACAAGGACCAGGTTGTAATTGTCTTGCTCAACATGTTAGAGGTTGTGACAAGAGACATAATGGAGGATGAAAGTCCCAACTTGCTAGAGTCGAGTGATGGATTACATGGAAAAGATGAGGGAATGACACCCCTTGATCAACGGGATACATATTTTGGTGCACTGAGGTTCCC------AGTGACTGCAAAAACAGGAGCTTGGAAAGAAAAGATCAGAAGGCTACATCTATTACTTACAGAGAAAGAGTCTGCTATGGATGTCCCATCCAACTTGGAAGCAAGAAGGCGCATTTCTTTCTTCTCCAACTCGTTGTTTATGGACATGCCTCCTGCACCCAAAGTTCGAAATATGCTTTCCTTCTCGGTTTTGACACCATACTATTCAGAAGACGTTCTTTTCTCCAAAAAACATCTGGAATGGCAGAACGAAGATGGTGTCTCTATCCTTTTCTACTTGCAGAAGATCTTTCCAGATGAATGGACTAACTTTCTTGAGCGGGTCAAGTGTGAAAATGAAGAAGAACTCACAGAAAACGATGAATTGGAAGAGAAACTCCGTCTATGGGCATCCTATCGAGGCCAAACATTGACCAAAACTGTACGGGGTATGATGTATTACCGCAAAGCTTTGGAACTTCAGGCCTTCCTTGATATGGCAAAAGATGAAGAGCTAATGGAAGGCTATAAGGCTGCTGAATCAACTATTGAGGAACACTCAAAAGCAGAAAGGTCACTTTTGGCACAATGTCAGGCAGTGGTTGATATGAAATTCTCATATGTTGTGTCATGCCAACAATATGGAATTCACAAGCGATCTGGAGATGCTCGTTCCAAGGACATTTTGAAACTTATGGCAACTTATCCATCTCTTCGAGTAGCTTACATTGATGAGGTAGAGAAAACTAGTGAAGATAAATCCAAAAAGAATGTTTGGAAGGTCTACTATTCGGCTCTTGTAAAGGCGGCTCCTCCA---AAGTCAGTTGATTCTTCTGATCCAGTTCAAAGGTTGGACCAGGATATTTATCGGATAAAGCTTCCTGGACCTGCAATATTGGGAGGGGGAAAGCCAGAAAATCAAAACCACGCCATCATTTTCACACGTGGGGAAGGCTTGCAAACCATAGATATGAACCAGGATAATTACTTAGAAGAAGCATTCAAAATGAGGAACCTACTGCAAGAATTTCTTGTGAAGCATGATGGTGTTAGATTTCCGACAATACTTGGACTTAGGGAGCATATTTTCACTGGCAGTGTTTCATCTCTTGCATGGTTTATGTCAAATCAAGAGACTTGTTTTGTAACTATTGGGCAGAGATTGCTTGCTAACCCTCTGAG------------------------------------------------------------------------------------------------------------------------------------------------------------------------------------------------------------------------------------------------------------------------------------------------------------------------------------------------------------------------------------------------------------------------------------------------------G---------------------------------------------------------------------------------------------------------------------------------------------------------------------------------------------------------------------------------------------------------------------------------------------------------------------------------------------------------------------------------------------------------------------------------------------------------------------------------------------------------------------------------------------------------------------------------------------------------------------------------------------------------------------------------------------------------------------------------------------------------------------------------------------------------------------------------------------------------------------------------------------------------------------------------------------------------------------------------------------------------------------------------------------------------------------------------------------------------------------------------------------------------------------------------
>Maldo_GDDH_07G1002000-CloseHomolog
-------------------------------------------------------------------------------------------------------------------------------------------------------------------------------------------------------------------------------------------------------------------------------------------------------------------------------------------------------------------------------------------------------------------------------------------------------------------------------------------------------------------------------------------------------------------------------------------------------------------------------------------------------------------------------------------------------------------------------------------------------------------------------------------------------------------------------------------------------------------------------------------------------------------------------------------------------------------------------------------------------------------------------------------------------------------------------------------------------------------------------------------------------------------------------------------------------------------------------------------------------------------------------------------------------------------------------------------------------------------------------------------------------------------------------------------------------------------------------------------------------------------------------------------------------------------------------------------------------------------------------------------------------------------------------------------------------------------------------------------------------------------------------------------------------------------------------------------------------------------------------------------------------------------------------------------------------------------------------------------------------------------------------------------------------------------------------------------------------------------------------------------------------------------------------------------------------------------------------------------------------------------------------------------------------------------------------------------------------------------------------------------------------------------------------------------------------------------------------------------------------------------------------------------------------------------------------------------------------------------------------------------------------------------------------------------------------------------------------------------------------------------------------------------------------------------------------------------------------------------------------------------------------------------------------------------------------------------------------------------------------------------------------------------------------------------------------------------------------------------------------------------------------------------------------------------------------------------------------------------------------------------------------------------------------------------------------------------------------------------------------------------------------------------------------------------------------------------------------------------------------------------------------------------------------------------------------------------------------------------------------------------------------------------------------------------------------------------------------------------------------------------------------------------------------------------------------------------------------------------------------------------------------------------------------------------------------------------------------------------------------------------------------------------------------------------------------------------------------------------------------------------------------------------------------------------------------------------------------------------------------------------------------------------------------------------------------------------------------------------------------------------------------------------------------------------------------------------------------------------------------------------------------------------------------------------------------------------------------------------------------------------------------------------------------------------------------------------------------------------------------------------------------------------------------------------------------------------------------------------------------------GGATTTTTGATGGCCTTGCCTATGGTTATGGAAATTGGTTTGGAAAAGGGGTTCCGCACTGCACTTAGCGATTTTGTATTGATGCAATTACAATTGGCCCCGGTGTTTTTCACATTTTCTCTTGGTACAAAGACCCACTATTATGGAAAGACTTTGCTTCATGGAGGTGCAGAATACAGAGGAACGGGTCGTAGCTTTGTAGTGTTCCATGCCAAATTTGCTGATAACTATAGACTCTACTCTAGAAGTCACTTTGTCAAGGGCATTGAGTTACTGATTCTGCTTGTTGTGTACCACCTATTTGGTCGTTCATATAAAAGTGGAGTTGTATATATCCTCATTACAATACAGATATGGTTCATGGTTGGAACATGGCTTTTTGCTCCTTTCCTCTTCAATCCATCTGGGTTTGAGTGGCAAAAGATCGTCGATGACTGGACAGATTGGAAAAAGTGGATAAACAATCATGGAGGGATCGGTGTATCACCTGAAAAAAGTTGGGAATCCTGGTGGGAAAAAGAACATGAGCATCTTCTTTACTCTGGGGTGCGTGGTATCGTTGCTGAGATATTATTAGCATTGCGCTTTTTCATTTACCAGTATGGGCTTGTTTATCACCTTAACATCACAAACAACAAAAGTTTCCTGGTATATGGTGTTTCGTGGCTTGTTATCATTTTGATTTTGTGTCTGATGAAGGCTGTGTCTGCTGGAAGGCGACGATTAAGTGCAGATTATCAGCTTTTGTTTCGACTGGTTAAGGGATTTATATTTATTACATTTTTAGCTATATTCGTTACCTTGATAGTGCTCCCTCATATGACGCTTCGGGATGTCGTAGTGTGCATTCTTGCCTTCATGCCAACTGGTTGGGGATTGCTTTTGATTGCGCAAGCTTGTAAGCCGGTAATTAAACGAGCAGGGTTTTGGGGATCAGTTGAAACACTTGCTCGTGGTTATGAAATAATCATGGGGTTGCTTCTTTTTACCCCGGTTGCATTCTTGGCTTGGTTTCCGTTTGTTTCCGAATTCCAGACGCGAATGCTTTTCAACCAAGCATTCAGTAGAGGTTTACAGATCTCGCGTATTCTTGGAGGACAAAGGAAGGGCCCTCACTCCTCCAACAATAAT------
>Mdg_07g000210
---ATGGCATATCGAAGAGGAGGGTTTGAAGGGCAGCCGCAGAGGCGGATTCTGCGCACCCAGACTGCTGGGAGTTTTGGAGAGCCCATGCTGGATAGTGAGGTGGTGCCTTCTTCCCTCGTTGACATTGCTCCTATTCTCCGTGTTGCAAACGAAGTTGAGTCCAGGAATCCAAGAGTTGCCTATCTATGTCGGTTCTATGCCTTTGAGAAAGCTCACAGACTAGATCCCACATCTAGTGGACGTGGTGTTCGCCAGTTTAAAACTGCACTTCTTCAGCGTCTAGAAAGGGAAAATGAAACAACACTGGCAGGAAGGGCAAAGAGTGATGCTCGGGAAATGCAGAGTTTTTATAGAGATTACTACAAAAAATACATTCAAGCTTTGCAGAATGCTGCTGATAAAGCAGATCGGGCACAACTTACAAAAGCATACCAAACTGCTGCTGTTTTATTTGAGGTTTTGAAGGCTGTCAATCAGACGGAGGCTGTTGAAGTAGCTGAGGAGATTTTGGAAGCTCATACCAAGGTTGAAGAAAAACAGCAGATATATGTACCTTACAATATTCTTCCTCTTGATCCTGATAGTCAAAATCAGGCGATCATGAGATATCCCGAGATTCATGCTACTGTTTCTGCACTCCGTAACACCAGGGGTCTACCATGGCCGAAGGCCCACAAAAAGAAAGTAGATGAAGACATTCTAGACTGGCTTCAGGCCATGTTTGGCTTTCAGAAAGATAATGTGGCAAATCAAAGGGAACACTTGATTCTGCTGGTTGCTAATGTGCACATACGGCAATTACCGAATCCTGATCAACAACCCAAGTTGGATGATCGCGCTTTAACGGATGTGATGAAGAAGCTTTTCAAAAATTACAAAAAGTGGTGTAAATACCTGGATCGGAAAAGTAGCCTTTGGCTGCCAACTATTCAGCAGGAAGTACAGCAACGAAAATTGCTATACATGGGTTTATATCTTCTTATATGGGGAGAAGCTGCAAATTTGAGATTCATGCCAGAATGCCTTTGCTATATCTATCATCATATGGCATTTGAATTGTATGGAATGCTAGCTGGGAGTGTTAGTCCATTGACAGGTGAGCACATAAAGCCAGCCTATGGTGGTGAAGATGAGGCCTTTTTGTCGAAAGTAGTCACTCCAATATATGATACAATAGCAAAGGAGGCTAAAAGGAGCAAAGGAGGAAAATCAAAGCATTCTCAATGGAGAAATTATGACGACTTGAATGAATATTTTTGG------TCAGTTGATTGTTTTAAGCTAGGCTGGCCTATGCGTGCGGATGCTGATTTCTTTTGCCAGCCTATCGACGATATTCAAGGTGATAGAGATGAGAGAAAGAAACCATATACTGGGGACCGATGGATTGGCAAAGTAAACTTTGTCGAAATACGCTCATTTTTGCACATTTTCAGAAGTTTTGATAGGATGTGGAGCTTTTATATATTGAGTTTACAGGCAATGATCATTGTTGCTTGGAATGGGTCGGGTGACTTAGGTTCCATGTTTGAGGGTGATGTCTTTAAGAAAGTGCTGAGTATCTTCATAACTGCTGCGATATTGAAGCTTGCACAAGCTGTTCTTGATTTAATTTTGAGCTGGAAAGCTAGGCAAAGCATGTCAGTCTTTGTCAAGTTAAGATATGTCTTGAAGGCTGTTTCAGCTGCAGCGTGGGTCATTGTTTTACCAGTGACTTACGCATTTAGTTGGAAAGATCCTACTGGATTTGCACGGACCATCAAAACTTGGTTTGGCAATGGTCCAAGTTCAAATTCTTTGTTCATTTTGGCTGTTGTCATCTACTTATCTCCAAACATGCTCTCTGGATTGTTGTTTATGTTCCCATTCATTCGCCGGTTTCTTGAAAGGTCAAACTTAAAGCTTGTGATGCTCATGATGTGGTGGTCTCAGACCCGGCTTTATGTTGGAAGGGGAATGCATGAAAGCTCAATTTCTCTTTTCAAGTATACCCTTTTTTGGGTTCTCCTGCTTGTATCGAAATTAGCCTTCAGTTACTACGT---------------------------------------------------------------------------------------------------------------------------------------------------------------------------------------------------------------------------AGAGATTCGAACGCTGGGAATGTTGCGGTCTCGATTTGAATCACTGCCAGGTGCTTTTAATAGTTTTTTGATTCCAGTGGAAAGGAATGAGCAGACTAAAAAGAAGGGAATACTAAAAGCCACTTTCTCTCGCAAGTTTGATAAGACCCCATCTAGTAAAGAAAAGGAAGCAGCAAAGTTTGCACAGATGTGGAACGAAATAATTAGCAGTTTCAGAGAAGAGGATCTGATTAGTGATAGGGAAATGAACTTGTTGCTCGTTCCATATGGGGCTGACCCAGATTTAGTAGACCTAATCCAGTGGCCTCCTTTTCTGCTTGCTAGCAAGATC---CCGAT-AGCACTGGACATGGCAAAAGAC-AGCAAAGATAAAGACCGTGAGCT---GAAAAAGAGAAT---GAGTA--CTGACAATTATATGCGCTGTGCTATTCACGAATGCTATCTCTCGTTTAGAAGTATTATTAACTTTTTGGTCCTTGGAGATCGTGAAAAGAAGGATATAAATGAAATCTTCGCCATAGTTGACGATCATATTGAAAAGGGAAACCTGACAACAGAGTTCAATATGAGTGCTCTTCCAAGTCTCCATGAACAATTTGTCAAGTTAATTGAATATCTGATGGAAAACAAAAAGGAGGACAAGGACCAGGTTGTAATTGTCTTGCTCAACATGTTAGAGGTTGTGACAAGAGACATAATGGAGGATGAAAGTCCCAACTTGCTAGAGTCGAGTGATGGATTACATGGAAAAGATGAGGGAATGACACCCCTTGATCAACGGGATACATATTTTGGTGCACTGAGGTTCCCAGTCCCAGTGACTGCAAAAACAGGAGCTTGGAAAGAAAAGATCAGAAGGCTACATCTATTACTTACAGAGAAAGAGTCTGCTATGGATGTCCCATCCAACTTGGAAGCAAGAAGGCGCATTTCTTTCTTCTCCAACTCGTTGTTTATGGACATGCCTCCTGCACCCAAAGTTCGAAATATGCTTTCCTTCTCGGTTTTGACACCATACTATTCAGAAGACGTTCTTTTCTCCAAAAAACATCTGGAATGGCAGAACGAAGATGGTGTCTCTATCCTTTTCTACTTGCAGAAGATCTTTCCAGATGAATGGACTAACTTTCTTGAGCGGGTCAAGTGTGAAAATGAAGAAGAACTCACAGAAAACGATGAATTGGAAGAGAAACTCCGTCTATGGGCATCCTATCGAGGCCAAACATTGACCAAAACTGTACGGGGTATGATGTATTACCGCAAAGCTTTGGAACTTCAGGCCTTCCTTGATATGGCAAAAGATGAAGAGCTAATGGAAGGCTATAAGGCTGCTGAATCAACTATTGAGGAACACTCAAAAGCAGAAAGGTCACTTTTGGCACAATGTCAGGCAGTGGTTGATATGAAATTCTCATATGTTGTGTCATGCCAACAATATGGAATTCACAAGCGATCTGGAGATGCTCGTTCCAAGGACATTTTGAAACTTATGGCAACTTATCCATCTCTTCGAGTAGCTTACATTGATGAGGTAGAGAAAACTAGTGAAGATAAATCCAAAAAGAATGTTTGGAAGGTCTACTATTCGGCTCTTGTAAAGGCGGCTCCTCCAACTAAGTCAGTTGATTCTTCTGATCCAGTTCAAAGGTTGGACCAGGATATTTATCGGATAAAGCTTCCTGGACCTGCAATATTGGGAGGGGGAAAGCCAGAAAATCAAAACCACGCCATCATTTTCACACGTGGGGAAGGCTTGCAAACCATAGATATGAACCAGGATAATTACTTAGAAGAAGCATTCAAAATGAGGAACCTACTGCAAGAATTTCTTGTGAAGCATGATGGTGTTAGATTTCCGACAATACTTGGACTTAGGGAGCATATTTTCACTGGCAGTGTTTCATCTCTTGCATGGTTTATGTCAAATCAAGAGACTTGTTTTGTAACTATTGGGCAGAGATTGCTTGCTAACCCTCTGAGAGTTCGATTCCACTATGGTCACCCAGATGTATTTGATCGACTGTTTCATCTGACTAGAGGAGGTGTCA--------------GCAA--AGCTTCCCAAGTCAT---------CAACT---TAAGCGAGGACATATTTGC----------------------AGGCAT------------------------------------------TCT-TA---------------TTGCTTTGTTC--AAGACTCCCCCGC----CCCCAAGAATG---------------AC---ATTGACTGTGCTTACGGTCTATGTGTTTCTCTACGGTCGCCTTTATCTTGTTGTCAGCGGACTTGAAAAAGGGCTGAGCACTCAGCGAGGCATTCGAAACAATAAGCCTCTTCAAGTAGCTCTTGCTTCTCAGTCTGTTGTGCAAATTGGATTTTTGATGGCCTTGCCTATGGTTATGGAAATTGGTTTGGAAAAGGGGTTCCGCACTGCACTTAGCGATTTTGTATTGATGCAATTACAATTGGCCCCGGTGTTTTTCACATTTTCTCTTGGTACAAAGACCCACTATTATGGAAAGACTTTGCTTCATGGAGGTGCAGAATACAGAGGAACGGGTCGTAGCTTTGTAGTGTTCCATGCCAAATTTGCTGATAACTATAGACTCTACTCTAGAAGTCACTTTGTCAAGGGCATTGAGTTACTGATTCTGCTTGTTGTGTACCACCTATTTGGTCGTTCATATAAAAGTGGAGTTGTATATATCCTCATTACAATACAGATATGGTTCATGGTTGGAACATGGCTTTTTGCTCCTTTCCTCTTCAATCCATCTGGGTTTGAGTGGCAAAAGATCGTCGATGACTGGACAGATTGGAAAAAGTGGATAAACAATCATGGAGGGATCGGTGTATCACCTGAAAAAAGTTGGGAATCCTGGTGGGAAAAAGAACATGAGCATCTTCTTTACTCTGGGGTGCGTGGTATCGTTGCTGAGATATTATTAGCATTGCGCTTTTTCATTTACCAGTATGGGCTTGTTTATCACCTTAACATCACAAACAACAAAAGTTTCCTGGTATATGGTGTTTCGTGGCTTGTTATCATTTTGATTTTGTGTCTGATGAAGGCTGTGTCTGCTGGAAGGCGACGATTAAGTGCAGATTATCAGCTTTTGTTTCGACTGGTTAAGGGATTTATATTTATTACATTTTTAGCTATATTCGTTACCTTGATAGTGCTCCCTCATATGACGCTTCGGGATGTCGTAGTGTGCATTCTTGCCTTCATGCCAACTGGTTGGGGATTGCTTTTGATTGCGCAAGCTTGTAAGCCGGTAATTAAACGAGCAGGGTTTTGGGGATCAGTTGAAACACTTGCTCGTGGTTATGAAATAATCATGGGGTTGCTTCTTTTTACCCCGGTTGCATTCTTGGCTTGGTTTCCGTTTGTTTCCGAATTCCAGACGCGAATGCTTTTCAACCAAGCATTCAGTAGAGGTTTACAGATCTCGCGTATTCTTGGAGGACAAAGGAAGGGCCCTCACTCCTCCAACAATAATGAATAG
>Maldo_Gala_07g000210-CloseHomolog
---ATGGCATATCGAAGAGGAGGGTTTGAAGGGCAGCCGCAGAGGCGGATTCTGCGCACCCAGACTGCTGGGAGTTTTGGAGAGCCCATGCTGGATAGTGAGGTGGTGCCTTCTTCCCTCGTTGACATTGCTCCTATTCTCCGTGTTGCAAACGAAGTTGAGTCCAGGAATCCAAGAGTTGCCTATCTATGTCGGTTCTATGCCTTTGAGAAAGCTCACAGACTAGATCCCACATCTAGTGGACGTGGTGTTCGCCAGTTTAAAACTGCACTTCTTCAGCGTCTAGAAAGGGAAAATGAAACAACACTGGCAGGAAGGGCAAAGAGTGATGCTCGGGAAATGCAGAGTTTTTATAGAGATTACTACAAAAAATACATTCAAGCTTTGCAGAATGCTGCTGATAAAGCAGATCGGGCACAACTTACAAAAGCATACCAAACTGCTGCTGTTTTATTTGAGGTTTTGAAGGCTGTCAATCAGACGGAGGCTGTTGAAGTAGCTGAGGAGATTTTGGAAGCTCATACCAAGGTTGAAGAAAAACAGCAGATATATGTACCTTACAATATTCTTCCTCTTGATCCTGATAGTCAAAATCAGGCGATCATGAGATATCCCGAGATTCATGCTACTGTTTCTGCACTCCGTAACACCAGGGGTCTACCATGGCCGAAGGCCCACAAAAAGAAAGTAGATGAAGACATTCTAGACTGGCTTCAGGCCATGTTTGGCTTTCAGAAAGATAATGTGGCAAATCAAAGGGAACACTTGATTCTGCTGGTTGCTAATGTGCACATACGGCAATTACCGAATCCTGATCAACAACCCAAGTTGGATGATCGCGCTTTAACGGATGTGATGAAGAAGCTTTTCAAAAATTACAAAAAGTGGTGTAAATACCTGGATCGGAAAAGTAGCCTTTGGCTGCCAACTATTCAGCAGGAAGTACAGCAACGAAAATTGCTATACATGGGTTTATATCTTCTTATATGGGGAGAAGCTGCAAATTTGAGATTCATGCCAGAATGCCTTTGCTATATCTATCATCATATGGCATTTGAATTGTATGGAATGCTAGCTGGGAGTGTTAGTCCATTGACAGGTGAGCACATAAAGCCAGCCTATGGTGGTGAAGATGAGGCCTTTTTGTCGAAAGTAGTCACTCCAATATATGATACAATAGCAAAGGAGGCTAAAAGGAGCAAAGGAGGAAAATCAAAGCATTCTCAATGGAGAAATTATGACGACTTGAATGAATATTTTTG------GTCAGTTGATTGTTTTAAGCTAGGCTGGCCTATGCGTGCGGATGCTGATTTCTTTTGCCAGCCTATCGACGATATTCAAGGTGATAGAGATGAGAGAAAGAAACCATATACTGGGGACCGATGGATTGGCAAAGTAAACTTTGTCGAAATACGCTCATTTTTGCACATTTTCAGAAGTTTTGATAGGATGTGGAGCTTTTATATATTGAGTTTACAGGCAATGATCATTGTTGCTTGGAATGGGTCGGGTGACTTAGGTTCCATGTTTGAGGGTGATGTCTTTAAGAAAGTGCTGAGTATCTTCATAACTGCTGCGATATTGAAGCTTGCACAAGCTGTTCTTGATTTAATTTTGAGCTGGAAAGCTAGGCAAAGCATGTCAGTCTTTGTCAAGTTAAGATATGTCTTGAAGGCTGTTTCAGCTGCAGCGTGGGTCATTGTTTTACCAGTGACTTACGCATTTAGTTGGAAAGATCCTACTGGATTTGCACGGACCATCAAAACTTGGTTTGGCAATGGTCCAAGTTCAAATTCTTTGTTCATTTTGGCTGTTGTCATCTACTTATCTCCAAACATGCTCTCTGGATTGTTGTTTATGTTCCCATTCATTCGCCGGTTTCTTGAAAGGTCAAACTTAAAGCTTGTGATGCTCATGATGTGGTGGTCTCAGACCCGGCTTTATGTTGGAAGGGGAATGCATGAAAGCTCAATTTCTCTTTTCAAGTATACCCTTTTTTGGGTTCTCCTGCTTGTATCGAAATTAGCCTTCAGTTACTACGT----------------------------------------------------A-G----------------------------------------------------------------------------------------------------------------------------------------------------------------------AGATTCGAACGCTGGGAATGTTGCGGTCTCGATTTGAATCACTGCCAGGTGCTTTTAATAGTTTTTTGATTCCAGTGGAAAGGAATGAGCAGACTAAAAAGAAGGGAATACTAAAAGCCACTTTCTCTCGCAAGTTTGATAAGACCCCATCTAGTAAAGAAAAGGAAGCAGCAAAGTTTGCACAGATGTGGAACGAAATAATTAGCAGTTTCAGAGAAGAGGATCTGATTAGTGATAGGGAAATGAACTTGTTGCTCGTTCCATATGGGGCTGACCCAGATTTAGTAGACCTAATCCAGTGGCCTCCTTTTCTGCTTGCTAGCAAGATC---CCGA-TAGCACTGGACATGGCAAAAGAC-AGCAAAGATAAAGACCGTGAG--CT-GAAAAAGAGAAT---GAGTA--CTGACAATTATATGCGCTGTGCTATTCACGAATGCTATCTCTCGTTTAGAAGTATTATTAACTTTTTGGTCCTTGGAGATCGTGAAAAGAAGGATATAAATGAAATCTTCGCCATAGTTGACGATCATATTGAAAAGGGAAACCTGACAACAGAGTTCAATATGAGTGCTCTTCCAAGTCTCCATGAACAATTTGTCAAGTTAATTGAATATCTGATGGAAAACAAAAAGGAGGACAAGGACCAGGTTGTAATTGTCTTGCTCAACATGTTAGAGGTTGTGACAAGAGACATAATGGAGGATGAAAGTCCCAACTTGCTAGAGTCGAGTGATGGATTACATGGAAAAGATGAGGGAATGACACCCCTTGATCAACGGGATACATATTTTGGTGCACTGAGGTTCCCA------GTGACTGCAAAAACAGGAGCTTGGAAAGAAAAGATCAGAAGGCTACATCTATTACTTACAGAGAAAGAGTCTGCTATGGATGTCCCATCCAACTTGGAAGCAAGAAGGCGCATTTCTTTCTTCTCCAACTCGTTGTTTATGGACATGCCTCCTGCACCCAAAGTTCGAAATATGCTTTCCTTCTCGGTTTTGACACCATACTATTCAGAAGACGTTCTTTTCTCCAAAAAACATCTGGAATGGCAGAACGAAGATGGTGTCTCTATCCTTTTCTACTTGCAGAAGATCTTTCCAGATGAATGGACTAACTTTCTTGAGCGGGTCAAGTGTGAAAATGAAGAAGAACTCACAGAAAACGATGAATTGGAAGAGAAACTCCGTCTATGGGCATCCTATCGAGGCCAAACATTGACCAAAACTGTACGGGGTATGATGTATTACCGCAAAGCTTTGGAACTTCAGGCCTTCCTTGATATGGCAAAAGATGAAGAGCTAATGGAAGGCTATAAGGCTGCTGAATCAACTATTGAGGAACACTCAAAAGCAGAAAGGTCACTTTTGGCACAATGTCAGGCAGTGGTTGATATGAAATTCTCATATGTTGTGTCATGCCAACAATATGGAATTCACAAGCGATCTGGAGATGCTCGTTCCAAGGACATTTTGAAACTTATGGCAACTTATCCATCTCTTCGAGTAGCTTACATTGATGAGGTAGAGAAAACTAGTGAAGATAAATCCAAAAAGAATGTTTGGAAGGTCTACTATTCGGCTCTTGTAAAGGCGGCTCCTCCA---AAGTCAGTTGATTCTTCTGATCCAGTTCAAAGGTTGGACCAGGATATTTATCGGATAAAGCTTCCTGGACCTGCAATATTGGGAGGGGGAAAGCCAGAAAATCAAAACCACGCCATCATTTTCACACGTGGGGAAGGCTTGCAAACCATAGATATGAACCAGGATAATTACTTAGAAGAAGCATTCAAAATGAGGAACCTACTGCAAGAATTTCTTGTGAAGCATGATGGTGTTAGATTTCCGACAATACTTGGACTTAGGGAGCATATTTTCACTGGCAGTGTTTCATCTCTTGCATGGTTTATGTCAAATCAAGAGACTTGTTTTGTAACTATTGGGCAGAGATTGCTTGCTAACCCTCTGAGAGTTCGATTCCACTATGGTCACCCAGATGTATTTGATCGACTGTTTCATCTGACTAGAGGAGGTGTCAG-------------CAAAGCTTCCCAAGTCATCA---------------ACTTAAGCGAGGACATATTTGC----------------------AGGCA---------------------------------------------------------------------TTCTT----------------------------ATTGCTTTGT---TCAA------GTTGACTGTGCTTACGGTCTATGTGTTTCTCTACGGTCGCCTTTATCTTGTTGTCAGCGGACTTGAAAAAGGGCTGAGCACTCAGCGAGGCATTCGAAACAATAAGCCTCTTCAAGTAGCTCTTGCTTCTCAGTCTGTTGTGCAAATTGGATTTTTGATGGCCTTGCCTATGGTTATGGAAATTGGTTTGGAAAAGGGGTTCCGCACTGCACTTAGCGATTTTGTATTGATGCAATTACAATTGGCCCCGGTGTTTTTCACATTTTCTCTTGGTACAAAGACCCACTATTATGGAAAGACTTTGCTTCATGGAGGTGCAGAATACAGAGGAACGGGTCGTAGCTTTGTAGTGTTCCATGCCAAATTTGCTGATAACTATAGACTCTACTCTAGAAGTCACTTTGTCAAGGGCATTGAGTTACTGATTCTGCTTGTTGTGTACCACCTATTTGGTCGTTCATATAAAAGTGGAGTTGTATATATCCTCATTACAATACAGATATGGTTCATGGTTGGAACATGGCTTTTTGCTCCTTTCCTCTTCAATCCATCTGGGTTTGAGTGGCAAAAGATCGTCGATGACTGGACAGATTGGAAAAAGTGGATAAACAATCATGGAGGGATCGGTGTATCACCTGAAAAAAGTTGGGAATCCTGGTGGGAAAAAGAACATGAGCATCTTCTTTACTCTGGGGTGCGTGGTATCGTTGCTGAGATATTATTAGCATTGCGCTTTTTCATTTACCAGTATGGGCTTGTTTATCACCTTAACATCACAAACAACAAAAGTTTCCTGGTATATGGTGTTTCGTGGCTTGTTATCATTTTGATTTTGTGTCTGATGAAGGCTGTGTCTGCTGGAAGGCGACGATTAAGTGCAGATTATCAGCTTTTGTTTCGACTGGTTAAGGGATTTATATTTATTACATTTTTAGCTATATTCGTTACCTTGATAGTGCTCCCTCATATGACGCTTCGGGATGTCGTAGTGTGCATTCTTGCCTTCATGCCAACTGGTTGGGGATTGCTTTTGATTGCGCAAGCTTGTAAGCCGGTAATTAAACGAGCAGGGTTTTGGGGATCAGTTGAAACACTTGCTCGTGGTTATGAAATAATCATGGGGTTGCTTCTTTTTACCCCGGTTGCATTCTTGGCTTGGTTTCCGTTTGTTTCCGAATTCCAGACGCGAATGCTTTTCAACCAAGCATTCAGTAGAGGTTTACAGATCTCGCGTATTCTTGGAGGACAAAGGAAGGGCCCTCACTCCTCCAACAATAAT------
>Mdg_02g026540
---ATGGCGTATAGAAGAGGAGGGTTTGACGGCCAGCCGCCGAGGCGGATTCTGCGCACCCAGACTGCTGGGAGCTTTGGAGAGACCATGCTGGATAGTGAGGTGGTGCCTTCTTCCCTCTTCGAGATTGCTCCTATTCTCCGTGTTGCAAACGAAGTTGAGTCCAGGAATCCAAGAGTTGCCTATCTATGTCGGTTCTATGCCTTTGAGAAAGCTCACAGACTAGATCCCACATCTAGTGGACGTGGTGTTCGCCAGTTTAAAACTGCACTTCTTCAGCGTCTAGAAAGGGAAAATGAAACAACACTGGCAGGAAGGGCAAAGAGTGATGCTCGGGAAATGCAGAGTTTTTATCGAGATTACTACAAAAAATACATTCAAGCTTTGCAGCATGCTACTGATAAAGCAGATCGGGCACAACTTACAAAAGCATACCAAACTGCTGCTGTTTTATTTGAGGTTTTGAAGGCTGTCAATCAGACGGAGGCTGTTGAAGTAGCTGAGGAGATTTTGGAAGCTCATACCAAGGTTGAAGAAAAACAGCAGATATATGTACCTTACAATATCCTTCCTCTTGATCCTGATAGTCAAAATCAGGCGATCATGAGATATCCTGAGATTCATGCTACTGTTTCTGCACTCCGGAACACCAGGGGTCTTCCATGGCCGCAGGGCCACAAGAAGAAAGTAGATGAAGATATTCTAGACTGGCTTCAGGCCATGTTTGGTTTTCAGAAAGATAATGTGGCAAATCAAAGGGAACACTTGATTCTGCTGGTTGCTAATGTCCACATACGGCAATTGCCCAAGCCTGATCAACAGCCCAAGTTGGATGATCGAGCTTTAACGGATGTGATGAAGAAGCTTTTCAAAAATTACAAAAAGTGGTGTAAATACCTGGATCGGAAAAGTAGCCTGTGGTTGCCAACTATTCAGCAGGAAGTACAGCAACGAAAGTTGCTATACATGGGTTTATATCTTCTTATATGGGGAGAAGCTGCAAATTTGAGATTCATGCCAGAATGTCTTTGCTATATTTATCATCATATGGCATTTGAATTGTATGGAATGCTAGCTGGGAGTGTTAGTCCAATGACAGGTGAGCACATAAAGCCAGCCTATGGTGGAGAGGATGAGGCCTTTTTGTCAAAAGTAGTCACTCCAATATATGATACAATAGCAAAGGAGGCTAAAAGGAGCAAAGGAGGAAAATCAAAGCATTCCCAATGGAGAAATTACGACGACTTGAATGAATATTTTTGGTACATGTCAGTTGATTGTTTTAAGCTAGGCTGGCCTATGCGTGCAGATGCTGATTTCTTTTGCCCGCCTATCGACGATATTCAAGTTGACAAAGATG---------------------------------------------------------------------------------------------------------------------------AGGCAATGATCATTGTTGCTTGGAATGGGTCGGGGGACTTAGGTTCCATGTTTGAGGGTGATGTCTTTAAGAAAGTGCTGAGTATCTTCGTAACTGCTGCCATATTGAAGCTTGCACATGCTGTTCTTGATTTAATTTTGAGCTGGAAGGCTTGGCAAAGCATGTCATTCTTTGTCAAGCTAAGATATGTCTTGAAGGCTGTTTCAGCTGCAGCATGGGTCATTGTTTTACCAGTGACTTACGCCTATAGTTGGAAAGATCCTCCCGGATTTGCACGGACCATCAAAAACTGGTTTGGCAATGGTCCAAGTTCAAATTCCTTGTTCATTTTGGCTGTTGTCATCTACTTATCTCCAAACATGCTCTCTGGATTGTTGTTTATGTTCCCATTCATTCGCCGGTTTCTTGAAAGGTCAAACATAAAGCTTGTGATGCTCATGATGTGGTGGTCTCAGACTCGGCTTTATGTTGGAAGGGGAATGCATGAAAGCTCAGTTTCTCTTTTCAAGTATACCCTTTTTTGGGTTCTCCTGCTTGTGTCAAAATTAGCCTTCAGTTACTATGTAG---------------------------------------------------------------------------------------------------------------------------------------------------------------------------------------------------------------------------AGATTCGAACACTGGGAATGTTGCGATCTCGATTTGAATCACTGCCAGGTGCTTTTAATAATTTTTTGATTCCAGTGGAAAGGATTGAGCAGACTAAAAAGAAGGGAATACTAAAAGCCACGTTCTCTCGCAAGTTTGATAAGACCCCATCTAGTAAAGAGAAGGAAGCAGCAAAGTTTGCACAGATGTGGAACGAAATAATTAGCAGTTTCAGAGAAGAGGATCTGATAAGTGATAGGGAGATGAACTTGTTGCTCGTCCCATATGGGGCTGACCCAGATTTAGCAGACCTCATCCAGTGGCCTCCTTTTCTGCTTGCTAGCAAGGTCTGTCTTATTATGAATTTTTTTTCCATTAGTCTTACCAAGACCATGAGCGGTAGGTCTCGGGTTCGAGCCTTGGGAGCAGCCTCTCCATAA----------------------------------------------------------------------------------------------------------------------------------------------------------------------------------------------------------------------------------------------------------------------------------------------------------------------------------------------------------------------------------------------------------------------------------------------------------------------------------------------------------------------------------------------------------------------------------------------------------------------------------------------------------------------------------------------------------------------------------------------------------------------------------------------------------------------------------------------------------------------------------------------------------------------------------------------------------------------------------------------------------------------------------------------------------------------------------------------------------------------------------------------------------------------------------------------------------------------------------------------------------------------------------------------------------------------------------------------------------------------------------------------------------------------------------------------------------------------------------------------------------------------------------------------------------------------------------------------------------------------------------------------------------------------------------------------------------------------------------------------------------------------------------------------------------------------------------------------------------------------------------------------------------------------------------------------------------------------------------------------------------------------------------------------------------------------------------------------------------------------------------------------------------------------------------------------------------------------------------------------------------------------------------------------------------------------------------------------------------------------------------------------------------------------------------------------------------------------------------------------------------------------------------------------------------------------------------------------------------------------------------------------------------------------------------------------------------------------------------------------------------------------------------------------------------------------------------------------------------------------------------------------------------------------------------------------------------------------------------------------------------------------------------------------------------------------------------------------------------------------------------------------------------------------------------------------------------------------------------------------------------------------
>Maldo_Gala_02g026540
---ATGGCGTATAGAAGAGGAGGGTTTGACGGCCAGCCGCCGAGGCGGATTCTGCGCACCCAGACTGCTGGGAGCTTTGGAGAGACCATGCTGGATAGTGAGGTGGTGCCTTCTTCCCTCTTCGAGATTGCTCCTATTCTCCGTGTTGCAAACGAAGTTGAGTCCAGGAATCCAAGAGTTGCCTATCTATGTCGGTTCTATGCCTTTGAGAAAGCTCACAGACTAGATCCCACATCTAGTGGACGTGGTGTTCGCCAGTTTAAAACTGCACTTCTTCAGCGTCTAGAAAGGGAAAATGAAACAACACTGGCAGGAAGGGCAAAGAGTGATGCTCGGGAAATGCAGAGTTTTTATCGAGATTACTACAAAAAATACATTCAAGCTTTGCAGCATGCTACTGATAAAGCAGATCGGGCACAACTTACAAAAGCATACCAAACTGCTGCTGTTTTATTTGAGGTTTTGAAGGCTGTCAATCAGACGGAGGCTGTTGAAGTAGCTGAGGAGATTTTGGAAGCTCATACCAAGGTTGAAGAAAAACAGCAGATATATGTACCTTACAATATCCTTCCTCTTGATCCTGATAGTCAAAATCAGGCGATCATGAGATATCCTGAGATTCATGCTACTGTTTCTGCACTCCGGAACACCAGGGGTCTTCCATGGCCGCAGGGCCACAAGAAGAAAGTAGATGAAGATATTCTAGACTGGCTTCAGGCCATGTTTGGTTTTCAGAAAGATAATGTGGCAAATCAAAGGGAACACTTGATTCTGCTGGTTGCTAATGTCCACATACGGCAATTGCCCAAGCCTGATCAACAGCCCAAGTTGGATGATCGAGCTTTAACGGATGTGATGAAGAAGCTTTTCAAAAATTACAAAAAGTGGTGTAAATACCTGGATCGGAAAAGTAGCCTGTGGTTGCCAACTATTCAGCAGGAAGTACAGCAACGAAAGTTGCTATACATGGGTTTATATCTTCTTATATGGGGAGAAGCTGCAAATTTGAGATTCATGCCAGAATGTCTTTGCTATATTTATCATCATATGGCATTTGAATTGTATGGAATGCTAGCTGGGAGTGTTAGTCCAATGACAGGTGAGCACATAAAGCCAGCCTATGGTGGAGAGGATGAGGCCTTTTTGTCAAAAGTAGTCACTCCAATATATGATACAATAGCAAAGGAGGCTAAAAGGAGCAAAGGAGGAAAATCAAAGCATTCCCAATGGAGAAATTACGACGACTTGAATGAATATTTTTG------GTCAGTTGATTGTTTTAAGCTAGGCTGGCCTATGCGTGCAGATGCTGATTTCTTTTGCCCGCCTATCGACGATATTCAAGTTGACAAAGATG---------------------------------------------------------------------------------------------------------------------------AGGCAATGATCATTGTTGCTTGGAATGGGTCGGGGGACTTAGGTTCCATGTTTGAGGGTGATGTCTTTAAGAAAGTGCTGAGTATCTTCGTAACTGCTGCCATATTGAAGCTTGCACATGCTGTTCTTGATTTAATTTTGAGCTGGAAGGCTTGGCAAAGCATGTCATTCTTTGTCAAGCTAAGATATGTCTTGAAGGCTGTTTCAGCTGCAGCATGGGTCATTGTTTTACCAGTGACTTACGCCTATAGTTGGAAAGATCCTCCCGGATTTGCACGGACCATCAAAAACTGGTTTGGCAATGGTCCAAGTTCAAATTCCTTGTTCATTTTGGCTGTTGTCATCTACTTATCTCCAAACATGCTCTCTGGATTGTTGTTTATGTTCCCATTCATTCGCCGGTTTCTTGAAAGGTCAAACATAAAGCTTGTGATGCTCATGATGTGGTGGTCTCAGACTCGGCTTTATGTTGGAAGGGGAATGCATGAAAGCTCAGTTTCTCTTTTCAAGTATACCCTTTTTTGGGTTCTCCTGCTTGTGTCAAAATTAGCCTTCAGTTACTATGTA----------------------------------------------------G-A----------------------------------------------------------------------------------------------------------------------------------------------------------------------GATTCGAACACTGGGAATGTTGCGATCTCGATTTGAATCACTGCCAGGTGCTTTTAATAATTTTTTGATTCCAGTGGAAAGGATTGAGCAGACTAAAAAGAAGGGAATACTAAAAGCCACGTTCTCTCGCAAGTTTGATAAGACCCCATCTAGTAAAGAGAAGGAAGCAGCAAAGTTTGCACAGATGTGGAACGAAATAATTAGCAGTTTCAGAGAAGAGGATCTGATAAGTGATAGGGAGATGAACTTGTTGCTCGTCCCATATGGGGCTGACCCAGATTTAGCAGACCTCATCCAGTGGCCTCCTTTTCTGCTTGCTAGCAAGGTCTGTCTTATTATGAATTTTTTTTCCATTAGTCTTACCAAGACCATGAGCGGTAGGTCTCGGGTTCGAGCCTTGGGAGCAGCCTCTCCA-------------------------------------------------------------------------------------------------------------------------------------------------------------------------------------------------------------------------------------------------------------------------------------------------------------------------------------------------------------------------------------------------------------------------------------------------------------------------------------------------------------------------------------------------------------------------------------------------------------------------------------------------------------------------------------------------------------------------------------------------------------------------------------------------------------------------------------------------------------------------------------------------------------------------------------------------------------------------------------------------------------------------------------------------------------------------------------------------------------------------------------------------------------------------------------------------------------------------------------------------------------------------------------------------------------------------------------------------------------------------------------------------------------------------------------------------------------------------------------------------------------------------------------------------------------------------------------------------------------------------------------------------------------------------------------------------------------------------------------------------------------------------------------------------------------------------------------------------------------------------------------------------------------------------------------------------------------------------------------------------------------------------------------------------------------------------------------------------------------------------------------------------------------------------------------------------------------------------------------------------------------------------------------------------------------------------------------------------------------------------------------------------------------------------------------------------------------------------------------------------------------------------------------------------------------------------------------------------------------------------------------------------------------------------------------------------------------------------------------------------------------------------------------------------------------------------------------------------------------------------------------------------------------------------------------------------------------------------------------------------------------------------------------------------------------------------------------------------------------------------------------------------------------------------------------------------------------------------------------------------------------------------
>MD02G1319100_-_ORF_1_(frame_3)
CTGATGGCGTATAGAAGAGGAGGGTTTGACGGCCAGCCGCCGAGGCGGATTCTGCGCACCCAGACTGCTGGGAGCTTTGGAGAGACCATGCTGGATAGTGAGGTGGTGCCTTCTTCCCTCTTCGAGATTGCTCCTATTCTCCGTGTTGCAAACGAAGTTGAGTCCAGGAATCCAAGAGTTGCCTATCTATGTCGGTTCTATGCCTTTGAGAAAGCTCACAGACTAGATCCCACATCTAGTGGACGTGGTGTTCGCCAGTTTAAAACTGCACTTCTTCAGCGTCTAGAAAGGGAAAATGAAACAACACTGGCAGGAAGGGCAAAGAGTGATGCTCGGGAAATGCAGAGTTTTTATCGAGATTACTACAAAAAATACATTCAAGCTTTGCAGCATGCTACTGATAAAGCAGATCGGGCACAACTTACAAAAGCATACCAAACTGCTGCTGTTTTATTTGAGGTTTTGAAGGCTGTCAATCAGACGGAGGCTGTTGAAGTAGCTGAGGAGATTTTGGAAGCTCATACCAAGGTTGAAGAAAAACAGCAGATATATGTACCTTACAATATCCTTCCTCTTGATCCTGATAGTCAAAATCAGGCGATCATGAGATATCCTGAGATTCATGCTACTGTTTCTGCACTCCGGAACACCAGGGGTCTTCCATGGCCGCAGGGCCACAAGAAGAAAGTAGATGAAGATATTCTAGACTGGCTTCAGGCCATGTTTGGTTTTCAGAAAGATAATGTGGCAAATCAAAGGGAACACTTGATTCTGCTGGTTGCTAATGTCCACATACGGCAATTGCCCAAGCCTGATCAACAGCCCAAGTTGGATGATCGAGCTTTAACGGATGTGATGAAGAAGCTTTTCAAAAATTACAAAAAGTGGTGTAAATACCTGGATCGGAAAAGTAGCCTGTGGTTGCCAACTATTCAGCAGGAAGTACAGCAACGAAAGTTGCTATACATGGGTTTATATCTTCTTATATGGGGAGAAGCTGCAAATTTGAGATTCATGCCAGAATGTCTTTGCTATATTTATCATCATATGGCATTTGAATTGTATGGAATGCTAGCTGGGAGTGTTAGTCCAATGACAGGTGAGCACATAAAGCCAGCCTATGGTGGAGAGGATGAGGCCTTTTTGTCAAAAGTAGTCACTCCAATATATGATACAATAGCAAAGGAGGCTAAAAGGAGCAAAGGAGGAAAATCAAAGCATTCCCAATGGAGAAATTACGACGACTTGAATGAATATTTTTG------GTCAGTTGATTGTTTTAAGCTAGGCTGGCCTATGCGTGCAGATGCTGATTTCTTTTGCCCGCCTATCGACGATATTCAAGTTGACAAAGATGAGAGAAAGAAACCGTTCACTGGGGATCGATGGATTGGCAAAGTCAACTTTGTTGAAGTACGCTCATTTTGGCACATTTTCAGAAGTTTTGATAGGATGTGGAGCTTTTATATACTGAGTTTACAGGCAATGATCATTGTTGCTTGGAATGGGTCGGGGGACTTAGGTTCCATGTTTGAGGGTGATGTCTTTAAGAAAGTGCTGAGTATCTTCGTAACTGCTGCCATATTGAAGCTTGCACATGCTGTTCTTGATTTAATTTTGAGCTGGAAGGCTAGGCAAAGCATGTCATTCTTTGTCAAGCTAAGATATGTCTTGAAGGCTGTTTCAGCTGCAGCATGGGTCATTGTTTTACCAGTGACTTACGCCTATAGTTGGAAAGATCCTCCCGGATTTGCACGGACCATCAAAAACTGGTTTGGCAATGGTCCAAGTTCAAATTCCTTGTTCATTTTGGCTGTTGTCATCTACTTATCTCCAAACATGCTCTCTGGATTGTTGTTTATGTTCCCATTCATTCGCCGGTTTCTTGAAAGGTCAAACATAAAGCTTGTGATGCTCATGATGTGGTGGTCTCAGACTCGGCTTTATGTTGGAAGGGGAATGCATGAAAGCTCAGTTTCCCTTTTCAAGTATACCCTTTTTTGGGTTCTCCTGCTTGTGTCAAAATTAGCCTTCAGTTACTATGTAGAGATTAGGCCTCTTGTAAAACCAACTAAAGATATCATGAGGGTTCACATAAGGACCTACCAATGGCATGAGTTCTTCCCTCAAGCTAAGAATAACATTGGTGTGGTGATTGCGCTATGGGCTCCCATTGTTCTTGTATACTTTATGGATACTCAAATTTGGTATGCCATATTTTCAACAATATTCGGGGGTATATATGGTGCATTTCGCCGTCTTGGAGAGATTCGAACACTGGGAATGTTGCGATCTCGATTTGAATCACTGCCAGGTGCTTTTAATAATTTTTTGATTCCAGTGGAAAGGATTGAGCAGACTAAAAAGAAGGGAATACTAAAAGCCACGTTCTCTCGCAAGTTTGATAAGACCCCATCTAGTAAAGAGAAGGAAGCAGCAAAGTTTGCACAGATGTGGAACGAAATAATTAGCAGTTTCAGAGAAGAGGATCTGATAAGTGATAGGGAGAAGAACTTGTTGCTCGTCCCATATGGGGCTGACCCAGATTTAGCAGACCTCATCCAGTGGCCTCCTTTTCTGCTTGCTAGCAAGATC---CCAA-TAGCACTGGACATGGCAAAAGAC-AGCAAAGATAAAGACCGTGAG--CT-GAAAAAGAGAAT---GAGTA--CTGACAATTATATGCGCTGTGCTATTCGCGAATGCTATCTCTCTTTTAGAAGTATTATTAACTCTTTGGTCAGTGGAGCTCGTGAAAAGAAGGTTATAAGTGATATCTTCACCATAGTTGACGATCATATTGACAAGGGAAATCTGACAACAGAGTTCAATATGAGTGCTCTTCCAAGTCTCCATGAACAATTTGTTAAGTTAATTGAATATCTGATGGAAAACAAACAAGAGGACAAGGACCAGGTCGTAATTGTCTTGCTTAACATGTTAGAGGTTGTGACAAGAGACATAATGGAGGATGAAATTCCCAACTTGCTAGATTCAAGTCATGGATCATATGGAAAAGATGAGGGAATGACACCCCTTGATCAACGGGATACATATTTCGGTGAACTGAATTTCCCATTCCAAGTGTCCACAAAAACAGCAGATTGGAAAGAAAAGATCAGAAGGCTACATCTATTACTTACAGAGAAAGAGTCTGCTATGGATGTCCCATCCAACTTGGAAGCAAGAAGGCGCATTTCTTTCTTTTCCAACTCGTTGTTTATGGACATGCCTCCCGCACCTAAAGTTCGAAATATGCTTTCGTTCTCGGTTTTGACACCATACCATTCAGAAGAAGTTCTTTTCTCCATAAATCATCTGGAAAGGCAGAATGAAGATGGTGTCTCTATCCTCTTTTACTTGCAGAAGATCTTTCCAGATGAATGGACTAACTTTCTTGAGCGGGTCAAGTGCGAAAATGAGGAAGAACTCAGAGCAAACGATGAATTGGAAGAGAAACTCCGTCTATGGGCATCCTATCGAGGCCAAACATTGACAAAAACTGTACGAGGTATGATGTATTACCGGAAAGCTTTGGAACTTCAGGCCTTCCTGGATATGGCAAAAGATGAAGAGCTAATGGCTGGCTATAAGGCTGCTGAATCAACTATTGAGGAACACTCAAAAGCAGAAGGGTCACTTTTGGCACAATGCCAGGCGGTGGTCGATATGAAATTCTCATATGTTGTGTCATGCCAACAATATGGAATTCACAAGCGATCTGGGGATGCTCGTTCCAAAGACATTTTGAAACTTATGGCAACTTATCCATCTCTTCGAGTAGCTTACATTGATGAGGTAGAGAAAACTAGCGAGGATAAATCCAAAAAGAACGTTTGGAAGGTCTACTATTCGGCTCTTGTAAAGGCGGCTCCTCCAACTAAGTCAGTTGATTCTTCTGATCCAGTTCAAAGGTTGGATCAGGATATTTATAGGATAAAGCTTCCTGGACCTGCAATTTTGGGAGAGGGAAAGCCAGAAAATCAAAACCATGCCATCATTTTCACACGTGGGGAAGGCTTGCAAACAATTGATATGAATCAGGATAATTACTTGGAAGAAGCATTCAAAATGAGGAACTTGCTGCAAGAATTTCTTGAGAAGCATGATGGTGTTAGATTCCCGACAATACTTGGACTTAGGGAGCATATTTTCACTGGAAGTGTTTCATCTCTTGCATGGTTTATGTCGAATCAAGAGACTAGTTTTGTAACTATCGGGCAGAGATTGCTGGCTAATCCTCTGAGAGTTAGATTCCACTATGGTCATCCAGATGTATTTGATCGACTGTTTCATCTGACTAGAGGGGGTTTCAATTCTACAGTACGTGAAGGCAGCGTCACTCATCATGAATATATACAAGTAGGTAAAGGACGAGATGTTGGCCTCAACCAAATCTCAATTTTTGAGGCAAAGATAGCTAATGGGAATGGCGAACAGACACTGAGTCGTGACATCTATAGACTTGGGCATCGATTTGATTTCTTCCGAATGCTATCCTGCTACGTCACTACAATTGGTTTCTATTTCAGCACTTTATTGACTGTGCTTACGGTCTATGTTTTTCTCTACGGTCGCCTTTATCTTGTTCTCAGTGGACTTGAAAAAGGATTGAGTACTCAGCGAGGTATTCGAGACAATAAACCTCTTCAAGTAGCTCTTGCTTCTCAGTCTGTTGTGCAAATTGGATTTTTGATGGCCTTGCCTATGGTTATGGAAATTGGTTTGGAAAAGGGGTTCCGTACTGCACTTAGCGATTTTGTATTGATGCAATTACAATTGGCTCCGGTGTTTTTCACATTTTCTCTTGGTACAAAGACCCACTATTATGGAAAGACTTTGCTTCATGGAGGTGCAGAATACAGAGGAACGGGTCGTAGCTTTGTAGTGTTTCATGCCAAGTTTGCTGATAACTACAGGCTCTACTCTAGAAGTCACTTTGTCAAGGGCATTGAGTTATTGATTCTGCTTGTGGTATACCACCTATTTGGCCGTTCATATAAAAGTGGAGTTGTATATATTCTCATTACAATACAGATATGGTTCATGGTTGGAACATGGCTTTTTGCTCCTTTCCTCTTCAATCCATCAGGGTTTGAGTGGCAAAAGATTGTTGATGACTGGACAGATTGGAAAAAGTGGATAAACAATCATGGAGGGATTGGTGTATCACCAGACAAGAGCTGGGAATCCTGGTGGGAAAAAGAACATGAGCATCTTCTGTACTCCGGGATACGTGGCATCGTTGCTGAGATATTATTAGCATTGCGCTTTTTCATTTACCAGTATGGGCTAGTCTATCACCTTAACATCACAAACAACAAAAGTTTCCTGGTATATGGTGTTTCGTGGCTCGTGATCATTCTAGTTTTGTGTCTGATGAAGGCTGTGTCTGCTGGAAGGCGACGATTAAGTGCAGACTATCAGCTTTTGTTTCGACTGGTTAAGGGATTTATATTTATTACATTTTTAGCCATCTTCATTACCTTAATAGTGGTCCCTCATATGACACTTCGGGATGTTGTAGTGTGCATTCTTGCCTTCATGCCAACTGGATGGGGATTGCTTTTGATTGCGCAAGCTTGTAAGCCACTAATTAAACGAGCAGGGTTTTGGGAATCAGTTCAAACACTTGCTCGCGGTTATGAAATAATCATTGGATTGCTTCTTTTTACCCCGGTTGCATTCTTGGCTTGGTTTCCGTTTGTTTCCGAATTCCAGACGCGAATGCTCTTCAACCAAGCATTCAGCAGAGGTTTACAGATCTCACGTATTCTTGGAGGACAAAAGAAGGGCTCTCACTCCTCCAACAATAATGAATAG
>Maldo_GDDH_02G1319100
---ATGGCGTATAGAAGAGGAGGGTTTGACGGCCAGCCGCCGAGGCGGATTCTGCGCACCCAGACTGCTGGGAGCTTTGGAGAGACCATGCTGGATAGTGAGGTGGTGCCTTCTTCCCTCTTCGAGATTGCTCCTATTCTCCGTGTTGCAAACGAAGTTGAGTCCAGGAATCCAAGAGTTGCCTATCTATGTCGGTTCTATGCCTTTGAGAAAGCTCACAGACTAGATCCCACATCTAGTGGACGTGGTGTTCGCCAGTTTAAAACTGCACTTCTTCAGCGTCTAGAAAGGGAAAATGAAACAACACTGGCAGGAAGGGCAAAGAGTGATGCTCGGGAAATGCAGAGTTTTTATCGAGATTACTACAAAAAATACATTCAAGCTTTGCAGCATGCTACTGATAAAGCAGATCGGGCACAACTTACAAAAGCATACCAAACTGCTGCTGTTTTATTTGAGGTTTTGAAGGCTGTCAATCAGACGGAGGCTGTTGAAGTAGCTGAGGAGATTTTGGAAGCTCATACCAAGGTTGAAGAAAAACAGCAGATATATGTACCTTACAATATCCTTCCTCTTGATCCTGATAGTCAAAATCAGGCGATCATGAGATATCCTGAGATTCATGCTACTGTTTCTGCACTCCGGAACACCAGGGGTCTTCCATGGCCGCAGGGCCACAAGAAGAAAGTAGATGAAGATATTCTAGACTGGCTTCAGGCCATGTTTGGTTTTCAGAAAGATAATGTGGCAAATCAAAGGGAACACTTGATTCTGCTGGTTGCTAATGTCCACATACGGCAATTGCCCAAGCCTGATCAACAGCCCAAGTTGGATGATCGAGCTTTAACGGATGTGATGAAGAAGCTTTTCAAAAATTACAAAAAGTGGTGTAAATACCTGGATCGGAAAAGTAGCCTGTGGTTGCCAACTATTCAGCAGGAAGTACAGCAACGAAAGTTGCTATACATGGGTTTATATCTTCTTATATGGGGAGAAGCTGCAAATTTGAGATTCATGCCAGAATGTCTTTGCTATATTTATCATCATATGGCATTTGAATTGTATGGAATGCTAGCTGGGAGTGTTAGTCCAATGACAGGTGAGCACATAAAGCCAGCCTATGGTGGAGAGGATGAGGCCTTTTTGTCAAAAGTAGTCACTCCAATATATGATACAATAGCAAAGGAGGCTAAAAGGAGCAAAGGAGGAAAATCAAAGCATTCCCAATGGAGAAATTACGACGACTTGAATGAATATTTTTG------GTCAGTTGATTGTTTTAAGCTAGGCTGGCCTATGCGTGCAGATGCTGATTTCTTTTGCCCGCCTATCGACGATATTCAAGTTGACAAAGATGAGAGAAAGAAACCGTTCACTGGGGATCGATGGATTGGCAAAGTCAACTTTGTTGAAGTACGCTCATTTTGGCACATTTTCAGAAGTTTTGATAGGATGTGGAGCTTTTATATACTGAGTTTACAGGCAATGATCATTGTTGCTTGGAATGGGTCGGGGGACTTAGGTTCCATGTTTGAGGGTGATGTCTTTAAGAAAGTGCTGAGTATCTTCGTAACTGCTGCCATATTGAAGCTTGCACATGCTGTTCTTGATTTAATTTTGAGCTGGAAGGCTAGGCAAAGCATGTCATTCTTTGTCAAGCTAAGATATGTCTTGAAGGCTGTTTCAGCTGCAGCATGGGTCATTGTTTTACCAGTGACTTACGCCTATAGTTGGAAAGATCCTCCCGGATTTGCACGGACCATCAAAAACTGGTTTGGCAATGGTCCAAGTTCAAATTCCTTGTTCATTTTGGCTGTTGTCATCTACTTATCTCCAAACATGCTCTCTGGATTGTTGTTTATGTTCCCATTCATTCGCCGGTTTCTTGAAAGGTCAAACATAAAGCTTGTGATGCTCATGATGTGGTGGTCTCAGACTCGGCTTTATGTTGGAAGGGGAATGCATGAAAGCTCAGTTTCCCTTTTCAAGTATACCCTTTTTTGGGTTCTCCTGCTTGTGTCAAAATTAGCCTTCAGTTACTATGTAGAGATTAGGCCTCTTGTAAAACCAACTAAAGATATCATGAGGGTTCACATAAGGACCTACCAATGGCATGAGTTCTTCCCTCAAGCTAAGAATAACATTGGTGTGGTGATTGCGCTATGGGCTCCCATTGTTCTTGTATACTTTATGGATACTCAAATTTGGTATGCCATATTTTCAACAATATTCGGGGGTATATATGGTGCATTTCGCCGTCTTGGAGAGATTCGAACACTGGGAATGTTGCGATCTCGATTTGAATCACTGCCAGGTGCTTTTAATAATTTTTTGATTCCAGTGGAAAGGATTGAGCAGACTAAAAAGAAGGGAATACTAAAAGCCACGTTCTCTCGCAAGTTTGATAAGACCCCATCTAGTAAAGAGAAGGAAGCAGCAAAGTTTGCACAGATGTGGAACGAAATAATTAGCAGTTTCAGAGAAGAGGATCTGATAAGTGATAGGGAGAAGAACTTGTTGCTCGTCCCATATGGGGCTGACCCAGATTTAGCAGACCTCATCCAGTGGCCTCCTTTTCTGCTTGCTAGCAAGATC---CCAAT-AGCACTGGACATGGCAAAAGAC-AGCAAAGATAAAGACCGTGAGCT---GAAAAAGAGAAT---GAGTA--CTGACAATTATATGCGCTGTGCTATTCGCGAATGCTATCTCTCTTTTAGAAGTATTATTAACTCTTTGGTCAGTGGAGCTCGTGAAAAGAAGGTTATAAGTGATATCTTCACCATAGTTGACGATCATATTGACAAGGGAAATCTGACAACAGAGTTCAATATGAGTGCTCTTCCAAGTCTCCATGAACAATTTGTTAAGTTAATTGAATATCTGATGGAAAACAAACAAGAGGACAAGGACCAGGTCGTAATTGTCTTGCTTAACATGTTAGAGGTTGTGACAAGAGACATAATGGAGGATGAAATTCCCAACTTGCTAGATTCAAGTCATGGATCATATGGAAAAGATGAGGGAATGACACCCCTTGATCAACGGGATACATATTTCGGTGAACTGAATTTCCC------AGTGTCCACAAAAACAGCAGATTGGAAAGAAAAGATCAGAAGGCTACATCTATTACTTACAGAGAAAGAGTCTGCTATGGATGTCCCATCCAACTTGGAAGCAAGAAGGCGCATTTCTTTCTTTTCCAACTCGTTGTTTATGGACATGCCTCCCGCACCTAAAGTTCGAAATATGCTTTCGTTCTCGGTTTTGACACCATACCATTCAGAAGAAGTTCTTTTCTCCATAAATCATCTGGAAAGGCAGAATGAAGATGGTGTCTCTATCCTCTTTTACTTGCAGAAGATCTTTCCAGATGAATGGACTAACTTTCTTGAGCGGGTCAAGTGCGAAAATGAGGAAGAACTCAGAGCAAACGATGAATTGGAAGAGAAACTCCGTCTATGGGCATCCTATCGAGGCCAAACATTGACAAAAACTGTACGAGGTATGATGTATTACCGGAAAGCTTTGGAACTTCAGGCCTTCCTGGATATGGCAAAAGATGAAGAGCTAATGGCTGGCTATAAGGCTGCTGAATCAACTATTGAGGAACACTCAAAAGCAGAAGGGTCACTTTTGGCACAATGCCAGGCGGTGGTCGATATGAAATTCTCATATGTTGTGTCATGCCAACAATATGGAATTCACAAGCGATCTGGGGATGCTCGTTCCAAAGACATTTTGAAACTTATGGCAACTTATCCATCTCTTCGAGTAGCTTACATTGATGAGGTAGAGAAAACTAGCGAGGATAAATCCAAAAAGAACGTTTGGAAGGTCTACTATTCGGCTCTTGTAAAGGCGGCTCCTCCAA---AGTCAGTTGATTCTTCTGATCCAGTTCAAAGGTTGGATCAGGATATTTATAGGATAAAGCTTCCTGGACCTGCAATTTTGGGAGAGGGAAAGCCAGAAAATCAAAACCATGCCATCATTTTCACACGTGGGGAAGGCTTGCAAACAATTGATATGAATCAGGATAATTACTTGGAAGAAGCATTCAAAATGAGGAACTTGCTGCAAGAATTTCTTGAGAAGCATGATGGTGTTAGATTCCCGACAATACTTGGACTTAGGGAGCATATTTTCACTGGAAGTGTTTCATCTCTTGCATGGTTTATGTCGAATCAAGAGACTAGTTTTGTAACTATCGGGCAGAGATTGCTGGCTAATCCTCTGAGAGTTAGATTCCACTATGGTCATCCAGATGTATTTGATCGACTGTTTCATCTGACTAGAGGGGGTTTCAATTCTACAGTACGTGAAGGCAGCGTCACTCATCATGAATATATACAAGTAGGTAAAGGACGAGATGTTGGCCTCAACCAAATCTCAATTTTTGAGGCAAAGATAGCTAATGGGAATGGCGAACAGACACTGAGTCGTGACATCTATAGACTTGGGCATCGATTTGATTTCTTCCGAATGCTATCCTGCTACGTCACTACAATTGGTTTCTATTTCAGCACTTTATTGACTGTGCTTACGGTCTATGTTTTTCTCTACGGTCGCCTTTATCTTGTTCTCAGTGGACTTGAAAAAGGATTGAGTACTCAGCGAGGTATTCGAGACAATAAACCTCTTCAAGTAGCTCTTGCTTCTCAGTCTGTTGTGCAAATTGGATTTTTGATGGCCTTGCCTATGGTTATGGAAATTGGTTTGGAAAAGGGGTTCCGTACTGCACTTAGCGATTTTGTATTGATGCAATTACAATTGGCTCCGGTGTTTTTCACATTTTCTCTTGGTACAAAGACCCACTATTATGGAAAGACTTTGCTTCATGGAGGTGCAGAATACAGAGGAACGGGTCGTAGCTTTGTAGTGTTTCATGCCAAGTTTGCTGATAACTACAGGCTCTACTCTAGAAGTCACTTTGTCAAGGGCATTGAGTTATTGATTCTGCTTGTGGTATACCACCTATTTGGCCGTTCATATAAAAGTGGAGTTGTATATATTCTCATTACAATACAGATATGGTTCATGGTTGGAACATGGCTTTTTGCTCCTTTCCTCTTCAATCCATCAGGGTTTGAGTGGCAAAAGATTGTTGATGACTGGACAGATTGGAAAAAGTGGATAAACAATCATGGAGGGATTGGTGTATCACCAGACAAGAGCTGGGAATCCTGGTGGGAAAAAGAACATGAGCATCTTCTGTACTCCGGGATACGTGGCATCGTTGCTGAGATATTATTAGCATTGCGCTTTTTCATTTACCAGTATGGGCTAGTCTATCACCTTAACATCACAAACAACAAAAGTTTCCTGGTATATGGTGTTTCGTGGCTCGTGATCATTCTAGTTTTGTGTCTGATGAAGGCTGTGTCTGCTGGAAGGCGACGATTAAGTGCAGACTATCAGCTTTTGTTTCGACTGGTTAAGGGATTTATATTTATTACATTTTTAGCCATCTTCATTACCTTAATAGTGGTCCCTCATATGACACTTCGGGATGTTGTAGTGTGCATTCTTGCCTTCATGCCAACTGGATGGGGATTGCTTTTGATTGCGCAAGCTTGTAAGCCACTAATTAAACGAGCAGGGTTTTGGGAATCAGTTCAAACACTTGCTCGCGGTTATGAAATAATCATTGGATTGCTTCTTTTTACCCCGGTTGCATTCTTGGCTTGGTTTCCGTTTGTTTCCGAATTCCAGACGCGAATGCTCTTCAACCAAGCATTCAGCAGAGGTTTACAGATCTCACGTATTCTTGGAGGACAAAAGAAGGGCTCTCACTCCTCCAACAATAAT------
