# Supplementary material for: Towards identification of postharvest fruit quality transcriptomic markers in Malus domestica
Source: PLoS One. 2024 Mar 6;19(3):e0297015. doi: 10.1371/journal.pone.0297015 (PMC10917293; doi:10.1371/journal.pone.0297015)
Supplement: S2 File — Alignment files of the 15 primers designed for qPCR verification in this study. (ZIP) [file pone.0297015.s002.zip › Supplemental_File_2_GOI-Primer-Alignments/MD08G1205500_CDS-Primer_Alignment.fasta]

>Maldo_GDDH_08G1205300-CloseHomolog Ortholog
------------------------------------------------------------------------------------------------------------------------------------------------------------------------------------------------------------------------------------------------------ATGGCCTGTTCAAGATTAGGCCAATGGTTAACTCTTCTAGTATGTTTACTGATATTGCTGAAAGCAGAAGGCCACCCTGTGGGAATCACTCTTGTCGAGAATGCAGTTGCTAAAGGAGCTGTTTGTTTGGATGGGAGCGCACCCGCTTACCACTTTGACAAGGGATTTGGTGCCGGAATCAACAATTGGTTGGTTTATTTTGAGGGTGGAGGATGGTGTAATACCGTTGCAACTTGCCTTGATCGCTCGAATTATTCCCTCGGTTCATCAACCAAAATGGAAAAGACAATGTTGTTTTCTGGGGTTCTTAGTAACAAGCAAAAGACTAATCCAGACTTCTACAATTGGAATAGAATCAAAGTTAGATACTGTGATGGCTCGTCATTTACTGGTGATGTTGAAGCTGTAGACCCTGCAACAAATCTTCACTTCAGAGGAGCAAGGGTTTTCCGTGCCATCATGGATGATTTATTGGCAAAAGGAATGAAAAATGCTCAATCTGCTCTTCTATCTGGTTGTTCGGCTGGCGGATTGGCCTCGATTCTTCATTGTGATAACTTCCGTTCTCTTCTACCTGTGGATGCTAAAGTGAAATGTGTACCAGATGCTGGTTACTTCATTAATGCGAGGACGGTGTCTGGATCACCATACATTCAAGCCTTTTATAGTGAAGTG-GTTGCGCT-A--CAT--GGTTCGGCGAAGAACTTGCCTGCATCCTGCACTTCAAGAATGAGTCCAGGGCTGTGCTTCTTCCCACAAAATGTGGTACCACTAACCCGGACGCCAATATTTTTCGTCAATGCAGCTTACGATTGGTGGCAGATACAGAACATTTTGGCACCGGATGTTGCTGATCCTGAAGGTGCCTGGAAAAAGTGCAAGCTTAATATAAAGAACTGCTCACCCAGTCAGCTTCAAACCATGCAAGAATTTAGGTTACAGTTCTTAAAAACGATTACTGGTGCGAGCAATTCTTCATCTCATGGGTGGTTCATACACTCTTGCTATGCCCATTGCCAAATTGAAATGCAGGAGACATGGCTGGCAGCTGACTCTCCTATGTTGTGTAAGACGACAATTGCAGAGGCAGTTGGAGACTGGTATTACGACCTCACTCCGTTCAGAAAGATCGATTGCCCTTACCCTTGCAATCCCACTTGCAAAAACG--CTGAATT-TGAT----------------------------------------------------------------------------------------------------------------------------------------------------------------------------------------------------------------------------------------------------------------------------------------------------------------------------------------------------------------------------------------------------------------------------------------------------------------------------------------------------------------------------------------------------------------------------------------------------------------------------------------------------------------------------------------------------------------------------------------------------------------------------------------------------------------------------------------------------------------------------------------------------------------------------------------------------------------------------------------------------------------------------------------------------------------------------------------------------------------------------------------------
>Mdg_08g018260
------------------------------------------------------------------------------------------------------------------------------------------------------------------------------------------------------------------------------------------ATGGATCACGTAATGGCCTGTTCAAGATTAGGCCAATGGTTAACTCTTCTAGTATGTTTACTGGTGTTGCTGAAAGCAGAAAGCCATCCTGTGGCACTCACTCTCGTCGAGAATGCAGTGGCTAAAGGAGCTGTATGTTTGGATGGAAGCGCATCCGCTTACCACTTCGACAAGGGATTTGGTGCCGGAATCAACAATTGGTTGGTTCATGTTGAGGGTGGAGGATGGTGTAACACCGTTGAAGATTGCCTTGATCGCAAGAGTAATTACCGCGGTTCATCAACCAAAATGGAAAAGACAATGTCTTTTTCTGGGGTTCTTGGTAACAAGCCAAAGACTAATCCAGACTTCTACAATTGGAATAGAATCAAAGTTAGGTACTGCGATGGCTCGTCATTCACCGGTGATGTTGAAGCAGTCGACCCAGCAACAAATCTTCACTTCAGAGGAGCAAGGGTTTTCCGTGCCATCATTGATGATTTATTGGCAAAGGGAATGAAAAATGCTCAAAACGCTCTTCTATCTGGTTGTTCGGCTGGTGGACTAACCTCGATTCTTCATTGTGATAACTTTCGTTCTCTCCTACCTGTGGGTACTAAAGTAAAATGTCTAGCAGATGCTGGTTACTTCATTAATGCGAAGAGTTTGTCTGGATCACAACACATTCAAGGCTTTTACAGTGAAGTG-GTTGCGCTA---CAT--GGTTCGGCGAAGAACTTACCTGCATCCTGCACTTCAAGAATGAGTCCAGGGCTGTGCTTCTTCCCACAAAATGTGGTACCTCAAACCCAGACGCCAATATTTTTGGTCAATGCAGCTTATGATTCGTGGCAGATAAAGAACATTTTGGCACCGGGTGTTGCTGATCCTAAGGGTGCCTGGAAAAAGTGCAAGCTTAATATAAAGAACTGCTCACCCAGTCAACTTCAAACCTTGCAAGAATATAGGTTACAGTTCTTAAAAACAATTGCCAGTTCGAGCACTTCTTCATCTCATGGAGCGTTCATAGACTCTTGCTTTGCCCACTGCCAAATTGGAACGCAGGAGACATGGCTGGCAGCTGACTCTCCTATGTTGAGCAAGACGACAATTGCAAACGCAGTTGGAGACTGGTATTACGACCGCACTGCGTTCAAAAAGTTTGATTGCCCTTACCCGTGCAATCCCACTTGCAAAAACCAAGGCCACCCTG-TGGGAATCACTCTTGTCGAGAATGCAGTTGCTAAAGGAGCTGTTTGTTTGGATGGGAGCGCACCCGCTTACCACTTTGACAAGGGATTTGGTGCCGGAATCAACAATTGGTTGGTTTATTTTGAGGGTGGAGGATGGTGTAATACCGTTGCAACTTGCCTTGATCGCTCGAATTATTCCCTCGGTTCATCAACCAAAATGGAAAAGACAATGTTGTTTTCTGGGGTTCTTAGTAACAAGCAAAAGACTAATCCAGACTTCTACAATTGGAATAGAATCAAAGTTAGATACTGTGATGGCTCGTCATTTACTGGTGATGTTGAAGCTGTAGACCCTGCAACAAATCTTCACTTCAGAGGAGCAAGGGTTTTCCGTGCCATCATGGATGATTTATTGGCAAAAGGAATGAAAAATGCTCAATCTGCTCTTCTATCTGGTTGTTCGGCTGGCGGATTGGCCTCGATTCTTCATTGTGATAACTTCCGTTCTCTTCTACCTGTGGATGCTAAAGTGAAATGTGTACCAGATGCTGGTTACTTCATTAATGCGAGGACGGTGTCTGGATCACCATACATTCAAGCCTTTTATAGTGAAGTGGTTGCGCTACATGGTTCGGCGAAGAACTTGCCTGCATCCTGCACTTCAAGAATGAGTCCAGGGCTGTGCTTCTTCCCACAAAATGTGGTACCACTAACCCGGACGCCAATATTTTTCGTCAATGCAGCTTACGATTGGTGGCAGATACAGAACATTTTGGCACCGGATGTTGCTGATCCTGAAGGTGCCTGGAAAAAGTGCAAGCTTAATATAAAGAACTGCTCACCCAGTCAGCTTCAAACCATGCAAGAATTTAGGTTACAGTTCTTAAAAACGATTACTGGTGCGAGCAATTCTTCATCTCATGGGTGGTTCATACACTCTTGCTATGCCCATTGCCAAATTGAAATGCAGGAGACATGGCTGGCAGCTGACTCTCCTATGTTGTGTAAGACGACAATTGCAGAGGCAGTTGGAGACTGGTATTACGACCTCACTCCGTTCAGAAAGATCGATTGCCCTTACCCTTGCAATCCCACTTGCAAAAACGCTGAATTTGATTTTTAA
>Maldo_Gala_08g018260
---------------------------------------------------------------------------------------------------------------------------------------------------------------------------------------------------------------------------------------------------GTAATGGCCTGTTCAAGATTAGGCCAATGGTTAACTCTTCTAGTATGTTTACTGGTGTTGCTGAAAGCAGAAAGCCATCCTGTGGCACTCACTCTCGTCGAGAATGCAGTGGCTAAAGGAGCTGTATGTTTGGATGGAAGCGCATCCGCTTACCACTTCGACAAGGGATTTGGTGCCGGAATCAACAATTGGTTGGTTCATGTTGAGGGTGGAGGATGGTGTAACACCGTTGAAGATTGCCTTGATCGCAAGAGTAATTACCGCGGTTCATCAACCAAAATGGAAAAGACAATGTCTTTTTCTGGGGTTCTTGGTAACAAGCCAAAGACTAATCCAGACTTCTACAATTGGAATAGAATCAAAGTTAGGTACTGCGATGGCTCGTCATTCACCGGTGATGTTGAAGCAGTCGACCCAGCAACAAATCTTCACTTCAGAGGAGCAAGGGTTTTCCGTGCCATCATTGATGATTTATTGGCAAAGGGAATGAAAAATGCTCAAAACGCTCTTCTATCTGGTTGTTCGGCTGGTGGACTAACCTCGATTCTTCATTGTGATAACTTTCGTTCTCTCCTACCTGTGGGTACTAAAGTAAAATGTCTAGCAGATGCTGGTTACTTCATTAATGCGAAGAGTTTGTCTGGATCACAACACATTCAAGGCTTTTACAGTGAAGTG-GTTGCGCTA---CAT--GGTTCGGCGAAGAACTTACCTGCATCCTGCACTTCAAGAATGAGTCCAGGGCTGTGCTTCTTCCCACAAAATGTGGTACCTCAAACCCAGACGCCAATATTTTTGGTCAATGCAGCTTATGATTCGTGGCAGATAAAGAACATTTTGGCACCGGGTGTTGCTGATCCTAAGGGTGCCTGGAAAAAGTGCAAGCTTAATATAAAGAACTGCTCACCCAGTCAACTTCAAACCTTGCAAGAATATAGGTTACAGTTCTTAAAAACAATTGCCAGTTCGAGCACTTCTTCATCTCATGGAGCGTTCATAGACTCTTGCTTTGCCCACTGCCAAATTGGAACGCAGGAGACATGGCTGGCAGCTGACTCTCCTATGTTGAGCAAGACGACAATTGCAAACGCAGTTGGAGACTGGTATTACGACCGCACTGCGTTCAAAAAGTTTGATTGCCCTTACCCGTGCAATCCCACTTGCAAAAACCAAGAGAATTTTGACCCGGATGTTGCTGATAACTGCTTCATACACTCTTGC----------------------------------------------------------------------------------------------------------------------------------------------------------------------------------------------------------------------------------------------------------------------------------------------------------------------------------------------------------------------------------------------------------------------------------------------------------------------------------------------------------------------------------------------------------------------------------------------------------------------------------------------------------------------------------------------------------------------------------------------------------------------------------------------------------------------------------------------------------------------------------------------------------------------------------------------------------------------------------------------------------------------------------------------------------------------------------------------------------
>MD08G1205500_-_ORF_1_(frame_1)
ATGTTTTTCGTTAAAATTCTCCTACAAATACTCTCGAAATATCTCTTCACTGGAAAGCACTTAGCTTTCTCTTCACATCACACTTTAATTCCTTGCTTTTGCTCGGAAAAACATATACTCTCGCACAAGATATATATCCTATACACATATATATATAATTGGAATAAGAAGTTCAAGCATTCAAGGTTTCTCTCACGTTCTTTCTTCTACCATTTCCTTCAGATTATTCTCTATTACCAGTTTATAATGGCCTGTTCAAGATTAGGCCAATGGTTAACTCTTCTAGTATGTTTACTGGTGTTGCTGAAAGCAGAAAGCCATCCTGTGGCACTCACTCTCGTCGAGAATGCAGTGGCTAAAGGAGCTGTATGTTTGGATGGAAGCGCATCCGCTTACCACTTCGACAAGGGATTTGGTGCCGGAATCAACAATTGGTTGGTTCATGTTGAGGGTGGAGGATGGTGTAACACCGTTGAAGATTGCCTTGATCGCAAGAGTAATTACCGCGGTTCATCAACCAAAATGGAAAAGACAATGTCTTTTTCTGGGGTTCTTGGTAACAAGCCAAAGACTAATCCAGACTTCTACAATTGGAATAGAATCAAAGTTAGGTACTGCGATGGCTCGTCATTCACCGGTGATGTTGAAGCAGTCGACCCAGCAACAAATCTTCACTTCAGAGGAGCAAGGGTTTTCCGTGCCATCATTGATGATTTATTGGCAAAGGGAATGAAAAATGCTCAAAACGCTCTTCTATCTGGTTGTTCGGCTGGTGGACTAACCTCGATTCTTCATTGTGATAACTTTCGTTCTCTCCTACCTGTGGGTACTAAAGTAAAATGTCTAGCAGATGCTGGTTACTTCATTAATGCGAAGAGTTTGTCTGGATCACAACACATTCAAGGCTTTTACAGTGAAGTG-GTTGCGCTA---CAT--GGTTCGGCGAAGAACTTACCTGCATCCTGCACTTCAAGAATGAGTCCAGGGCTGTGCTTCTTCCCACAAAATGTGGTACCTCAAACCCAGACGCCAATATTTTTGGTCAATGCAGCTTATGATTCGTGGCAGATAAAGAACATTTTGGCACCGGGTGTTGCTGATCCTAAGGGTGCCTGGAAAAAGTGCAAGCTTAATATAAAGAACTGCTCACCCAGTCAACTTCAAACCTTGCAAGAATATAGGTTACAGTTCTTAAAAACAATTGCCAGTTCGAGCACTTCTTCATCTCATGGAGCGTTCATAGACTCTTGCTTTGCCCACTGCCAAATTGGAACGCAGGAGACATGGCTGGCAGCTGACTCTCCTATGTTGAGCAAGACGACAATTGCAAACGCAGTTGGAGACTGGTATTACGACCGCACTGCGTTCAAAAAGTTTGATTGCCCTTACCCGTGCAATCCCACTTGCAAAAACC--GTGAATT-TGACTCGAACGA-TCAGGAAGATTAA------------------------------------------------------------------------------------------------------------------------------------------------------------------------------------------------------------------------------------------------------------------------------------------------------------------------------------------------------------------------------------------------------------------------------------------------------------------------------------------------------------------------------------------------------------------------------------------------------------------------------------------------------------------------------------------------------------------------------------------------------------------------------------------------------------------------------------------------------------------------------------------------------------------------------------------------------------------------------------------------------------------------------------------------------------------------------------------------------------------------
>Maldo_GDDH_08G1205500 GOI
------------------------------------------------------------------------------------------------------------------------------------------------------------------------------------------------------------------------------------------TATTACCAGATAATGGCCTGTTCAAGATTAGGCCAATGGTTAACTCTTCTAGTATGTTTACTGGTGTTGCTGAAAGCAGAAAGCCATCCTGTGGCACTCACTCTCGTCGAGAATGCAGTGGCTAAAGGAGCTGTATGTTTGGATGGAAGCGCATCCGCTTACCACTTCGACAAGGGATTTGGTGCCGGAATCAACAATTGGTTGGTTCATGTTGAGGGTGGAGGATGGTGTAACACCGTTGAAGATTGCCTTGATCGCAAGAGTAATTACCGCGGTTCATCAACCAAAATGGAAAAGACAATGTCTTTTTCTGGGGTTCTTGGTAACAAGCCAAAGACTAATCCAGACTTCTACAATTGGAATAGAATCAAAGTTAGGTACTGCGATGGCTCGTCATTCACCGGTGATGTTGAAGCAGTCGACCCAGCAACAAATCTTCACTTCAGAGGAGCAAGGGTTTTCCGTGCCATCATTGATGATTTATTGGCAAAGGGAATGAAAAATGCTCAAAACGCTCTTCTATCTGGTTGTTCGGCTGGTGGACTAACCTCGATTCTTCATTGTGATAACTTTCGTTCTCTCCTACCTGTGGGTACTAAAGTAAAATGTCTAGCAGATGCTGGTTACTTCATTAATGCGAAGAGTTTGTCTGGATCACAACACATTCAAGGCTTTTACAGTGAAGTG-GTTGCGCT-A--CAT--GGTTCGGCGAAGAACTTACCTGCATCCTGCACTTCAAGAATGAGTCCAGGGCTGTGCTTCTTCCCACAAAATGTGGTACCTCAAACCCAGACGCCAATATTTTTGGTCAATGCAGCTTATGATTCGTGGCAGATAAAGAACATTTTGGCACCGGGTGTTGCTGATCCTAAGGGTGCCTGGAAAAAGTGCAAGCTTAATATAAAGAACTGCTCACCCAGTCAACTTCAAACCTTGCAAGAATATAGGTTACAGTTCTTAAAAACAATTGCCAGTTCGAGCACTTCTTCATCTCATGGAGCGTTCATAGACTCTTGCTTTGCCCACTGCCAAATTGGAACGCAGGAGACATGGCTGGCAGCTGACTCTCCTATGTTGAGCAAGACGACAATTGCAAACGCAGTTGGAGACTGGTATTACGACCGCACTGCGTTCAAAAAGTTTGATTGCCCTTACCCGTGCAATCCCACTTGCAAAAACC--GTGAATT-TGACTCGAACGA-TCAGGAAGAT---------------------------------------------------------------------------------------------------------------------------------------------------------------------------------------------------------------------------------------------------------------------------------------------------------------------------------------------------------------------------------------------------------------------------------------------------------------------------------------------------------------------------------------------------------------------------------------------------------------------------------------------------------------------------------------------------------------------------------------------------------------------------------------------------------------------------------------------------------------------------------------------------------------------------------------------------------------------------------------------------------------------------------------------------------------------------------------------------------------------------
