# Supplementary material for: Towards identification of postharvest fruit quality transcriptomic markers in Malus domestica
Source: PLoS One. 2024 Mar 6;19(3):e0297015. doi: 10.1371/journal.pone.0297015 (PMC10917293; doi:10.1371/journal.pone.0297015)
Supplement: S2 File — Alignment files of the 15 primers designed for qPCR verification in this study. (ZIP) [file pone.0297015.s002.zip › Supplemental_File_2_GOI-Primer-Alignments/MD02G1128700_CDS-Primer_Alignment.fasta]

>Maldo_GDDH_02G1129000-CloseHomolog closest ortholog
ATGGGAAAGGCGGAAACTCTGGGGTTGGGTTTTCGGCTTGTGGTTGTTTTGGTTGTGGGTTGTTTGTATAGGGAGGCTGTTGGCAGCGGTTTTGTGAAGTATGAGACGGGGAGTGGCGTGGTGGAGGGGAAACTGAATGTTCATTTGGTGGCGCATTCACACGATGATGTCGGGTGGTTGAAGACGGTTGATCAGTACTATGTTGGATCAAACAACAGCATTCAGGGTGCTTGTGTTGAGAATACGTTGGATTCTGTTGTTGAATCGTTGGTCCGTGATCCGAACAGGAAGTTTGTGTTTGCTGAGATGG---------CATTCTTCCAAAGATGGTGGTTAACACAAAGTCCGGGAATTCAAGCTCTCGTGCGAAAACTAGTAGATGCCGGGCAGTTAGAGTTTGTAAATGGAGGTTGGTGTATGCATGATGAAGCAACAACCCATTACATAGACATGATTGATCAAACAACGCTAGGTCACCGTGCAATAAAGGCGCAGTTCAACAAGACGCCTCGTGCTGGATGGCAGATTGATCCTTTTGGACACTCTGCCGTGCAAGCTTACTTACTCACAGCCGAGCTCGGGTTTGATTCTGTGCATTTTGCAAGGATTGATTATCAGGACAGAGCGAAGCGCAAGGAGGATAAGTCTCTTGAAGTTATATGGCGTGGATCCAAAACTTTCGGTTCTTCATCTCAGATTTTTGCCAATGCTTTTCCGGTTAACTATAATCCACCTCCCGGTTTCCATTTCGAAGTATTTGACGACGTAGTCCCTGTCCAGGATAATCCTCTTCTGTTCGACTACAATGTTGAACAGCGTGTAAGCGATTTCATCAGCGCTTCAGTTACCCAAGCAAATGTGACAAGGACGAATCACGTTATGTGGACGATGGGTGATGATTTCCAGTACCAATATGCAGAATCATGGTTCAAACAAATGGACAAGTTAATTCACTATGTTAATAAGGACGGTCGAGTTAATGCCTTGTATTCTACACCATCTATCTATACCGATGCTAAAAATGCAGCAAACCAGTCATGGCCACTGAAAACTGAGGATTATTTTCC----------------------------------------G--------TATGCAGATGCGGTAGATGCTTATTGGACTGGATTTTTCACTAGTCGCCCGGGTTTGAAGGGATATATCCGCTTGCTAAGCGGATATTATTTGGCGGCACGAGAACTAGAATTTCTGGCTGGAAGGAGAGCAAATGGTTCCAATACAGATGGCCTTGCAGATGCTTTAGGAACCGCACAGCACCATGATGCAGTCACCGGCACTGCCTTACAACATACTACAAATGACTACGCAAAGCGCCTTTTCATCGGAGCTTCTGAGGCAGAAGCTGTTGTCAGTTCCGCTCTTTTGTGTCTAACTACAAATAAAACAGGAGATCAATGTACTAGCTCAACACCGACTTTTAGCCAGTGTCAATCACTCAATATCAGTTACTGCCCTCCAACAGAGGAAGATATTCCACAAGGGAAGAGCTTGGTTGTTGTGGCGTATAATCCTCTTGGATGGAATCGGGCTGAGATTGTTCGGATTCCTGTTAATGATGCAACTCTTTCTGTTCAAGATTCTTCGGGAAATATTCTTGAGGTACAATATGTAAGTTTGGACAATGTAACAGCGAATTTAAGAAACTTCTACGTAAAAGCCTACTTGGGACAGCCACCAGACCAAGTTCCAAAGTTCTGGCTAATCTTTCAAGTCTCCGTGCAACCACTTGGTTGGAACACATACTTCATTTCAAGAAGAACTACCAAACGT---TTGAAGAGCGGAAATGGATTTCTTTCTGTGATGGACAGTCCACAGAATGGAACAATTGAAATCGGACCTGGAGATCTGAAAATGTCGTTTTCTTTAGCTTCGGGACAACTCAATCGGATGTATAATTCTAAAACAGGAGT--------------------------------------------------------------------------------------------------------------------------------T-GATGTACCGATACAGCAGAGCTACCTCTGGTATGGTTCAAGCAGAGGCGATGCCGATTCCCAGCAAGCTTCTGGTGCATACGTATTCCGGCCTAATGGCGCCCCTCCAACTGTTGTGTCAAGATCAGTTCCTTTAAAGGTCTTTCGTGGACCGATAGTTGATGAGATTCACCAACAGTTCAGTCCATGGATCTATCAGGTCACTAGACTCTACAGAGACAAAGAGCATGCCGAAGTTGAATATACGATCGGTCCTATTCCCACAGAAGACAGTGTGGGAAAGGAGGTCATCACAAGAATCACAGCAAACATGGAAACAAACAAGGAGTTCTACACCGATTCTAACGGAAGGGACTTCATTAAACGGGTGCGAGATTATAGACCAGATTGGCCCCTTGTGGTTAATCAACCTGTGGCAGGAAATTATTATCCACTAAGTCTTGGAATGTTTACTTCGGATAACAAATCCGAGTTCTCAGTCTTGGTTGATCGTGCCACTGGAGGATCAAGCATTGAAGATGGACAAGTAGAGCTGATGCTTCACAGGCGTCTACTTGAGGACGATCCAAGTGGACTGGGTGAAGCTCTTGATGAAATAGTGTGCATCGAAGAAAATACATGCGAAGGACTAACGGTTCGAGGGAACTATTATATGAGCGTAAACCAGGCAGGGTCGGGTGCCCCCTGGCGCCGCACAACTGGCCAGGAAGTTTACTCTCCGCTTCTTCTAGCATTCGCCCACGAGAAAATGGAGGATTGGACTGCATCACATTTGACAAAATCATCTATCATGGATTCTAATTACAGCTTGCCTCTCAATGTTGCCTTAATTACTCTTCAGGAACTGGATGACGGTAGTGTGCTCCTTCGGTTAGCTCATCTATATGAGGCAGACGAAGATCCTCAATATTCAACACTGGCCAAAGTTGAACTGAAGAAGATGCTTACAAGAAAAGCGATAAGGGAGGTGAAGGAAATGAGCTTGTCTGCAAATCAAGAGAAGTCGGAGATGAAGAAGATGACATGGAAAGTCGAGGGTGACGGTGGAGATGTACCTACACCGGTTAGAGGGGGGCCCGTCGATGGCTCAACTCTTGTTGTTGAGCTTGGACCCATGGAGATACGCACCTTTGTATTGAGA------
>Mdg_02g010970
ATGGGAAAGGCGGAAACTTTGGAGTTGGGTTTTCGGCTTGTGGTTGTTTTGGTTGTGGGTTGTTTATGTAGGGAGGCTGTTGGCGGCGGTTTTGTGAAGTATGAGACGGGGAGTGGCGTGGTGGAGGGGAAACTGAATGTTCATTTGGTGGCGCATTCGCACGATGATGTCGGGTGGTTGAAGACGGTTGATCAGTACTATGTTGGATCAAACAACAGCATTCAGGGTGCTTGTGTTGAGAATACGTTGGATTCTGTTGTTGAATCGTTGGTTCGTGATCCGAACAGGAAGTTTGTGTTTGCTGAGATGGTAAAGCCAGCATTCTTCCAAAGATGGTGGTTAACACAAAGTCCGGAAATTCAAGCTCTCGTGCGAAAACTAGTAGATGCTGGGCAGTTAGA------CAATGGTGGTTGGTGTATGCATGATGAAGCAACAACCCATTACATAGACATGATTGATCAAACGACGCTAGGTCACCGTGCAATAAAGGCGCAGTTCAACAAGACACCTCGTGCTGGATGGCAAATTGATCCCTTTGGACACTCTGCCGTGCAAGCTTACTTACTCACCGCTGAGCTCGGGTTTGATTCTGTGCATTTTGCAAGGATCGATTATCAGGACAGAGCGAAGCGCAAGGTGGATAAGTCTCTAGAGGTTATATGGCGTGGATCCAAAACTTTTAGTTCTTCATCTCAGATTTTTGCCAATGCTTTTCCGGTTCACTATAGTCCACCTCCCGGTTTCCATTTCGAAGTATTTGACAACTTCGAACCTGTCCAGGATAATCCTCTTCTGTTCGACTACAATGTTGAACAGCGTGTCAGCGATTTCATCAGCGCTTCACTCACCCAAGCAAATGTGACAAGGACGAATCACATTATGTGGACGATGGGAGATGATTTCCAGTACCAATATGCAGAATCATGGTTCAAACAAATGGACAAGTTAATTCACTATGTTAATAAGGACGGTCGAGTTAATGCCTTGTATTCTACACCATCTATCTATACCGATGCTAAAAATGCAGCAAACCAGTCATGGCCACTGAAAACTGAGGATTATTTTCCGACAGGACTTGCTGACTTAATCTATTGCATACCAATGATTGCCAACAGGTATGCAGATGCGGTAGATGCTTATTGGACTGGATTTTTCACTAGTCGCCCGGGTTTGAAGGGATATATCCGCTTGCTAAGCGGATATTATTTGGCGGCACGAGAACTAGAATTTCTGGCTGGAAGGAAAGCAAATGGTTCCAATACCGATGGCCTTGCAGATGCTTTAGGAATCGCACAGCACCATGATGCAGTCACTGGCACTGCCAAACAACATACTACAAATGACTACGCAAAGCGCCTTTTCATCGGAGCTTCTGAGGCAGAAGCTGTTGTCAATTCCGATCTTTTGTGTCTAACTACAAATAAAACAGGAGATCAATGTACTAACTCAACACCGACTTTTAGCCAGTGTCAATTACTCAATATCAGCTACTGCCCTCCAACAGAGGAAGATATTCCACAAGGGAAGAGCTTGGTCGTTGTGGCATATAATCCTCTCGGATGGAATCGGACTGAGACTGTTCGGATTCCTGTTAACGATGCCACTCTTTCTGTTCAAGATTCTTCGGGAAATATTCTTGTGGTACAGTATGTAAGTTTGGACAATGTAACAGCGAATTTAAGAAACTTCTATGTAAAAGCCTACTTGGGACAGCCACCAGACCAAGTTCCAAAGTACTGGCTAATCTTTCAAGTCTCCGTGCCGCCACTTGGTTGGAACACATACTTCGTTTCAAGAACAGCTACCAAAC------TGAAAAGCGGAAATGGATTTCTCTCTGCGATGGACAGTCCACAGAATGAGACAATTGAAATCGGACCTGGAGATCTGAAAATGTCGTTTTCTTTAGCTTCGGGACAACTCAATCGGATGTATAATTCTAAAACAGGAGTAAGTTGTTTCACATGTGCAAGTGACATAGGTTTAGATTTACAGCCCTCAAACGAAGAGCCGGTTTACGCTATTTATTTAGACTGGTGGAAGTTTAAAGCAATTTTAATTAACAATCATGTTCACCAGGTTGATGTACCGATACAGCAGAGCTACCTCTGGTATGGTTCAAGCACAGGAGATGCCGATTCCCAGCAAGCTTCTGGTGCATACATATTCCGGCCTAATGGTGCCCCTCCAACTGTCGTCTCAAGATCAGTTCCTTTGAAGGTCTTTCGTGGACCAATAGTTGATGAGATTCACCAACAGTTCAGTCCATGGATCTATCAGGTTACTAGACTTTACAGAGACAAAGAGCATGCCGAAGTTGAATATACGGTCGGTCCTATTCCCACAGACGATGGTGTTGGAAAGGAGGTGATCACAAGAATGACAGCAAACATGGACACAAACAAGGAGTTCTACACCGATTCTAACGGAAGGGATTTCATTAAACGGGTACGAGATTATAGACCAGACTGGCCCCTTGTGGTTAATCAACCTGTGGCAGGAAACTATTATCCACTAAATCTTGGAATGTTTACTTCGGATAACAAATCCGAGTTCTCAGTCTTGGTAGATCGTGCCACTGGAGGATCAAGCATTGAAGATGGACAAATAGAGCTGATGCTTCACAGGCGTATACTTGAGGATGATTCGAGAGGAGTGGGTGAAGCACTTGATGAAACAGTGTGCATCGAAGAAAATACATGCGAAGGACTAACGGTTCGAGGGAACTATTATATGAGCGTAAACCAGGCAGGGTCGGGTGCCCCCTGGCGCCGCACAACTGGCCAGGAAGTTTACTCTCCTCTTCTTCTAGCATTCGCCCACGAGAAAATGGAGGATTGGGCTGCATCACATTTGACAAAATCATCTACCATGGATTCTAATTACAGCTTGCCTCTCAATGTTGCTTTGATTACTCTTCAGGAACTGGATGACGGTACTGTGCTCCTTCGGTTAGCTCATCTATATGAGGCAGCCGAAGATCCTCAATATTCAACACTGGCCAAAGTTGAACTGAAGAAGATGATTACAGGAAAAACGATAAAAGAGGTGAAGGAAGTGAGCTTGTCTGCAAACCAAGAGAAGTCGGAGATGAAGAAGATGACATGGAAAGTCGAGGGTGACGGGGGAGATGAACCTGCACCGGTTAGAGGGGGGCCTGTCGATAGCTCAGCTCTTGTTGTTGAGCTTGGACCCATGGAGATCCGCACCTTGCGCAAGCAATAG---
>Maldo_Gala_02g010970
ATGGGAAAGGCGGAAACTTTGGAGTTGGGTTTTCGGCTTGTGGTTGTTTTGGTTGTGGGTTGTTTATGTAGGGAGGCTGTTGGCGGCGGTTTTGTGAAGTATGAGACGGGGAGTGGCGTGGTGGAGGGGAAACTGAATGTTCATTTGGTGGCGCATTCGCACGATGATGTCGGGTGGTTGAAGACGGTTGATCAGTACTATGTTGGATCAAACAACAGCATTCAGGGTGCTTGTGTTGAGAATACGTTGGATTCTGTTGTTGAATCGTTGGTTCGTGATCCGAACAGGAAGTTTGTGTTTGCTGAGATGG---------CATTCTTCCAAAGATGGTGGTTAACACAAAGTCCGGAAATTCAAGCTCTCGTGCGAAAACTAGTAGATGCTGGGCAGTTAGA------CAATGGTGGTTGGTGTATGCATGATGAAGCAACAACCCATTACATAGACATGATTGATCAAACGACGCTAGGTCACCGTGCAATAAAGGCGCAGTTCAACAAGACACCTCGTGCTGGATGGCAAATTGATCCCTTTGGACACTCTGCCGTGCAAGCTTACTTACTCACCGCTGAGCTCGGGTTTGATTCTGTGCATTTTGCAAGGATCGATTATCAGGACAGAGCGAAGCGCAAGGTGGATAAGTCTCTAGAGGTTATATGGCGTGGATCCAAAACTTTTAGTTCTTCATCTCAGATTTTTGCCAATGCTTTTCCGGTTCACTATAGTCCACCTCCCGGTTTCCATTTCGAAGTATTTGACAACTTCGAACCTGTCCAGGATAATCCTCTTCTGTTCGACTACAATGTTGAACAGCGTGTCAGCGATTTCATCAGCGCTTCACTCACCCAAGCAAATGTGACAAGGACGAATCACATTATGTGGACGATGGGAGATGATTTCCAGTACCAATATGCAGAATCATGGTTCAAACAAATGGACAAGTTAATTCACTATGTTAATAAGGACGGTCGAGTTAATGCCTTGTATTCTACACCATCTATCTATACCGATGCTAAAAATGCAGCAAACCAGTCATGGCCACTGAAAACTGAGGATTATTTTCC----------------------------------------G--------TATGCAGATGCGGTAGATGCTTATTGGACTGGATTTTTCACTAGTCGCCCGGGTTTGAAGGGATATATCCGCTTGCTAAGCGGATATTATTTGGCGGCACGAGAACTAGAATTTCTGGCTGGAAGGAAAGCAAATGGTTCCAATACCGATGGCCTTGCAGATGCTTTAGGAATCGCACAGCACCATGATGCAGTCACTGGCACTGCCAAACAACATACTACAAATGACTACGCAAAGCGCCTTTTCATCGGAGCTTCTGAGGCAGAAGCTGTTGTCAATTCCGATCTTTTGTGTCTAACTACAAATAAAACAGGAGATCAATGTACTAACTCAACACCGACTTTTAGCCAGTGTCAATTACTCAATATCAGCTACTGCCCTCCAACAGAGGAAGATATTCCACAAGGGAAGAGCTTGGTCGTTGTGGCATATAATCCTCTCGGATGGAATCGGACTGAGACTGTTCGGATTCCTGTTAACGATGCCACTCTTTCTGTTCAAGATTCTTCGGGAAATATTCTTGTGGTACAGTATGTAAGTTTGGACAATGTAACAGCGAATTTAAGAAACTTCTATGTAAAAGCCTACTTGGGACAGCCACCAGACCAAGTTCCAAAGTACTGGCTAATCTTTCAAGTCTCCGTGCCGCCACTTGGTTGGAACACATACTTCGTTTCAAGAACAGCTACCAAAC------TGAAAAGCGGAAATGGATTTCTCTCTGCGATGGACAGTCCACAGAATGAGACAATTGAAATCGGACCTGGAGATCTGAAAATGTCGTTTTCTTTAGCTTCGGGACAACTCAATCGGATGTATAATTCTAAAACAGGAGT--------------------------------------------------------------------------------------------------------------------------------T-GATGTACCGATACAGCAGAGCTACCTCTGGTATGGTTCAAGCACAGGAGATGCCGATTCCCAGCAAGCTTCTGGTGCATACATATTCCGGCCTAATGGTGCCCCTCCAACTGTCGTCTCAAGATCAGTTCCTTTGAAGGTCTTTCGTGGACCAATAGTTGATGAGATTCACCAACAGTTCAGTCCATGGATCTATCAGGTTACTAGACTTTACAGAGACAAAGAGCATGCCGAAGTTGAATATACGGTCGGTCCTATTCCCACAGACGATGGTGTTGGAAAGGAGGTGATCACAAGAATGACAGCAAACATGGACACAAACAAGGAGTTCTACACCGATTCTAACGGAAGGGATTTCATTAAACGGGTACGAGATTATAGACCAGACTGGCCCCTTGTGGTTAATCAACCTGTGGCAGGAAACTATTATCCACTAAATCTTGGAATGTTTACTTCGGATAACAAATCCGAGTTCTCAGTCTTGGTAGATCGTGCCACTGGAGGATCAAGCATTGAAGATGGACAAATAGAGCTGATGCTTCACAGGCGTATACTTGAGGATGATTCGAGAGGAGTGGGTGAAGCACTTGATGAAACAGTGTGCATCGAAGAAAATACATGCGAAGGACTAACGGTTCGAGGGAACTATTATATGAGCGTAAACCAGGCAGGGTCGGGTGCCCCCTGGCGCCGCACAACTGGCCAGGAAGTTTACTCTCCTCTTCTTCTAGCATTCGCCCACGAGAAAATGGAGGATTGGGCTGCATCACATTTGACAAAATCATCTACCATGGATTCTAATTACAGCTTGCCTCTCAATGTTGCTTTGATTACTCTTCAGGAACTGGATGACGGTACTGTGCTCCTTCGGTTAGCTCATCTATATGAGGCAGCCGAAGATCCTCAATATTCAACACTGGCCAAAGTTGAACTGAAGAAGATGATTACAGGAAAAACGATAAAAGAGGTGAAGGAAGTGAGCTTGTCTGCAAACCAAGAGAAGTCGGAGATGAAGAAGATGACATGGAAAGTCGAGGGTGACGGGGGAGATGAACCTGCACCGGTTAGAGGGGGGCCTGTCGATAGCTCAGCTCTTGTTGTTGAGCTTGGACCCATGGAGATCCGCACCTTG---------------
>MD02G1128700_-_ORF_1_(frame_1)
ATGGGAAAGGCGGAAACTTTGGAGTTGGGTTTTCGGCTTGTGGTTGTTTTGGTTGTGGGTTGTTTATGTAGGGAGGCTGTTGGCGGCGGTTTTGTGAAGTATGAGACGGGGAGTGGCGTGGTGGAGGGGAAACTGAATGTTCATTTGGTGGCGCATTCGCACGATGATGTCGGGTGGTTGAAGACGGTTGATCAGTACTATGTTGGATCAAACAACAGCATTCAGGGTGCTTGTGTTGAGAATACGTTGGATTCTGTTGTTGAATCGTTGGTTCGTGATCCGAACAGGAAGTTTGTGTTTGCTGAGATGG---------CATTCTTCCAAAGATGGTGGTTAACACAAAGTCCGGAAATTCAAGCTCTCGTGCGAAAACTAGTAGATGCTGGGCAGTTAGAGTTTGTCAATGGTGGTTGGTGTATGCATGATGAAGCAACAACCCATTACATAGACATGATTGATCAAACGACGCTAGGTCACCGTGCAATAAAGGCGCAGTTCAACAAGACACCTCGTGCTGGATGGCAAATTGATCCCTTTGGACACTCTGCCGTGCAAGCTTACTTACTCACCGCTGAGCTCGGGTTTGATTCTGTGCATTTTGCAAGGATCGATTATCAGGACAGAGCGAAGCGCAAGGTGGATAAGTCTCTAGAGGTTATATGGCGTGGATCCAAAACTTTTAGTTCTTCATCTCAGATTTTTGCCAATGCTTTTCCGGTTCACTATAGTCCACCTCCCGGTTTCCATTTCGAAGTATTTGACAACTTCGAACCTGTCCAGGATAATCCTCTTCTGTTCGACTACAATGTTGAACAGCGTGTCAGCGATTTCATCAGCGCTTCACTCACCCAAGCAAATGTGACAAGGACGAATCACATTATGTGGACGATGGGAGATGATTTCCAGTACCAATATGCAGAATCATGGTTCAAACAAATGGACAAGTTAATTCACTATGTTAATAAGGACGGTCGAGTTAATGCCTTGTATTCTACACCATCTATCTATACCGATGCTAAAAATGCAGCAAACCAGTCATGGCCACTGAAAACTGAGGATTATTTTCC----------------------------------------G--------TATGCAGATGCGGTAGATGCTTATTGGACTGGATTTTTCACTAGTCGCCCGGGTTTGAAGGGATATATCCGCTTGCTAAGCGGATATTATTTGGCGGCACGAGAACTAGAATTTCTGGCTGGAAGGAAAGCAAATGGTTCCAATACCGATGGCCTTGCAGATGCTTTAGGAATCGCACAGCACCATGATGCAGTCACTGGCACTGCCAAACAACATACTACAAATGACTACGCAAAGCGCCTTTTCATCGGAGCTTCTGAGGCAGAAGCTGTTGTCAATTCCGATCTTTTGTGTCTAACTACAAATAAAACAGGAGATCAATGTACTAACTCAACACCGACTTTTAGCCAGTGTCAATTACTCAATATCAGCTACTGCCCTCCAACAGAGGAAGATATTCCACAAGGGAAGAGCTTGGTCGTTGTGGCATATAATCCTCTCGGATGGAATCGGACTGAGACTGTTCGGATTCCTGTTAACGATGCCACTCTTTCTGTTCAAGATTCTTCGGGAAATATTCTTGTGGTACAGTATGTAAGTTTGGACAATGTAACAGCGAATTTAAGAAACTTCTATGTAAAAGCCTACTTGGGACAGCCACCAGACCAAGTTCCAAAGTACTGGCTAATCTTTCAAGTCTCCGTGCCGCCACTTGGTTGGAATACATACTTCGTTTCAAGAACAGCTACCAAACGTAGATTGAAAAGCGGAAATGGATTTCTCTCTGCGATGGACAGTCCACAGAATGAGACAATTGAAATCGGACCTGGAGATCTGAAAATGTCGTTTTCTTTAGCTTCGGGACAACTCAATCGGATGTATAATTCTAAAACAGGAGT------------------------------------------------------------T-------------------------------------------------G--------------------ATGTCCCGATACAGCAGAGCTACCTCTGGTATGGTTCAAGCACAGGAGATGCCGATTCCCAGCAAGCTTCTGGTGCATACATATTCCGGCCTAATGGTGCCCCTCCAACTGTCGTCTCAAGATCAGTTCCTTTGAAGGTCTTTCGTGGACCGATAGTTGATGAGATTCACCAACAGTTCAGTCCATGGATCTATCAGGTTACTAGACTTTACAGAGACAAAGAGCATGCCGAAGTTGAATATACGGTCGGTCCTATTCCCACAGACGATGGTGTTGGAAAGGAGGTGATCACAAGAATGACAGCAAACATGGACACAAACAAGGAGTTCTACACCGATTCTAACGGAAGGGATTTCATTAAACGGGTACGAGATTATAGACCAGACTGGCCCCTTGTGGTTAATCAACCTGTGGCAGGAAACTATTATCCACTAAATCTTGGAATGTTTACTTCGGATAACAAATCCGAGTTCTCAGTCTTGGTAGATCGTGCCACTGGAGGATCAAGCATTGAAAATGGACAAATAGAGCTGATGCTTCACAGGCGTATACTTGAGGATGATTCGAGAGGAGTGGGTGAAGCACTTGATGAAACAGTGTGCATCGAAGAAAATACATGCGAAGGACTAACGGTTCGAGGGAACTATTATATGAGCGTAAACCAGGCAGGGTCGGGTGCCCCCTGGCGCCGCACAACTGGCCAGGAAGTTTACTCTCCTCTTCTTCTAGCATTCGCCCACGAGAAAATGGAGGATTGGGCTGCATCACATTTGACAAAATCATCTACCATGGATTCTAATTACAGCTTGCCTCTCAATGTTGCTTTGATTACTCTTCAGGAACTGGATGACGGTACTGTGCTCCTTCGGTTAGCTCATCTATATGAGGCAGCCGAAGATCCTCAATATTCAACACTGGCCAAAGTTGAACTGAAGAAGATGTTTACAGGAAAAACGATAAAAGAGGTGAAGGAAGTGAGCTTGTCTGCAAACCAAGAGAAGTCGGAGATGAAGAAGATGACATGGAAAGTCGAGGGTGACGGGGGAGATGAACCTGCACCGGTTAGAGGGGGGCCTGTCGATAGATCAGCTCTTGTTGTTGAGCTTGGACCCATGGAGATCCGCACCTTGGTGTTGAAATTTTAG
>Maldo_GDDH_02G1128700 GOI
ATGGGAAAGGCGGAAACTTTGGAGTTGGGTTTTCGGCTTGTGGTTGTTTTGGTTGTGGGTTGTTTATGTAGGGAGGCTGTTGGCGGCGGTTTTGTGAAGTATGAGACGGGGAGTGGCGTGGTGGAGGGGAAACTGAATGTTCATTTGGTGGCGCATTCGCACGATGATGTCGGGTGGTTGAAGACGGTTGATCAGTACTATGTTGGATCAAACAACAGCATTCAGGGTGCTTGTGTTGAGAATACGTTGGATTCTGTTGTTGAATCGTTGGTTCGTGATCCGAACAGGAAGTTTGTGTTTGCTGAGATGG---------CATTCTTCCAAAGATGGTGGTTAACACAAAGTCCGGAAATTCAAGCTCTCGTGCGAAAACTAGTAGATGCTGGGCAGTTAGAGTTTGTCAATGGTGGTTGGTGTATGCATGATGAAGCAACAACCCATTACATAGACATGATTGATCAAACGACGCTAGGTCACCGTGCAATAAAGGCGCAGTTCAACAAGACACCTCGTGCTGGATGGCAAATTGATCCCTTTGGACACTCTGCCGTGCAAGCTTACTTACTCACCGCTGAGCTCGGGTTTGATTCTGTGCATTTTGCAAGGATCGATTATCAGGACAGAGCGAAGCGCAAGGTGGATAAGTCTCTAGAGGTTATATGGCGTGGATCCAAAACTTTTAGTTCTTCATCTCAGATTTTTGCCAATGCTTTTCCGGTTCACTATAGTCCACCTCCCGGTTTCCATTTCGAAGTATTTGACAACTTCGAACCTGTCCAGGATAATCCTCTTCTGTTCGACTACAATGTTGAACAGCGTGTCAGCGATTTCATCAGCGCTTCACTCACCCAAGCAAATGTGACAAGGACGAATCACATTATGTGGACGATGGGAGATGATTTCCAGTACCAATATGCAGAATCATGGTTCAAACAAATGGACAAGTTAATTCACTATGTTAATAAGGACGGTCGAGTTAATGCCTTGTATTCTACACCATCTATCTATACCGATGCTAAAAATGCAGCAAACCAGTCATGGCCACTGAAAACTGAGGATTATTTTCC----------------------------------------G--------TATGCAGATGCGGTAGATGCTTATTGGACTGGATTTTTCACTAGTCGCCCGGGTTTGAAGGGATATATCCGCTTGCTAAGCGGATATTATTTGGCGGCACGAGAACTAGAATTTCTGGCTGGAAGGAAAGCAAATGGTTCCAATACCGATGGCCTTGCAGATGCTTTAGGAATCGCACAGCACCATGATGCAGTCACTGGCACTGCCAAACAACATACTACAAATGACTACGCAAAGCGCCTTTTCATCGGAGCTTCTGAGGCAGAAGCTGTTGTCAATTCCGATCTTTTGTGTCTAACTACAAATAAAACAGGAGATCAATGTACTAACTCAACACCGACTTTTAGCCAGTGTCAATTACTCAATATCAGCTACTGCCCTCCAACAGAGGAAGATATTCCACAAGGGAAGAGCTTGGTCGTTGTGGCATATAATCCTCTCGGATGGAATCGGACTGAGACTGTTCGGATTCCTGTTAACGATGCCACTCTTTCTGTTCAAGATTCTTCGGGAAATATTCTTGTGGTACAGTATGTAAGTTTGGACAATGTAACAGCGAATTTAAGAAACTTCTATGTAAAAGCCTACTTGGGACAGCCACCAGACCAAGTTCCAAAGTACTGGCTAATCTTTCAAGTCTCCGTGCCGCCACTTGGTTGGAATACATACTTCGTTTCAAGAACAGCTACCAAACGT---TTGAAAAGCGGAAATGGATTTCTCTCTGCGATGGACAGTCCACAGAATGAGACAATTGAAATCGGACCTGGAGATCTGAAAATGTCGTTTTCTTTAGCTTCGGGACAACTCAATCGGATGTATAATTCTAAAACAGGAGT------------------------------------------------------------T-------------------------------------------------G--------------------ATGTCCCGATACAGCAGAGCTACCTCTGGTATGGTTCAAGCACAGGAGATGCCGATTCCCAGCAAGCTTCTGGTGCATACATATTCCGGCCTAATGGTGCCCCTCCAACTGTCGTCTCAAGATCAGTTCCTTTGAAGGTCTTTCGTGGACCGATAGTTGATGAGATTCACCAACAGTTCAGTCCATGGATCTATCAGGTTACTAGACTTTACAGAGACAAAGAGCATGCCGAAGTTGAATATACGGTCGGTCCTATTCCCACAGACGATGGTGTTGGAAAGGAGGTGATCACAAGAATGACAGCAAACATGGACACAAACAAGGAGTTCTACACCGATTCTAACGGAAGGGATTTCATTAAACGGGTACGAGATTATAGACCAGACTGGCCCCTTGTGGTTAATCAACCTGTGGCAGGAAACTATTATCCACTAAATCTTGGAATGTTTACTTCGGATAACAAATCCGAGTTCTCAGTCTTGGTAGATCGTGCCACTGGAGGATCAAGCATTGAAAATGGACAAATAGAGCTGATGCTTCACAGGCGTATACTTGAGGATGATTCGAGAGGAGTGGGTGAAGCACTTGATGAAACAGTGTGCATCGAAGAAAATACATGCGAAGGACTAACGGTTCGAGGGAACTATTATATGAGCGTAAACCAGGCAGGGTCGGGTGCCCCCTGGCGCCGCACAACTGGCCAGGAAGTTTACTCTCCTCTTCTTCTAGCATTCGCCCACGAGAAAATGGAGGATTGGGCTGCATCACATTTGACAAAATCATCTACCATGGATTCTAATTACAGCTTGCCTCTCAATGTTGCTTTGATTACTCTTCAGGAACTGGATGACGGTACTGTGCTCCTTCGGTTAGCTCATCTATATGAGGCAGCCGAAGATCCTCAATATTCAACACTGGCCAAAGTTGAACTGAAGAAGATGTTTACAGGAAAAACGATAAAAGAGGTGAAGGAAGTGAGCTTGTCTGCAAACCAAGAGAAGTCGGAGATGAAGAAGATGACATGGAAAGTCGAGGGTGACGGGGGAGATGAACCTGCACCGGTTAGAGGGGGGCCTGTCGATAGATCAGCTCTTGTTGTTGAGCTTGGACCCATGGAGATCCGCACCTTGGTGTTGAAATTT---
