# Supplementary material for: Towards identification of postharvest fruit quality transcriptomic markers in Malus domestica
Source: PLoS One. 2024 Mar 6;19(3):e0297015. doi: 10.1371/journal.pone.0297015 (PMC10917293; doi:10.1371/journal.pone.0297015)
Supplement: S2 File — Alignment files of the 15 primers designed for qPCR verification in this study. (ZIP) [file pone.0297015.s002.zip › Supplemental_File_2_GOI-Primer-Alignments/MD03G1190200_CDS-Primer_Alignment.fasta]

>Maldo_GDDH_11G1206700-CloseHomolog ortholog
------------------------------------------------------------------------------------------------------------------------------------------------------------------------------------------------------------------------------------------------------------------------------------------------------------------------------------------------------------------------------------------------------------------------------------------------------------------------------------------------------------------------------------------------------------------------------------------------------------------------------------------------------------------------------------------------------------------------------------------------------------------------------------------------------------------------------------------------------------------------------------------------------------------------------------------------------------------------------------------------------------------------------------------------------------------------------------------ATGATTAAAGCCTCTTTTGGATTTCCAGTACATGGACATCGTACTGAGAAGCCAAGCTCAGGTCATAATGTCCTTTTTGTTCGACGAGAAGATTACCTAGCCCATCCACGCCACCATGGTAAGGTTGAGTCAAGGCTAAGCAATGAACAAGAAGTGTTTGATGCCTTGAAGAACTGCGTATCTAATCATAAGGAATGCAAAATAAACCTTGTGAATGGATTGTTTGCACACATGTCGATGAAAGAGCAAGTCCGGGCCATTCAAGATGCTTCTGTCATTATCGGTGCTCATGGTGCAGGTCTCACACACGTAGTATCTGCAATGCCAAAAACCGCGATTCTCGAGATTATTAGCAGTGAGTATAAACGCCCACATTTTGAATTAATTGCTCAGTGGAAGGGGTTGGAATATCATGCCATTAATCTCGAAGGGTCATTTGCCAGTACACCAGTTGTTATTGACAGGCTTAACGGCATAATGAAAAGCCTCGGGTGC---
>Maldo_GDDH_11G1206800-CloseHomolog ortholog
ATGAACAGAAGGAACTTGCTTCTGCTCAAGATCCTTCTGTTTCTATTTGCCTTAAACTCCCTCTCTCTCTTCCTATACTTCACTTCCAACTCCAGAACACTAACTCCAACCCAAACCCAATCCCACCACTCTCTCTCCCTCAACCGCCTCCCCTTAACCGATCAGAACCGCCGCCACCCGCACCGCTACTCGAAGCCATGGCCCATTTTACCCTCTTACCTCCCCTGGTCCCAGACAACCCAGGTCCCCTTTCGCTCCTGCGAGGCTTATTTCGGCAATGGCTTCACCACCAGGGTCGATCTCTTGAAACCCATGATTGATTTGAGCTCCAATCGCATGGGTTGGTTCAGGTGCTGGTTCAGAGAGACCTTGAGGAGCTCAGTGTGCGAAGGAGGGGGCCTCCGGATGGACCCAGAGAAGATTAAGATGTCGAGGGGTGGTGAGGTTTTGGAGGAGGTGATTGGGAGAGGAGAGGAGGAGGAGCTGCCTGAGTATCAATACGGTGCATTTGAGATTAATGGAGGAGATGGGGTTGGTGGAGGAGGGGATCAAAGGCTTGTGACCCAAGAATCTCTTGATGGGTATGTGCCAAAAGGTCAGACTGATCAGCACACTATGAGAGAACTGATTGGGTCGATTCGGATAGTGCCCACCGCAGAGTTTCAGTGCAATGAGTGGATTGAAGAGCCAACACTTCTGGTGACACGCTTTGAGTATGCAAATCTCTTCCACACATTCACGGATTGGTACAGCGCTTATGTAGCTTCAAGAGTCACTGGCTTGCCAAATCGACCCCATTTGGTCTTTTTAGAGGGCCACTGTAT-------------GGTACGTGG---GTTTGATTTTCTTG--TT---------------------------------------------------------------------------------------------------------------------------------------------------------------------------------------------------------------------------------------------------------------------------------------------------------------------------------------------------------------------------------------------------------------------------------------------------------------------------------------------------------------------------------------------------------------------------------------------------------------------------------------------------------------------------------------------------------
>Mdg_03g016810
ATGAACAGAAGGAACTTGCTTCTGCTCAAGATCCTTCTGTTTCTATTTGCCCTAAACTCCCTCTCTCTCCTCCTCTACTTCACTTCCAACTCCAGAACGCTTACTCCAGCCCAAACCCAAACCCACCACTTTTTCTCCCTCAACCGCCTCCCCTTAACAGATCAGAACCGCCGCCTCCCGCACCGCTACTCGAAGCCATGGCAGATTTTACCCTCCTACCTCCCCTGGTCCCAGACAACCCAGGTCCCCTTTCGCTCCTGCGAGGCCTATTTCGGCAATGGCTTCACTACCGCGGTCGATCTCTTGAAACCCAAGAAAGATTTGAGCTCGAATCGCATGGGTTGGTTCAGGTGCTGGTTCAGTGATACCTTGAGGAGCTCAGTGTGCGAAGGAGGGGGGCTCCGGATGTACCCAGAAAAGATTAAGATGTCTAGGGGAGGTGAGGTTTTGGAGGAGGTGATTGGGAGAGGAGAAGAGGAGGAGCTGCCGGAGTATGAAGACGGTGCGTTTGAGATTGATGGAGGAGATGGGGTTGATGGAGGAGGGGGTCAGAGGCTTGTGACCCAAGAACTTCTTGACCGGTATGTGCCTAAGGGTCAGATTGATCAGCACACTATGAGAGAACTGATTGGGTCGATTCGGATCGTTCCCAGTGCAGAGTTTCAATGCAATGAGTGGATTGAGGAGCCAACACTTCTGGTGACACGCTTTGAGTATGCAAATCTTTTCCACACATTCACAGATTGGTATAGCGCTTATGTAGCTTCAAGAGTCACTGGCTTACCACATCGACCTCATTTGGTCTTTGTAGATGGCCACTGTATGACAGCTTTGGAAGAAACGTGGAAAGCATTATTTTCTAGCCTTCGATATGCTAAAAACTTTAGTGGTCCTGTATGTTTTCGTCATGCTATTCTCTCTCCTTTGGGATATGAAACTCCACTTTTTAAGGGGTTGAGTGAAACTATAAGTTGTCATGGTGCATCGGCACCTGATCTGTGGCAACACCCTGATGACCGGAAAACAGCACGAATGTCAGAGTTTGGAGAAATGATTAAGGCGTCTTTTGGATTTCCAGTACATAGACATCGTTTTGAGAAGCCAACTTCAGGTCATAACGTTCTATTTGTTCGACGTGAAGATTATCTAGCCCATCCACGCCACCGTGGTAAGGTTGAGTCAAGGCTAAGCAATGAACAAGAAGTGTTTGATGCCTTGCAGAACTGGGCATCTAATCACAAGGAATGCAAAATAAACCTTGTGAATGGATTGTTTGCACACATGTCGATGAAAGAACAAGTCCAGGCCATTCAAGATGCTTCTGTTATTATTGGTGCTCATGGTGCAGGTCTTACACACATGGTATCCGCAATGCCAAAGACCGTGATTCTGGAGATTATTAGCAGTCAGTATAGACGCCCACATTTTGCATTAATTGCTCAGTGGAAGGGGTTGGAATATCATGCCATTAATCTCGACGGCTCATTTGCCAGTCCACCAGTTGTTATTGACAGGCTTAACGGCATAATTAGAAGCCTTGGGTGCTAA
>Maldo_Gala_03g016810
ATGAACAGAAGGAACTTGCTTCTGCTCAAGATCCTTCTGTTTCTATTTGCCCTAAACTCCCTCTCTCTCCTCCTCTACTTCACTTCCAACTCCAGAACGCTTACTCCAGCCCAAACCCAAACCCACCACTTTTTCTCCCTCAACCGCCTCCCCTTAACAGATCAGAACCGCCGCCTCCCGCACCGCTACTCGAAGCCATGGCAGATTTTACCCTCCTACCTCCCCTGGTCCCAGACAACCCAGGTCCCCTTTCGCTCCTGCGAGGCCTATTTCGGCAATGGCTTCACTACCGCGGTCGATCTCTTGAAACCCAAGAAAGATTTGAGCTCGAATCGCATGGGTTGGTTCAGGTGCTGGTTCAGTGATACCTTGAGGAGCTCAGTGTGCGAAGGAGGGGGGCTCCGGATGTACCCAGAAAAGATTAAGATGTCTAGGGGAGGTGAGGTTTTGGAGGAGGTGATTGGGAGAGGAGAAGAGGAGGAGCTGCCGGAGTATGAAGACGGTGCGTTTGAGATTGATGGAGGAGATGGGGTTGATGGAGGAGGGGGTCAGAGGCTTGTGACCCAAGAACTTCTTGACCGGTATGTGCCTAAGGGTCAGATTGATCAGCACACTATGAGAGAACTGATTGGGTCGATTCGGATCGTTCCCAGTGCAGAGTTTCAATGCAATGAGTGGATTGAGGAGCCAACACTTCTGGTGACACGCTTTGAGTATGCAAATCTTTTCCACACATTCACAGATTGGTATAGCGCTTATGTAGCTTCAAGAGTCACTGGCTTACCACATCGACCTCATTTGGTCTTTGTAGATGGCCACTGTATGACAGCTTTGGAAGAAACGTGGAAAGCATTATTTTCTAGCCTTCGATATGCTAAAAACTTTAGTGGTCCTGTATGTTTTCGTCATGCTATTCTCTCTCCTTTGGGATATGAAACTCCACTTTTTAAGGGGTTGAGTGAAACTATAAGTTGTCATGGTGCATCGGCACCTGATCTGTGGCAACACCCTGATGACCGGAAAACAGCACGAATGTCAGAGTTTGGAGAAATGATTAAGGCGTCTTTTGGATTTCCAGTACATAGACATCGTTTTGAGAAGCCAACTTCAGGTCATAACGTTCTATTTGTTCGACGTGAAGATTATCTAGCCCATCCACGCCACCGTGGTAAGGTTGAGTCAAGGCTAAGCAATGAACAAGAAGTGTTTGATGCCTTGCAGAACTGGGCATCTAATCACAAGGAATGCAAAATAAACCTTGTGAATGGATTGTTTGCACACATGTCGATGAAAGAACAAGTCCAGGCCATTCAAGATGCTTCTGTTATTATTGGTGCTCATGGTGCAGGTCTTACACACATGGTATCCGCAATGCCAAAGACCGTGATTCTGGAGATTATTAGCAGTCAGTATAGACGCCCACATTTTGCATTAATTGCTCAGTGGAAGGGGTTGGAATATCATGCCATTAATCTCGACGGCTCATTTGCCAGTCCACCAGTTGTTATTGACAGGCTTAACGGCATAATTAGAAGCCTTGGGTGC---
>MD03G1190200_-_ORF_1_(frame_3)
ATGAACAGAAGGAACTTGCTTCTGCTCAAGATCCTTCTGTTTCTATTTGCCCTAAACTCCCTCTCTCTCCTCCTCTACTTCACTTCCAACTCCAGAACGCTTACTCCAGCCCAAACCCAAACCCACCACTTTTTCTCCCTCAACCGCCTCCCCTTAACAGATCAGAACCGCCGCCTCCCGCACCGCTACTCGAAGCCATGGCCGATTTTACCCTCCTACCTCCCCTGGTCCCAGACAACCCAGGTCCCCTTTCGCTCCTGCGAGGCCTATTTCGGCAATGGCTTCACTACCGCGGTCGATCTCTTGAAACCCAAGAAAGATTTGAGCTCGAATCGCATGGGTTGGTTCAGGTGCTGGTTCAGTGATACCTTGAGGAGCTCAGTGTGCGAAGGAGGGGGGCTCCGGATGTACCCAGAAAAGATTAAGATGTCTAGGGGAGGTGAGGTTTTGGAGGAGGTGATTGGGAGAAGAGAAGAGGAGGAGCTGCCGGAGTATGAAGACGGTGCGTTTGAGATTGATGGAGGAGATGGGGTTGATGGAGGAGGGGGTCAGAGGCTTGTGACCCAAGAACTTCTTGACCGGTATGTGCCTAAGGGTCAGATTGATCAGCACACTATGAGAGAACTGATTGGGTCGATTCGGATCGTTCCCAGTGCAGAGTTTCAATGCAATGAGTGGATTGAGGAGCCAACACTTCTGGTGACACGCTTTGAGTATGCAAATCTTTTCCACACATTCACAGATTGGTATAGCGCTTATGTAGCTTCAAGAGTCACTGGCTTACCACATCGACCTCATTTGGTCTTTGTAGATGGCCACTGTATGACAGCTTTGGAAGAAACGTGGAAAGCATTATTTTCTAGCCTTCGATATGCTAAAAACTTTAGTGGTCCTGTATGTTTTCGTCATGCTATTCTCTCTCCTTTGGGATATGAAACTCCACTTTTTAAGGGGTTGAGTGAAACTATAAATTGTCATGGTGCATCAGCACCTGATCTGTGGCAACACCCTGATGACCGGAAAACAGCGCGAATGTCAGAGTTTGGAGAAATGATTAAGGCGTCTTTTGGATTTCCAGTACATAGACATCGTTTTGAGAAGCCAACTTCAGGTCATAACGTTCTATTTGTTCGACGTGAAGATTATCTAGCCCATCCACGCCACCGTGGTAAGGTTGAGTCAAGGCTAAGCAATGAACAAGAAGTGTTTGATGCCTTGCAGAACTGGGCATCTAATCACAAGGAATGCAAAATAAACCTTGTGAATGGATTGTTTGCACACATGTCGATGAAAGAACAAGTCCAGGCCATTCAAGATGCTTCTGTTATTATTGGTGCTCATGGTGCAGGTCTTACACACATGGTATCCGCAATGCCAAAGACCGTGATTCTGGAGATTATTAGCAGTCAGTATAGACGCCCACATTTTGCATTAATTGCTCAGTGGAAGGGGTTGGAATATCATGCCATTAATCTTGACGGCTCATTTGCCAGTCCACCAGTTGTTATTGACAGGCTTAACGGCATAATTAGAAGCCTTGGGTGCTAA
>Maldo_GDDH_03G1190200-GOI
ATGAACAGAAGGAACTTGCTTCTGCTCAAGATCCTTCTGTTTCTATTTGCCCTAAACTCCCTCTCTCTCCTCCTCTACTTCACTTCCAACTCCAGAACGCTTACTCCAGCCCAAACCCAAACCCACCACTTTTTCTCCCTCAACCGCCTCCCCTTAACAGATCAGAACCGCCGCCTCCCGCACCGCTACTCGAAGCCATGGCCGATTTTACCCTCCTACCTCCCCTGGTCCCAGACAACCCAGGTCCCCTTTCGCTCCTGCGAGGCCTATTTCGGCAATGGCTTCACTACCGCGGTCGATCTCTTGAAACCCAAGAAAGATTTGAGCTCGAATCGCATGGGTTGGTTCAGGTGCTGGTTCAGTGATACCTTGAGGAGCTCAGTGTGCGAAGGAGGGGGGCTCCGGATGTACCCAGAAAAGATTAAGATGTCTAGGGGAGGTGAGGTTTTGGAGGAGGTGATTGGGAGAAGAGAAGAGGAGGAGCTGCCGGAGTATGAAGACGGTGCGTTTGAGATTGATGGAGGAGATGGGGTTGATGGAGGAGGGGGTCAGAGGCTTGTGACCCAAGAACTTCTTGACCGGTATGTGCCTAAGGGTCAGATTGATCAGCACACTATGAGAGAACTGATTGGGTCGATTCGGATCGTTCCCAGTGCAGAGTTTCAATGCAATGAGTGGATTGAGGAGCCAACACTTCTGGTGACACGCTTTGAGTATGCAAATCTTTTCCACACATTCACAGATTGGTATAGCGCTTATGTAGCTTCAAGAGTCACTGGCTTACCACATCGACCTCATTTGGTCTTTGTAGATGGCCACTGTATGACAGCTTTGGAAGAAACGTGGAAAGCATTATTTTCTAGCCTTCGATATGCTAAAAACTTTAGTGGTCCTGTATGTTTTCGTCATGCTATTCTCTCTCCTTTGGGATATGAAACTCCACTTTTTAAGGGGTTGAGTGAAACTATAAATTGTCATGGTGCATCAGCACCTGATCTGTGGCAACACCCTGATGACCGGAAAACAGCGCGAATGTCAGAGTTTGGAGAAATGATTAAGGCGTCTTTTGGATTTCCAGTACATAGACATCGTTTTGAGAAGCCAACTTCAGGTCATAACGTTCTATTTGTTCGACGTGAAGATTATCTAGCCCATCCACGCCACCGTGGTAAGGTTGAGTCAAGGCTAAGCAATGAACAAGAAGTGTTTGATGCCTTGCAGAACTGGGCATCTAATCACAAGGAATGCAAAATAAACCTTGTGAATGGATTGTTTGCACACATGTCGATGAAAGAACAAGTCCAGGCCATTCAAGATGCTTCTGTTATTATTGGTGCTCATGGTGCAGGTCTTACACACATGGTATCCGCAATGCCAAAGACCGTGATTCTGGAGATTATTAGCAGTCAGTATAGACGCCCACATTTTGCATTAATTGCTCAGTGGAAGGGGTTGGAATATCATGCCATTAATCTTGACGGCTCATTTGCCAGTCCACCAGTTGTTATTGACAGGCTTAACGGCATAATTAGAAGCCTTGGGTGC---
