# Supplementary material for: Towards identification of postharvest fruit quality transcriptomic markers in Malus domestica
Source: PLoS One. 2024 Mar 6;19(3):e0297015. doi: 10.1371/journal.pone.0297015 (PMC10917293; doi:10.1371/journal.pone.0297015)
Supplement: S2 File — Alignment files of the 15 primers designed for qPCR verification in this study. (ZIP) [file pone.0297015.s002.zip › Supplemental_File_2_GOI-Primer-Alignments/MD10G1224100_CDS-Primer_Alignment.fasta]

>Maldo_GDDH_05G1242300-CloseHomolog Closest Ortholog
------------------------------------------------------------------------------------------------------ATGGGTTATTGGCAAACAAAGGTGCTTCCAAAGATCAAGAAGGTGTTTGAGACCAAAACCAGTACAAAAAAGGCTGCTGCTGCCGAGGCCTGCAAGTCCTTTGATGAGTCGAAGGAGGAAATAACCAAGGAGTTTGAAGAGAAGAAGGCTGAGCTTCAACCAAAAGTAATTGAATTATATGAAGCTTCCTCAGCTGAAATCAAGATTTTGGTTAAGGAGCGCAAAGAGTCAGGATTGAAGAAGTACTCAGCCGCAGTCCACAAGTTCCTTGAAGAGTTGGCTAAAATTGAATTCCCAGGATCCAAAACAGTATCAGAAGCCTCTTCAAAATATGGGTCAGCCTATGTTTCAGGTCCAGTTTTCTTTGTGTTCGAGAAGGTCTCAACATTCATTGTGACTGAGGAAACGGTAGAGCCGCTGCCACCGCCAGCAGAAGCAACAAAAACTGAGGAGGAAACAAGTGGTGTTGTAAAAGAAAAGGAGATAGTGATCGAAGAAGAGAAAAAAGAAGAGGTGG------------------------TGGTGGAGGAGAAGAAAGAGGAGGTTAAAAAACCTAAACCTACTGAGCCAGAAGCTGCTGCTGAGGCTCCTCCTCCAAAGGTGGAGGAATCTGCTGCTGCAGAACCACCAAAGCCT---------
>Mdg_10g020980
------------------------------------------------------------------------------------------------------ATGGGTTATTGGCAAACAAAGGTGCTTCCAAAGATCAAGAAGGTGTTTGAGACCAAAACCAGTACAAAAAAGGCTGCTGCTGCTGAGGCTTGCAAGTCCTTTGATGACTCCAAGGAGGAAATAACCAAGGAGTTTGAAGAAAAGAAGGCTGAACTTCAAGCAAAAGTAATTGAATTATATGAAGCTTGCTCAGCTGAAATCAAGACTTTGGTTAAGGAGCGCAAGGAGTCAGGGTTGAAGAAGTATTCAGCTGCTGTCCTCAAGTTCCTTGAAGAGTTGGCTAAAATTGAATTCCCAGGATCCAAACCAGTATCAGACGCCTCTTCAAAATATGGGCCAGCCTATGTTTCAGGTCCAGTTTTCTTTGTGTTTGAGAAGGTGTCAACATTCACTGTGACTGAGGAGAAGGTGGAGCCGCCACCGCTGCCAGCAGAAGCAGCAAAAACGGAGGAGGAAACAAGTGGTAGTGTAAAAGAAAAGGAGATAGTGATTGAAGAAGAGAAGAAAGAAGAGGTGGTGGAGGAGAAGAAAGAAGAGGTAGTGGTGGAGGAGAAAGAGGAGGAGGTTGAGAAACCTAAACCTACCAAGCCAGATGCTGCTGCTGAGGCTCCTCCTCCCA------AGGTGGAGGAATCTGCTGCTGCAGAACCACCAAAGCCTTAG
>Maldo_Gala_10g020980
------------------------------------------------------------------------------------------------------ATGGGTTATTGGCAAACAAAGGTGCTTCCAAAGATCAAGAAGGTGTTTGAGACCAAAACCAGTACAAAAAAGGCTGCTGCTGCTGAGGCTTGCAAGTCCTTTGATGACTCCAAGGAGGAAATAACCAAGGAGTTTGAAGAAAAGAAGGCTGAACTTCAAGCAAAAGTAATTGAATTATATGAAGCTTGCTCAGCTGAAATCAAGACTTTGGTTAAGGAGCGCAAGGAGTCAGGGTTGAAGAAGTATTCAGCTGCTGTCCTCAAGTTCCTTGAAGAGTTGGCTAAAATTGAATTCCCAGGATCCAAACCAGTATCAGACGCCTCTTCAAAATATGGGCCAGCCTATGTTTCAGGTCCAGTTTTCTTTGTGTTTGAGAAGGTGTCAACATTCACTGTGACTGAGGAGAAGGTGGAGCCGCCACCGCTGCCAGCAGAAGCAGCAAAAACGGAGGAGGAAACAAGTGGTAGTGTAAAAGAAAAGGAGATAGTGATTGAAGAAGAGAAGAAAGAAGAGGTGGTGGAGGAGAAGAAAGAAGAGGTAGTGGTGGAGGAGAAAGAGGAGGAGGTTGAGAAACCTAAACCTACCAAGCCAGATGCTGCTGCTGAGGCTCCTCCTCCC------AAGGTGGAGGAATCTGCTGCTGCAGAACCACCAAAGCCT---
>MD10G1224100_-_ORF_1_(frame_3)
TTGATTGGAGGAGAAAGAGAGAGAAAGAGAGAGAAAGAGAAAGGAAGAGAGTTGATCACCCAAGTAAGTAGACTTAAAGGGATATTTGAGTTGAGAAGTGAGATGGGTTATTGGCAAACAAAGGTGCTTCCAAAGATCAAGAAGGTGTTTGAGACCAAAACCAGTACAAAAAAGGCTGCTGCTGCTGAGGCTTGCAAGTCCTTTGATGACTCCAAGGAGGAAATAACCAAGGAGTTTGAAGAAAAGAAGGCTGAACTTCAAGCAAAAGTAATTGAATTATATGAAGCTTGCTCAGCTGAAATCAAGACTTTGGTTAAGGAGCGCAAGGAGTCAGGGTTGAAGAAGTATTCAGCTGCTGTCCTCAAGTTCCTTGAAGAGTTGGCTAAAATTGAATTCCCAGGATCCAAACCAGTATCAGACGCCTCTTCAAAATATGGGCCAGCCTATGTTTCAGGTCCAGTTTTCTTTGTGTTTGAGAAGGTGTCAACATTCACTGTGACTGAGGAGAAGGTGGAGCCGCCACCGCTGCCAGCAGAAGCAGCAAAAACGGAGGAGGAAACAAGTGGTAGTGTAAAAGAAAAGGAGATAGTGATTGAAGAAGAGAAGAAAGAAGAGGTGGTGGAGGAGAAGAAAGAAGAGGTAGTGGTGGAGGAGAAAGAGGAGGAGGTTGAGAAACCTAAACCTACCAAGCCAGATGCTGCTGCTGAGGCTCCTCCTCCCAAGGTGGAGGAATCTGCTGCTGCAGAACCACCAAAGCCTTAG------
>Maldo_GDDH_10G1224100
------------------------------------------------------------------------------------------------------ATGGGTTATTGGCAAACAAAGGTGCTTCCAAAGATCAAGAAGGTGTTTGAGACCAAAACCAGTACAAAAAAGGCTGCTGCTGCTGAGGCTTGCAAGTCCTTTGATGACTCCAAGGAGGAAATAACCAAGGAGTTTGAAGAAAAGAAGGCTGAACTTCAAGCAAAAGTAATTGAATTATATGAAGCTTGCTCAGCTGAAATCAAGACTTTGGTTAAGGAGCGCAAGGAGTCAGGGTTGAAGAAGTATTCAGCTGCTGTCCTCAAGTTCCTTGAAGAGTTGGCTAAAATTGAATTCCCAGGATCCAAACCAGTATCAGACGCCTCTTCAAAATATGGGCCAGCCTATGTTTCAGGTCCAGTTTTCTTTGTGTTTGAGAAGGTGTCAACATTCACTGTGACTGAGGAGAAGGTGGAGCCGCCACCGCTGCCAGCAGAAGCAGCAAAAACGGAGGAGGAAACAAGTGGTAGTGTAAAAGAAAAGGAGATAGTGATTGAAGAAGAGAAGAAAGAAGAGGTGGTGGAGGAGAAGAAAGAAGAGGTAGTGGTGGAGGAGAAAGAGGAGGAGGTTGAGAAACCTAAACCTACCAAGCCAGATGCTGCTGCTGAGGCTCCTCCTCCCAAGGTGGAGGAATCTGCTGCTGCAGAACCACCAAAGCCT---------
