# Supplementary material for: Towards identification of postharvest fruit quality transcriptomic markers in Malus domestica
Source: PLoS One. 2024 Mar 6;19(3):e0297015. doi: 10.1371/journal.pone.0297015 (PMC10917293; doi:10.1371/journal.pone.0297015)
Supplement: S2 File — Alignment files of the 15 primers designed for qPCR verification in this study. (ZIP) [file pone.0297015.s002.zip › Supplemental_File_2_GOI-Primer-Alignments/MD15G1303500_CDS-Primer_Alignment.fasta]

>Maldo_GDDH_02G1192600-CloseHomolog closer ortholog
ATGGCCCTTTACCCT---TGGAGTTGGAGGGCTGTCGTTGCTTCTTTCTGCTTTTGCTTTCTTTCT---TTTTCTCTTTCATCTTTTGGACGACCAGCCACTTTTCTTCAGGACTTCCGAGTCACATGGTCTGATTCTCATATCAGGCAAATCGATGGAGGGAGGGCCATCCAACTCGTTCTTGACCAAAATTCTGGATGTGGGTTTGCCTCCAAACAGAAGTACTTGTTTGGGCGTGTGAGCATGAAGATCAAGCTCATCCCTGGAGACTCTGCTGGAACTGTCACTGCTTTTTATATGAACTCTGACACCA---CAGTTCGTGACGAGCTAGATTTTGAATTCTTGGGGAACCGGACTGGACAGCCTTATACAGTCCAAACCAATATCTATGCTCATGGGAAGGGTGATAGGGAGCAAAGGGTTAACCTCTGGTTTGACCCTGCTGCTGATTTCCACACTTACACAATCCTCTGGAATCATCACCATATTGTCTTCTATGTGGATGATATGCCTATAAGGGTGTACAAGAACAATGAAGCCAAAGGAGTCCCATACCCAAAGCTCCAACCTATGGGAGTGTTTTCGACGTTGTGGGAAGCTGATGATTGGGCTACTAGAGGAGGACTTGAGAAGATAAACTGGAGCAAAGCTCCTTTCTTTTCATATTACAAGGATTTTGACATTGAGGGATGCAGTGTGCCAGGACCAGCCTCTTGTGCCTCAAGCACCAATAACTGGTGGGAAGGCGCTTCCTACCAAGCCCTCAGCGCCCTCGATTATCGAAGATACAGGTGGGTTCGTATCAACCACATGATCTACGACTACTGCACCGACAGATCCCGGTACCCAGTAGCCCCACCGGAGTGCACCGCCGGC------
>Mdg_15g027330
ATGGCCCTTTACCTTAGTTGGAGTTGGAGGGCTGTCGTTGCTTCTTTCTGCTTTTGTTTTCTTTCTTTATTTTCTCTCTCAGCTTTTGGACGACCAGCCACTTTTCTTCAGGACTTCCAAGTCACATGGTCCGATTCTCATATCAGGCAAATCGATGGAGGGAGGGCCATCCAACTCGTTCTTGACCAAAATTCTGGATGTGGGTTTGCCTCCAAGCACAAGTACTTGTTTGGGCGTGTGAGCATGAAGATCAAGCTCATCCCTGGAGACTCTGCTGGAACCGTCACCGCTTTTTATATGAACTCCGACACCAATACAGTTCGTGACGAGTTAGATTTTGAATTCTTGGGGAACCGGACTGGACAGCCTTATACAGTCCAAACCAATATCTATGCTCATGGGAAGGGCGATAGGGAGCAAAGGGTTAATCTCTGGTTTGACCCTGCTGCAGACTTCCACACTTACACTATCCTCTGGAACCATCACCATATTGTCTTCTATGTGGATGATGTGCCTATAAGGGTGTACAAGAACAATGAAGCCAGAGGAATCCCATACCCAAAGCTCCAACCAATGGGGGTGTTTTCGACATTGTGGGAGGCCGACGATTGGGCTACCAGAGGAGGACTTGAGAAGATCGACTGGAGCAAAGCCCCTTTCTATTCATATTACAAAGATTTTGACATTGAGGGATGCCCTGTGCCAGGACCAGCCTCATGTGCCTCAAGCACCAACAACTGGTGGGAAGGCGCTTCATACCAAGCCCTCAACGCCCTTGAGTATCGAAGATACAGGTGGGTTCGTATCAACCACATGATCTACGATTACTGCACCGACAGATCCCGGTACCCAGTAGCCCCACCAGAGTGTACCGCCGGCTTCTAA
>Maldo_Gala_15g027330
ATGGCCCTTTACCTT---TGGAGTTGGAGGGCTGTCGTTGCTTCTTTCTGCTTTTGTTTTCTTTCT---TTTTCTCTCTCAGCTTTTGGACGACCAGCCACTTTTCTTCAGGACTTCCAAGTCACATGGTCCGATTCTCATATCAGGCAAATCGATGGAGGGAGGGCCATCCAACTCGTTCTTGACCAAAATTCTGGATGTGGGTTTGCCTCCAAGCACAAGTACTTGTTTGGGCGTGTGAGCATGAAGATCAAGCTCATCCCTGGAGACTCTGCTGGAACCGTCACCGCTTTTTATATGAACTCCGACACCA---CAGTTCGTGACGAGTTAGATTTTGAATTCTTGGGGAACCGGACTGGACAGCCTTATACAGTCCAAACCAATATCTATGCTCATGGGAAGGGCGATAGGGAGCAAAGGGTTAATCTCTGGTTTGACCCTGCTGCAGACTTCCACACTTACACTATCCTCTGGAACCATCACCATATTGTCTTCTATGTGGATGATGTGCCTATAAGGGTGTACAAGAACAATGAAGCCAGAGGAATCCCATACCCAAAGCTCCAACCAATGGGGGTGTTTTCGACATTGTGGGAGGCCGACGATTGGGCTACCAGAGGAGGACTTGAGAAGATCGACTGGAGCAAAGCCCCTTTCTATTCATATTACAAAGATTTTGACATTGAGGGATGCCCTGTGCCAGGACCAGCCTCATGTGCCTCAAGCACCAACAACTGGTGGGAAGGCGCTTCATACCAAGCCCTCAACGCCCTTGAGTATCGAAGATACAGGTGGGTTCGTATCAACCACATGATCTACGATTACTGCACCGACAGATCCCGGTACCCAGTAGCCCCACCAGAGTGTACCGCCGGC------
>MD15G1303500_-_ORF_1_(frame_1)
ATGGCCCTTTACCTTAGTTGGAGTTGGAGGGCTGTCGTTGCTTCTTTCTGCTTTTGTTTTCTTTCTTTATTTTCTCTCTCAGCTTTTGGACGACCAGCCACTTTTCTTCAGGACTTCCAAGTCACATGGTCCGATTCTCATATCAGGCAAATCGATGGAGGGAGGGCCATCCAACTCGTTCTTGACCAAAATTCTGGATGTGGGTTTGCCTCCAAGCACAAGTACTTGTTTGGGCGTGTGAGCATGAAGATCAAGCTCATCCCTGGAGACTCTGCTGGAACCGTCACCGCTTTTTATATGAACTCCGACACCAATACAGTTCGTGACGAGTTAGATTTTGAATTCTTGGGGAACCGGACTGGACAGCCTTATACAGTCCAAACCAATATCTATGCTCATGGGAAGGGCGATAGGGAGCAAAGGGTTAATCTCTGGTTTGACCCTGCTGCAGACTTCCACACTTACACTATCCTCTGGAACCATCACCATATTGTCTTCTATGTGGATGATGTGCCTATAAGGGTGTACAAGAACAATGAAGCCAGAGGAATCCCATACCCAAAGCTCCAACCAATGGGGGTGTTTTCGACATTGTGGGAGGCCGACGATTGGGCTACCAGAGGAGGACTTGAGAAGATCGACTGGAGCAAAGCCCCTTTCTATTCATATTACAAAGATTTTGACATTGAGGGATGCCCTGTGCCAGGACCAGCCTCATGTGCCTCAAGCACCAACAACTGGTGGGAAGGCGCTTCATACCAAGCCCTCAACGCCCTTGAGTATCGAAGATACAGGTGGGTTCGTATCAACCACATGATCTACGATTACTGCACCGACAGATCCCGGTACCCAGTAGCCCCACCAGAGTGTACCGCCGGCTTCTAA
>Maldo_GDDH_15G1303500
ATGGCCCTTTACCTT---TGGAGTTGGAGGGCTGTCGTTGCTTCTTTCTGCTTTTGTTTTCTTTCT---TTTTCTCTCTCAGCTTTTGGACGACCAGCCACTTTTCTTCAGGACTTCCAAGTCACATGGTCCGATTCTCATATCAGGCAAATCGATGGAGGGAGGGCCATCCAACTCGTTCTTGACCAAAATTCTGGATGTGGGTTTGCCTCCAAGCACAAGTACTTGTTTGGGCGTGTGAGCATGAAGATCAAGCTCATCCCTGGAGACTCTGCTGGAACCGTCACCGCTTTTTATATGAACTCCGACACCA---CAGTTCGTGACGAGTTAGATTTTGAATTCTTGGGGAACCGGACTGGACAGCCTTATACAGTCCAAACCAATATCTATGCTCATGGGAAGGGCGATAGGGAGCAAAGGGTTAATCTCTGGTTTGACCCTGCTGCAGACTTCCACACTTACACTATCCTCTGGAACCATCACCATATTGTCTTCTATGTGGATGATGTGCCTATAAGGGTGTACAAGAACAATGAAGCCAGAGGAATCCCATACCCAAAGCTCCAACCAATGGGGGTGTTTTCGACATTGTGGGAGGCCGACGATTGGGCTACCAGAGGAGGACTTGAGAAGATCGACTGGAGCAAAGCCCCTTTCTATTCATATTACAAAGATTTTGACATTGAGGGATGCCCTGTGCCAGGACCAGCCTCATGTGCCTCAAGCACCAACAACTGGTGGGAAGGCGCTTCATACCAAGCCCTCAACGCCCTTGAGTATCGAAGATACAGGTGGGTTCGTATCAACCACATGATCTACGATTACTGCACCGACAGATCCCGGTACCCAGTAGCCCCACCAGAGTGTACCGCCGGC------
