# Supplementary material for: Towards identification of postharvest fruit quality transcriptomic markers in Malus domestica
Source: PLoS One. 2024 Mar 6;19(3):e0297015. doi: 10.1371/journal.pone.0297015 (PMC10917293; doi:10.1371/journal.pone.0297015)
Supplement: S2 File — Alignment files of the 15 primers designed for qPCR verification in this study. (ZIP) [file pone.0297015.s002.zip › Supplemental_File_2_GOI-Primer-Alignments/MD03G1251900_CDS-Primer_Alignment.fasta]

>Mdg_03g022100
ATGGCGTCTTCTAGTTTTTGTTCGAGCTTACCCACAACAACTGCTCGCATTTCCTCCAAAACCCAGTTCGTATCTGGCTTGAAATCCAAGAAATTAATTTTGGGTTCCCGATCTTTGGTCAAACCCCAGAGGCTTTTCTCCTCTGTTCGTC------------------------------------------AGACAGGTGTTGGTGATTACAAATCTGTAAGTGATCAAGAATGGAAGGAGAAACTCACAGAGGAACAGTTTTACGTTACTCGTAAAAAGGGAACCGAGAGGGCTTTCACTGGGGAATACTGGAATACGAAAACTAAAGGAACATACCATTGCATATGTTGCGACACACCTCTTTTTGAATCATCTACCAAATTCAATAGCGGAACTGGTTGGCCATCGTATTACCAGCCCATAGGTGACAATGTGAAGTCCAAGTTAGACTTGTCTATATTTATGATGCCTCGAACTGAAGTTCTTTGTGCCGCTTGTGATGCTCATCTTGGCCATGTCTTCGATGATGGTCCACCACCAACAGGAAAGCGTTACTGTATCAACAGTGCCTCCCTGAAACTAAAGCCAGAGTAG
>Maldo_Gala_03g022100
ATGGCGTCTTCTAGTTTTTGTTCGAGCTTACCCACAACAACTGCTCGCATTTCCTCCAAAACCCAGTTCGTATCTGGCTTGAAATCCAAGAAATTAATTTTGGGTTCCCGATCTTTGGTCAAACCCCAGAGGCTTTTCTCCTCTGTTCGTC------------------------------------------AGACAGGTGTTGGTGATTACAAATCTGTAAGTGATCAAGAATGGAAGGAGAAACTCACAGAGGAACAGTTTTACGTTACTCGTAAAAAGGGAACCGAGAGGGCTTTCACTGGGGAATACTGGAATACGAAAACTAAAGGAACATACCATTGCATATGTTGCGACACACCTCTTTTTGAATCATCTACCAAATTCAATAGCGGAACTGGTTGGCCATCGTATTACCAGCCCATAGGTGACAATGTGAAGTCCAAGTTAGACTTGTCTATATTTATGATGCCTCGAACTGAAGTTCTTTGTGCCGCTTGTGATGCTCATCTTGGCCATGTCTTCGATGATGGTCCACCACCAACAGGAAAGCGTTACTGTATCAACAGTGCCTCCCTGAAACTAAAGCCAGAG---
>MD03G1251900_-_ORF_1_(frame_2)
ATGGCGTCTTCTAGTTTTTGTTCGAGCTTACCCACAACAACTGCTCGCATTTCCTCCAAAACCCAGTTCGTATCTGGCTTGAAATCCAAGAAATTAATTTTGGGTTCCCGATCTTTGGTCAAACCCCAGAGGCTTTTCTCCTCTGTTCGTCGTATAATGGGTTTATCTGCTTCTTCCCCAGACAGAACTCAAGAGACAGGTGTTGGTGATTACAAATCTGTAAGTGATCAAGAATGGAAGGAGAAACTCACAGAGGAACAGTTTTACGTTACTCGTAAAAAGGGAACCGAGAGGGCTTTCACTGGGGAATACTGGAATACGAAAACTAAAGGAACATACCATTGCATATGTTGCGACACACCTCTTTTTGAATCATCTACCAAATTCAATAGCGGAACTGGTTGGCCATCGTATTACCAGCCCATAGGTGACAATGTGAAGTCCAAGTTAGACTTGTCTATATTTATGATGCCTCGAACTGAAGTTCTTTGTGCCGCTTGTGATGCTCATCTTGGCCATGTCTTCGATGATGGTCCACCACCAACAGGAAAGCGTTACTGTATCAACAGTGCCTCCCTGAAACTAAAGCCAGAGTAG
>Maldo_GDDH_03G1251900 GOI
ATGGCGTCTTCTAGTTTTTGTTCGAGCTTACCCACAACAACTGCTCGCATTTCCTCCAAAACCCAGTTCGTATCTGGCTTGAAATCCAAGAAATTAATTTTGGGTTCCCGATCTTTGGTCAAACCCCAGAGGCTTTTCTCCTCTGTTCGTCGTATAATGGGTTTATCTGCTTCTTCCCCAGACAGAACTCAAGAGACAGGTGTTGGTGATTACAAATCTGTAAGTGATCAAGAATGGAAGGAGAAACTCACAGAGGAACAGTTTTACGTTACTCGTAAAAAGGGAACCGAGAGGGCTTTCACTGGGGAATACTGGAATACGAAAACTAAAGGAACATACCATTGCATATGTTGCGACACACCTCTTTTTGAATCATCTACCAAATTCAATAGCGGAACTGGTTGGCCATCGTATTACCAGCCCATAGGTGACAATGTGAAGTCCAAGTTAGACTTGTCTATATTTATGATGCCTCGAACTGAAGTTCTTTGTGCCGCTTGTGATGCTCATCTTGGCCATGTCTTCGATGATGGTCCACCACCAACAGGAAAGCGTTACTGTATCAACAGTGCCTCCCTGAAACTAAAGCCAGAG---
