# Supplementary material for: Towards identification of postharvest fruit quality transcriptomic markers in Malus domestica
Source: PLoS One. 2024 Mar 6;19(3):e0297015. doi: 10.1371/journal.pone.0297015 (PMC10917293; doi:10.1371/journal.pone.0297015)
Supplement: S2 File — Alignment files of the 15 primers designed for qPCR verification in this study. (ZIP) [file pone.0297015.s002.zip › Supplemental_File_2_GOI-Primer-Alignments/MD04G1100500_CDS-Primer_Alignment.fasta]

>Maldo_GDDH_12G1120400-CloseHomolog closest ortholog
ATGAGCGTCATCGAAATCTTGACCAGAGTAGATGCGATCTGCCAGAAGTACGACCGATACGACGTCGAAAAGCAGAAGGATCTCAATGTCTCCGGCGACGACGCCTTTGCTCGCCTCTACGCCTCCGTCGAATCCGATATTGAAGCCGCCCTCCAGAAAGCGGAGATTGCTTCGAAAGAGAAAAATAGGGCATCTGCTGTTGCACTGAATGCTGAGATTCGTAGGACCAAGGCTCGATTACTCGAGGAGGTTCCCAAATTGCAGAGATTGGCTGTAAAGAAGGTTAAAGGGCTTTCATCCCAAGATTTTGCTGCTCGTAATGATTTGGTCCATGCATTGCCAGATAGGATCCAGGACATCCCAGATGGGACTCCAGCTGCACCCAAACAAACTGGAGGAGGTTGGGCAGCTTCAGCTTCTCGTACAGAAATCAAATTCGATTCTGAGGGACGGTTTGATAATGAATTCTTCCAACAGTCTGAGTCGTCGAGTAATTTCAGGCAAGAGTATGAAATGCGGAAAATGAAGCAG---------------------------------------------------------GATCAAGGTTTGGATGTGATATCAGATGGTTTGGATACGTTGAAAAATATGGCTCAGGATATGAACGAGGAATTCGATAGGCAAGTTCCTTTGATGGATGAGATTGACTCTAAGGTGGACAAGGCATCTGCGGACCTTAAGAATACCAATGTTAGACTGAAGGACACAGTCAACCAGCTGAGGTCCAGCCGAAATTTCTGTATTGATATTGTATTGCTGTGTATAATTTTGGGCATTGCTGCGTATTTGTACAATGTACTGAAGAAG---
>Mdg_12g011630
ATGAGCGTCATCGAAATCTTGACCAGAGTAGATGCGATCTGCCAGAAGTACGACCGATACGACGTCGAAAAGCAGAAGGATCTCAATGTCTCCGGCGACGACGCCTTTGCTCGCCTCTACGCCTCCGTCGAATCCGATATTGAAGCCGCCCTCCAGAAAGCGGAGATTGCTTCGAAAGAGAAAAATAGGGCATCTGCTGTTGCACTGAATGCTGAGATTCGTAGGACCAAGGCTCGATTACTCGAGGAGGTTCCCAAATTGCAGAGATTGGCTGTAAAGAAGGTTAAAGGGCTTTCATCCCAAGATTTTGCTGCTCGTAATGATTTGGTCCATGCATTGCCAGATAGGATCCAGGACATCCCAGATGGGACTCCAGCTGCACCCAAACAAACTGGAGGAGGTTGGGCAGCTTCAGCTTCTCGTACAGAAATCAAATTCGATTCTGAGGGACGGTTTGATAATGAATTCTTCCAACAGTCTGAGTCGTCGAGTAATTTCAGGCAAGAGTATGAAATGCGGAAAATGAAGCAGGCAAGTCATATTTATAGAGTTGTTTTTGTTTACACTGGAGATTTCTTTTTGAAAAATGATCAAGGTTTGGATGTGATATCAGATGGTTTGGATACGTTGAAAAATATGGCTCAGGATATGAACGAGGAATTCGATAGGCAAGTTCCTTTGATGGATGAGATTGACTCTAAGGTGGACAAGGCATCTGCGGACCTTAAGAATACCAATGTTAGACTGAAGGACACAGTCAACCAGCTGAGGTCCAGCCGAAATTTCTGTATTGATATTGTATTGCTGTGTATAATTTTGGGCATTGCTGCGTATTTGTACAATGTACTGAAGAAGTGA
>Maldo_Gala_12g011630
ATGAGCGTCATCGAAATCTTGACCAGAGTAGATGCGATCTGCCAGAAGTACGACCGATACGACGTCGAAAAGCAGAAGGATCTCAATGTCTCCGGCGACGACGCCTTTGCTCGCCTCTACGCCTCCGTCGAATCCGATATTGAAGCCGCCCTCCAGAAAGCGGAGATTGCTTCGAAAGAGAAAAATAGGGCATCTGCTGTTGCACTGAATGCTGAGATTCGTAGGACCAAGGCTCGATTACTCGAGGAGGTTCCCAAATTGCAGAGATTGGCTGTAAAGAAGGTTAAAGGGCTTTCATCCCAAGATTTTGCTGCTCGTAATGATTTGGTCCATGCATTGCCAGATAGGATCCAGGACATCCCAGATGGGACTCCAGCTGCACCCAAACAAACTGGAGGAGGTTGGGCAGCTTCAGCTTCTCGTACAGAAATCAAATTCGATTCTGAGGGACGGTTTGATAATGAATTCTTCCAACAGTCTGAGTCGTCGAGTAATTTCAGGCAAGAGTATGAAATGCGGAAAATGAAGCAGGCAAGTCATATTTATAGAGTT------------------------------AAAAATGATCAAGGTTTGGATGTGATATCAGATGGTTTGGATACGTTGAAAAATATGGCTCAGGATATGAACGAGGAATTCGATAGGCAAGTTCCTTTGATGGATGAGATTGACTCTAAGGTGGACAAGGCATCTGCGGACCTTAAGAATACCAATGTTAGACTGAAGGACACAGTCAACCAGCTGAGGTCCAGCCGAAATTTCTGTATTGATATTGTATTGCTGTGTATAATTTTGGGCATTGCTGCGTATTTGTACAATGTACTGAAGAAG---
>MD04G1100500_-_ORF_1_(frame_3)
ATGAGCGTCATCGAAATCTTGACGAGAGTAGAGGCGATCTGCCAGAAGTACGACCGTTACGACGTCGAAAAGCAGAAGGATCTCAATGTCTCCGGCGACGACGCCTTTGCTCGCCTCTACGGCTCCGTCGAATCCGACATTGAAGCCCTCCTCCAGAAAGCGGAAATTGCTTCGAAAGAGAAAAATAGGGCATCGGCTGTTGCGCTGAATGCCGAGATTCGTAGGACCAAGGCTCGATTGCTCGAGGAGGTTCCCAAATTGCAGAGGTTGGCTGTAAAGAAGGTTAAGGGGCTTTCATCCCAAGATTTTGCTGCTCGTAATGATTTGGTCCTTGCGTTGCCAGATAGGATCCAGGATATTCCAGATGGGACTCCAGCTGCACCCAAACAAACTGGAGGAGGTTGGGCAGCTTCAGCTTCTCGTACAGAAATCAAATTTGATTCTGAGGGACGGTTTGATAATGAATTCTTCCAACAGTCTGAGGAGTCAAGTAATTTCAGGCAAGAGTATGAAATGCGGAAAATGAAACAG---------------------------------------------------------GATCAAGGTTTGGATATGATATCAGATGGTTTGGATACGTTGAAAAATATGGCTCAGGATATGAACGAGGAATTCGATAGGCAAGTTCCTTTGATGGATGAGATTGACTCCAAGGTGGACAAGGCATCTGCGGACCTTAAGAATACCAATGTTAGACTGAAGGACACAGTCAACCAGCTGAGGTCTAGCCGAAATTTCTGTATTGATATTGTGTTGCTGTGTATAATTTTGGGCATTGCTGCGTATTTGTACAATGTACTGAAGAAGTGA
>Maldo_GDDH_04G1100500
ATGAGCGTCATCGAAATCTTGACGAGAGTAGAGGCGATCTGCCAGAAGTACGACCGTTACGACGTCGAAAAGCAGAAGGATCTCAATGTCTCCGGCGACGACGCCTTTGCTCGCCTCTACGGCTCCGTCGAATCCGACATTGAAGCCCTCCTCCAGAAAGCGGAAATTGCTTCGAAAGAGAAAAATAGGGCATCGGCTGTTGCGCTGAATGCCGAGATTCGTAGGACCAAGGCTCGATTGCTCGAGGAGGTTCCCAAATTGCAGAGGTTGGCTGTAAAGAAGGTTAAGGGGCTTTCATCCCAAGATTTTGCTGCTCGTAATGATTTGGTCCTTGCGTTGCCAGATAGGATCCAGGATATTCCAGATGGGACTCCAGCTGCACCCAAACAAACTGGAGGAGGTTGGGCAGCTTCAGCTTCTCGTACAGAAATCAAATTTGATTCTGAGGGACGGTTTGATAATGAATTCTTCCAACAGTCTGAGGAGTCAAGTAATTTCAGGCAAGAGTATGAAATGCGGAAAATGAAACAG---------------------------------------------------------GATCAAGGTTTGGATATGATATCAGATGGTTTGGATACGTTGAAAAATATGGCTCAGGATATGAACGAGGAATTCGATAGGCAAGTTCCTTTGATGGATGAGATTGACTCCAAGGTGGACAAGGCATCTGCGGACCTTAAGAATACCAATGTTAGACTGAAGGACACAGTCAACCAGCTGAGGTCTAGCCGAAATTTCTGTATTGATATTGTGTTGCTGTGTATAATTTTGGGCATTGCTGCGTATTTGTACAATGTACTGAAGAAG---
