# Supplementary material for: Towards identification of postharvest fruit quality transcriptomic markers in Malus domestica
Source: PLoS One. 2024 Mar 6;19(3):e0297015. doi: 10.1371/journal.pone.0297015 (PMC10917293; doi:10.1371/journal.pone.0297015)
Supplement: S3 File — Compressed series of plots showing the difference between qPCR and RNA-seq patterns of the selected 15 genes. (ZIP) [file pone.0297015.s003.zip]

Archive with 2 entries (2 files):
- Supplemental_File_3-qPCRvsRNASeq-PatternComparison/MatchChart_qPCRtoRNASeq-Pattern_Final.xlsx
- Supplemental_File_3-qPCRvsRNASeq-PatternComparison/ExpressionPatterns_ByGOI_qPCRvsRNASeq.pptx
