# Supplementary material for: Towards identification of postharvest fruit quality transcriptomic markers in Malus domestica
Source: PLoS One. 2024 Mar 6;19(3):e0297015. doi: 10.1371/journal.pone.0297015 (PMC10917293; doi:10.1371/journal.pone.0297015)
Supplement: S3 File — Compressed series of plots showing the difference between qPCR and RNA-seq patterns of the selected 15 genes. (ZIP) [file pone.0297015.s003.zip › Supplemental_File_3-qPCRvsRNASeq-PatternComparison/MatchChart_qPCRtoRNASeq-Pattern_Final.xlsx]

## Sheet: Sheet1
			Gene Expression Pattern Matching
			Harvest to Early			Early to Late			Harvest to Late			Overall Pattern
	Gene DI	Treatment	Yes	No	Unsure	Yes	No	Unsure	Yes	No	Unsure	Yes	No	Unsure
	MD01G1108000	Air_10	1			1			1			1
		Air_1	1					1	1			1
		MCP	1					1	1			1
		CA		1			1		1				1
		MCPCA		1		1				1			1
	MD03G1251900	Air_10	1			1			1			1
		Air_1	1				1		1				1
		MCP	1			1			1					1
		CA		1			1		1				1
		MCPCA		1			1			1			1
	MD17G1230100	Air_10	1			1			1			1
		Air_1		1		1				1			1
		MCP		1		1			1				1
		CA			1	1			1					1
		MCPCA			1	1			1			1
	MD06G1234300	Air_10	1			1			1			1
		Air_1	1				1			1			1
		MCP	1			1				1				1
		CA		1			1			1			1
		MCPCA		1			1			1			1
	MD08G1205500	Air_10	1				1		1				1
		Air_1	1			1			1			1
		MCP	1				1		1			1
		CA		1		1			1				1
		MCPCA		1		1				1			1
	MD06G1043700	Air_10		1		1			1				1
		Air_1	1					1	1			1
		MCP		1		1				1			1
		CA		1		1			1				1
		MCPCA		1		1					1		1
	MD03G1269800	Air_10	1			1			1			1
		Air_1	1				1		1				1
		MCP		1		1				1			1
		CA		1		1					1		1
		MCPCA		1			1		1				1
	MD15G1303500	Air_10	1					1	1					1
		Air_1	1					1	1					1
		MCP	1			1				1		1
		CA		1			1		1				1
		MCPCA		1		1			1				1
	MD04G1100500	Air_10	1			1			1			1
		Air_1	1			1			1			1
		MCP	1			1			1			1
		CA		1		1			1				1
		MCPCA		1		1				1			1
	MD10G1224100	Air_10	1			1			1			1
		Air_1		1		1			1				1
		MCP		1		1					1		1
		CA		1		1			1				1
		MCPCA		1		1					1		1
	MD02G1128700	Air_10	1			1			1			1
		Air_1	1			1			1			1
		MCP			1		1			1			1
		CA			1	1			1			1
		MCPCA	1			1			1			1
	MD02G1031600	Air_10	1			1			1			1
		Air_1	1			1			1			1
		MCP	1			1			1			1
		CA	1			1			1			1
		MCPCA	1				1		1				1
	MD02G1319100	Air_10		1		1			1			1
		Air_1		1		1			1				1
		MCP	1				1			1				1
		CA	1			1			1			1
		MCPCA	1				1			1		1
	MD03G1190200	Air_10	1				1		1				1
		Air_1	1				1		1				1
		MCP	1				1			1				1
		CA		1		1				1			1
		MCPCA		1		1				1			1
	MD09G1194300	Air_10	1				1			1			1
		Air_1		1			1			1			1
		MCP		1			1			1			1
		CA		1			1		1				1
		MCPCA		1			1		1				1
			Yes	No	Unsure	Yes	No	Unsure	Yes	No	Unsure	Yes	No	Unsure
	n observations	Total Aggregate	38	33	4	46	24	5	50	21	4	27	41	7
	75	Percent	0.506667	0.44	0.0533333	0.613333	0.32	0.0666667	0.666667	0.28	0.0533333	0.36	0.546667	0.0933333
	n observations per Gene per Treatment	Count
	15	Air_10	13	2	0	11	3	1	14	1	0	10	4	1
		Air_1	11	4	0	7	5	3	12	3	0	6	8	1
		MCP	9	5	1	9	5	1	6	8	1	5	6	4
		CA	2	11	2	10	5	0	12	2	1	3	11	1
		MCPCA	3	11	1	9	6	0	6	7	2	3	12	0
		Percent
		Air_10	0.866667	0.133333	0	0.733333	0.2	0.0666667	0.933333	0.0666667	0	0.666667	0.266667	0.0666667
		Air_1	0.733333	0.266667	0	0.466667	0.333333	0.2	0.8	0.2	0	0.4	0.533333	0.0666667
		MCP	0.6	0.333333	0.0666667	0.6	0.333333	0.0666667	0.4	0.533333	0.0666667	0.333333	0.4	0.266667
		CA	0.133333	0.733333	0.133333	0.666667	0.333333	0	0.8	0.133333	0.0666667	0.2	0.733333	0.0666667
		MCPCA	0.2	0.733333	0.0666667	0.6	0.4	0	0.4	0.466667	0.133333	0.2	0.8	0
