# Supplementary material for: Towards identification of postharvest fruit quality transcriptomic markers in Malus domestica
Source: PLoS One. 2024 Mar 6;19(3):e0297015. doi: 10.1371/journal.pone.0297015 (PMC10917293; doi:10.1371/journal.pone.0297015)
Supplement: S4 File — (XLSX) [file pone.0297015.s004.xlsx]

## Sheet: S1_Table
S1 Table. Apple tissue collection schedule. Tissue collection for RNA was performed on a set of 18 fruit, pooled into 3 biological replicates of 6 individual fruit each. At the time of tissue collection, a second set of fruit (Year 1 n=9, Year 2 n=18) were measured on a penetrometer to assess flesh firmness, and a third set of fruit (Year 1 n=9, Year 2 n=18) were transferred to Air at 20C for 7 d…
Experimental Group	Condition	Treatment	Year 1 RNA Tissue Sampling (Days Postharvest)	Year 2 RNA Tissue Sampling (Days Postharvest)
Harvest	Air, 20°C	none	NA	0
Pre-Treatment	Air, 1°C	none	1, 2, 4, 7	NA
A20Z	Air, 20°C	none	11, 15, 18, 25, 29, 32	NA
A10	Air, 10°C	none	13, 18, 24, 28, 33, 38, 49	7, 14, 21, 35, 42, 49, 56
A1	Air, 1°C	none	15, 23, 29, 36, 43, 50, 57, 64, 105, 148, 176	7, 14, 21, 28, 35, 42, 70, 98, 127, 161, 217, 280
MCP	Air, 1°C	1-MCP	64, 105, 148, 176, 204, 232, 267	36, 98, 161, 217, 280
CA	2% O2, 1% CO2, 1°C	none	64, 105, 148, 176, 204, 232, 267	36, 98, 161, 217, 280
MCPCA	2% O2, 1% CO2, 1°C	1-MCP	64, 105, 148, 176, 204, 232, 267	36, 98, 161, 217, 280
Z Since fruit were already stored in Air at 20°C, the 7-day supply chain ripening simulation was omitted from this experimental group. This experimental group was omitted from Year 2

## Sheet: S2_Table
S2 Table. MultiQC report for RNA-seq alignment. MultiQC Report and Removed Samples (Below MultiQC Report)
Sample Name	% Assigned	M Assigned	Error rate	M Non-Primary	M Reads Mapped	% Mapped	M Total seqs	% Aligned	% Dropped	% Dups	% GC	M Seqs
001C_Clean_S1_R1_001	0.615	4.7	0.0035	0.4	5.7	0.801	7.2	0.8	0.009	0.591	0.36	7.2
001C_Clean_S1_R1_001_1u_trim										0.595	0.36	7.2
002_Clean_S2_R1_001	0.589	4.9	0.0033	0.6	6.2	0.793	7.8	0.793	0.011	0.613	0.35	7.9
002_Clean_S2_R1_001_1u_trim										0.616	0.35	7.8
003C_Clean_S3_R1_001	0.614	4.9	0.0034	0.4	6.1	0.797	7.6	0.797	0.011	0.598	0.35	7.7
003C_Clean_S3_R1_001_1u_trim										0.602	0.35	7.6
004B_Clean_S4_R1_001	0.607	5.1	0.0034	0.5	6.3	0.804	7.8	0.805	0.011	0.608	0.36	7.9
004B_Clean_S4_R1_001_1u_trim										0.612	0.36	7.8
005_Clean_S5_R1_001	0.599	5.1	0.0033	0.5	6.4	0.789	8.1	0.789	0.011	0.594	0.35	8.2
005_Clean_S5_R1_001_1u_trim										0.599	0.35	8.1
006C_Clean_S6_R1_001	0.619	4.3	0.0034	0.4	5.3	0.803	6.6	0.803	0.01	0.622	0.36	6.7
006C_Clean_S6_R1_001_1u_trim										0.627	0.36	6.6
007C_Clean_S7_R1_001	0.62	4.3	0.0035	0.3	5.3	0.804	6.6	0.804	0.01	0.586	0.36	6.6
007C_Clean_S7_R1_001_1u_trim										0.591	0.36	6.6
008C_Clean_S8_R1_001	0.601	4.9	0.0034	0.5	6.1	0.797	7.6	0.797	0.011	0.607	0.36	7.7
008C_Clean_S8_R1_001_1u_trim										0.611	0.36	7.6
009_Clean_S9_R1_001	0.602	4.3	0.0033	0.4	5.4	0.794	6.8	0.794	0.011	0.579	0.35	6.8
009_Clean_S9_R1_001_1u_trim										0.583	0.35	6.8
010C_Clean_S10_R1_001	0.633	4.4	0.0034	0.3	5.4	0.818	6.6	0.818	0.008	0.602	0.36	6.7
010C_Clean_S10_R1_001_1u_trim										0.606	0.36	6.6
011_Clean_S11_R1_001	0.629	4.8	0.0034	0.4	5.9	0.813	7.3	0.813	0.009	0.608	0.36	7.4
011_Clean_S11_R1_001_1u_trim										0.612	0.36	7.3
012C_Clean_S12_R1_001	0.627	4.9	0.0033	0.4	6	0.812	7.4	0.812	0.01	0.609	0.36	7.5
012C_Clean_S12_R1_001_1u_trim										0.613	0.36	7.4
013C_Clean_S13_R1_001	0.638	5.1	0.0034	0.3	6.2	0.815	7.6	0.815	0.008	0.617	0.36	7.7
013C_Clean_S13_R1_001_1u_trim										0.621	0.36	7.6
014C_Clean_S14_R1_001	0.639	4.6	0.0034	0.3	5.6	0.818	6.8	0.818	0.009	0.599	0.36	6.9
014C_Clean_S14_R1_001_1u_trim										0.603	0.36	6.8
015C_Clean_S15_R1_001	0.628	4.6	0.0034	0.3	5.6	0.808	7	0.808	0.01	0.591	0.36	7
015C_Clean_S15_R1_001_1u_trim										0.596	0.36	7
016C_Clean_S16_R1_001	0.627	4.9	0.0035	0.4	6	0.809	7.5	0.81	0.01	0.62	0.36	7.5
016C_Clean_S16_R1_001_1u_trim										0.624	0.36	7.5
017C_Clean_S17_R1_001	0.647	4.3	0.0034	0.3	5.2	0.819	6.4	0.819	0.008	0.616	0.36	6.4
017C_Clean_S17_R1_001_1u_trim										0.619	0.36	6.4
018C_Clean_S18_R1_001	0.621	4.2	0.0035	0.3	5.1	0.803	6.4	0.802	0.01	0.629	0.36	6.5
018C_Clean_S18_R1_001_1u_trim										0.635	0.36	6.4
019C_Clean_S19_R1_001	0.64	5.8	0.0034	0.4	7	0.814	8.6	0.814	0.009	0.647	0.36	8.7
019C_Clean_S19_R1_001_1u_trim										0.651	0.36	8.6
020_Clean_S20_R1_001	0.637	4.6	0.0034	0.3	5.5	0.806	6.9	0.806	0.009	0.619	0.36	6.9
020_Clean_S20_R1_001_1u_trim										0.624	0.36	6.9
021C_Clean_S21_R1_001	0.641	4.3	0.0034	0.3	5.2	0.812	6.4	0.812	0.009	0.62	0.36	6.5
021C_Clean_S21_R1_001_1u_trim										0.624	0.36	6.4
022C_Clean_S22_R1_001	0.637	4.9	0.0033	0.4	6	0.811	7.4	0.81	0.009	0.64	0.36	7.5
022C_Clean_S22_R1_001_1u_trim										0.645	0.36	7.4
023_Clean_S23_R1_001	0.515	3.3	0.0036	0.2	3.9	0.648	6.1	0.648	0.022	0.586	0.36	6.2
023_Clean_S23_R1_001_1u_trim										0.596	0.36	6.1
024C_Clean_S24_R1_001	0.657	5.4	0.0034	0.3	6.5	0.822	7.9	0.822	0.008	0.658	0.36	7.9
024C_Clean_S24_R1_001_1u_trim										0.662	0.36	7.9
025_Clean_S25_R1_001	0.635	4.7	0.0033	0.4	5.6	0.811	6.9	0.811	0.009	0.633	0.36	7
025_Clean_S25_R1_001_1u_trim										0.637	0.36	6.9
026C_Clean_S26_R1_001	0.622	4.8	0.0033	0.5	5.9	0.808	7.3	0.808	0.01	0.64	0.36	7.4
026C_Clean_S26_R1_001_1u_trim										0.644	0.36	7.3
027_Clean_S27_R1_001	0.632	4.6	0.0033	0.4	5.6	0.808	6.9	0.808	0.009	0.617	0.36	7
027_Clean_S27_R1_001_1u_trim										0.621	0.36	6.9
028C_Clean_S28_R1_001	0.627	3.8	0.0034	0.3	4.7	0.809	5.7	0.809	0.01	0.6	0.36	5.8
028C_Clean_S28_R1_001_1u_trim										0.605	0.36	5.7
029C_Clean_S29_R1_001	0.648	4.2	0.0033	0.3	5.1	0.819	6.2	0.819	0.009	0.61	0.36	6.3
029C_Clean_S29_R1_001_1u_trim										0.614	0.36	6.2
030C_Clean_S30_R1_001	0.648	4.1	0.0034	0.3	5	0.816	6.1	0.816	0.008	0.605	0.36	6.1
030C_Clean_S30_R1_001_1u_trim										0.609	0.36	6.1
031C_Clean_S31_R1_001	0.634	4.6	0.0034	0.4	5.6	0.813	6.9	0.813	0.01	0.613	0.36	7
031C_Clean_S31_R1_001_1u_trim										0.618	0.36	6.9
032C_Clean_S32_R1_001	0.635	4.4	0.0034	0.3	5.3	0.809	6.5	0.809	0.01	0.598	0.36	6.6
032C_Clean_S32_R1_001_1u_trim										0.602	0.36	6.5
033C_Clean_S33_R1_001	0.645	4.1	0.0034	0.3	4.9	0.819	6	0.819	0.008	0.602	0.36	6
033C_Clean_S33_R1_001_1u_trim										0.606	0.36	6
034C_Clean_S34_R1_001	0.656	4	0.0034	0.3	4.9	0.827	5.9	0.827	0.008	0.615	0.36	5.9
034C_Clean_S34_R1_001_1u_trim										0.619	0.36	5.9
035_Clean_S35_R1_001	0.637	4.5	0.0034	0.4	5.5	0.817	6.7	0.817	0.009	0.613	0.36	6.8
035_Clean_S35_R1_001_1u_trim										0.618	0.36	6.7
036C_Clean_S36_R1_001	0.654	5	0.0034	0.4	6	0.831	7.2	0.831	0.008	0.64	0.36	7.3
036C_Clean_S36_R1_001_1u_trim										0.643	0.36	7.2
037C_Clean_S37_R1_001	0.64	4.6	0.0034	0.4	5.5	0.815	6.8	0.815	0.009	0.585	0.36	6.9
037C_Clean_S37_R1_001_1u_trim										0.589	0.36	6.8
038C_Clean_S38_R1_001	0.638	4.7	0.0035	0.4	5.6	0.817	6.9	0.817	0.009	0.599	0.36	7
038C_Clean_S38_R1_001_1u_trim										0.603	0.36	6.9
039_Clean_S39_R1_001	0.641	4.1	0.0035	0.4	5	0.818	6.1	0.818	0.008	0.592	0.36	6.2
039_Clean_S39_R1_001_1u_trim										0.596	0.36	6.1
040_Clean_S40_R1_001	0.623	4.3	0.0035	0.4	5.2	0.805	6.4	0.805	0.011	0.588	0.35	6.5
040_Clean_S40_R1_001_1u_trim										0.593	0.36	6.4
041_Clean_S41_R1_001	0.624	4.1	0.0034	0.4	5	0.81	6.2	0.81	0.01	0.571	0.35	6.3
041_Clean_S41_R1_001_1u_trim										0.576	0.35	6.2
042_Clean_S42_R1_001	0.623	4.8	0.0034	0.5	5.9	0.81	7.3	0.81	0.01	0.593	0.35	7.3
042_Clean_S42_R1_001_1u_trim										0.598	0.36	7.3
043C_Clean_S43_R1_001	0.592	3.8	0.0034	0.5	4.6	0.789	5.9	0.789	0.011	0.592	0.34	5.9
043C_Clean_S43_R1_001_1u_trim										0.597	0.34	5.9
044_Clean_S44_R1_001	0.617	4.2	0.0034	0.5	5.1	0.813	6.2	0.813	0.011	0.589	0.35	6.3
044_Clean_S44_R1_001_1u_trim										0.594	0.36	6.2
046D_Clean_S45_R1_001	0.661	4.5	0.0034	0.3	5.4	0.829	6.5	0.829	0.008	0.644	0.36	6.6
046D_Clean_S45_R1_001_1u_trim										0.648	0.36	6.5
047C_Clean_S46_R1_001	0.65	4.5	0.0034	0.3	5.4	0.823	6.5	0.823	0.008	0.628	0.36	6.6
047C_Clean_S46_R1_001_1u_trim										0.632	0.36	6.5
048D_Clean_S47_R1_001	0.638	5.1	0.0035	0.4	6.2	0.809	7.6	0.809	0.009	0.639	0.36	7.7
048D_Clean_S47_R1_001_1u_trim										0.644	0.36	7.6
049C_Clean_S1_R1_001	0.512	3.6	0.004	0.3	4.3	0.651	6.6	0.651	0.017	0.549	0.35	6.8
049C_Clean_S1_R1_001_1u_trim										0.554	0.35	6.6
050C_Clean_S2_R1_001	0.537	5.2	0.0039	0.5	6.3	0.686	9.2	0.686	0.014	0.582	0.35	9.3
050C_Clean_S2_R1_001_1u_trim										0.587	0.36	9.2
051C_Clean_S3_R1_001	0.53	4.6	0.004	0.3	5.6	0.666	8.3	0.666	0.015	0.569	0.36	8.5
051C_Clean_S3_R1_001_1u_trim										0.575	0.36	8.3
052_Clean_S4_R1_001	0.506	4.2	0.004	0.4	5.2	0.646	8	0.646	0.016	0.574	0.35	8.1
052_Clean_S4_R1_001_1u_trim										0.58	0.36	8
053C_Clean_S5_R1_001	0.517	4.5	0.004	0.4	5.5	0.663	8.2	0.663	0.016	0.569	0.35	8.4
053C_Clean_S5_R1_001_1u_trim										0.573	0.36	8.2
054_Clean_S6_R1_001	0.518	4	0.0041	0.3	4.9	0.653	7.5	0.653	0.013	0.576	0.36	7.6
054_Clean_S6_R1_001_1u_trim										0.581	0.36	7.5
055_Clean_S7_R1_001	0.515	4.3	0.0041	0.3	5.1	0.646	8	0.646	0.016	0.574	0.35	8.1
055_Clean_S7_R1_001_1u_trim										0.58	0.36	8
056C_Clean_S8_R1_001	0.509	4.4	0.004	0.3	5.4	0.639	8.4	0.639	0.014	0.587	0.36	8.5
056C_Clean_S8_R1_001_1u_trim										0.592	0.36	8.4
057C_Clean_S9_R1_001	0.519	4.9	0.004	0.4	5.9	0.652	9.1	0.652	0.016	0.595	0.35	9.2
057C_Clean_S9_R1_001_1u_trim										0.6	0.36	9.1
058_Clean_S10_R1_001	0.5	4.4	0.0042	0.4	5.4	0.636	8.4	0.636	0.017	0.588	0.35	8.6
058_Clean_S10_R1_001_1u_trim										0.594	0.36	8.4
059C_Clean_S11_R1_001	0.43	4.5	0.0039	0.7	5.6	0.573	9.8	0.573	0.018	0.611	0.36	10
059C_Clean_S11_R1_001_1u_trim										0.616	0.36	9.8
060C_Clean_S12_R1_001	0.528	5.9	0.0041	0.5	7.1	0.661	10.8	0.661	0.015	0.616	0.36	10.9
060C_Clean_S12_R1_001_1u_trim										0.622	0.36	10.8
061C_Clean_S13_R1_001	0.494	5.3	0.0042	0.5	6.4	0.623	10.2	0.623	0.015	0.603	0.36	10.4
061C_Clean_S13_R1_001_1u_trim										0.608	0.36	10.2
062C_Clean_S14_R1_001	0.522	3.8	0.0044	0.2	4.5	0.635	7	0.635	0.015	0.582	0.35	7.1
062C_Clean_S14_R1_001_1u_trim										0.589	0.36	7
063B_Clean_S15_R1_001	0.553	4.3	0.0042	0.3	5.1	0.674	7.5	0.674	0.013	0.592	0.35	7.6
063B_Clean_S15_R1_001_1u_trim										0.597	0.35	7.5
064C_Clean_S16_R1_001	0.562	5	0.0043	0.3	5.9	0.687	8.6	0.687	0.013	0.609	0.35	8.7
064C_Clean_S16_R1_001_1u_trim										0.614	0.35	8.6
065_Clean_S17_R1_001	0.094	0.8	0.0037	0.4	1.2	0.148	7.8	0.148	0.024	0.642	0.37	8
065_Clean_S17_R1_001_1u_trim										0.649	0.38	7.8
066_Clean_S18_R1_001	0.532	4.5	0.0044	0.3	5.3	0.649	8.1	0.649	0.015	0.605	0.35	8.3
066_Clean_S18_R1_001_1u_trim										0.611	0.35	8.1
067C_Clean_S19_R1_001	0.132	1.1	0.0034	0.5	1.7	0.216	7.9	0.216	0.023	0.621	0.37	8.1
067C_Clean_S19_R1_001_1u_trim										0.628	0.38	7.9
068C_Clean_S20_R1_001	0.522	4.4	0.004	0.3	5.3	0.655	8.1	0.655	0.014	0.566	0.36	8.2
068C_Clean_S20_R1_001_1u_trim										0.572	0.36	8.1
069C_Clean_S21_R1_001	0.533	4.6	0.004	0.3	5.6	0.67	8.3	0.67	0.013	0.578	0.36	8.4
069C_Clean_S21_R1_001_1u_trim										0.583	0.36	8.3
070_Clean_S22_R1_001	0.464	4.4	0.0043	0.3	5.3	0.575	9.2	0.575	0.018	0.603	0.36	9.4
070_Clean_S22_R1_001_1u_trim										0.61	0.36	9.2
071_Clean_S23_R1_001	0.519	4.5	0.004	0.4	5.4	0.652	8.3	0.652	0.016	0.583	0.35	8.4
071_Clean_S23_R1_001_1u_trim										0.589	0.35	8.3
072_Clean_S24_R1_001	0.529	5.1	0.0042	0.3	6.1	0.654	9.4	0.654	0.015	0.604	0.35	9.5
072_Clean_S24_R1_001_1u_trim										0.609	0.36	9.4
073C_Clean_S25_R1_001	0.436	5.5	0.0042	0.7	6.7	0.569	11.8	0.569	0.016	0.622	0.36	12
073C_Clean_S25_R1_001_1u_trim										0.627	0.36	11.8
074_Clean_S26_R1_001	0.511	6.5	0.0043	0.5	7.8	0.636	12.2	0.636	0.014	0.631	0.35	12.4
074_Clean_S26_R1_001_1u_trim										0.637	0.35	12.2
075_Clean_S27_R1_001	0.268	3.4	0.0039	0.9	4.6	0.39	11.8	0.39	0.019	0.647	0.37	12
075_Clean_S27_R1_001_1u_trim										0.654	0.37	11.8
076_Clean_S28_R1_001	0.392	3.3	0.0044	0.5	4.1	0.513	7.9	0.513	0.017	0.602	0.36	8.1
076_Clean_S28_R1_001_1u_trim										0.607	0.36	7.9
077C_Clean_S29_R1_001	0.293	2	0.0042	0.4	2.6	0.404	6.4	0.404	0.019	0.584	0.37	6.5
077C_Clean_S29_R1_001_1u_trim										0.59	0.37	6.4
078B_Clean_S30_R1_001	0.129	1	0.0037	0.4	1.4	0.195	7.1	0.195	0.026	0.631	0.37	7.2
078B_Clean_S30_R1_001_1u_trim										0.639	0.37	7.1
079C_Clean_S31_R1_001	0.516	4.4	0.0045	0.3	5.2	0.629	8.2	0.629	0.016	0.595	0.35	8.4
079C_Clean_S31_R1_001_1u_trim										0.601	0.35	8.2
080_Clean_S32_R1_001	0.349	3.1	0.0041	0.5	3.9	0.471	8.3	0.471	0.019	0.613	0.36	8.4
080_Clean_S32_R1_001_1u_trim										0.62	0.36	8.3
081C_Clean_S33_R1_001	0.286	1.9	0.0042	0.5	2.5	0.413	6.1	0.413	0.019	0.591	0.37	6.3
081C_Clean_S33_R1_001_1u_trim										0.597	0.37	6.1
082_Clean_S34_R1_001	0.363	2.9	0.0044	0.4	3.5	0.474	7.5	0.474	0.018	0.607	0.36	7.6
082_Clean_S34_R1_001_1u_trim										0.613	0.36	7.5
083C_Clean_S35_R1_001	0.499	5.2	0.0046	0.4	6.1	0.608	10	0.608	0.017	0.627	0.35	10.2
083C_Clean_S35_R1_001_1u_trim										0.633	0.35	10
084C_Clean_S36_R1_001	0.509	5.6	0.0046	0.4	6.6	0.624	10.6	0.624	0.016	0.635	0.36	10.8
084C_Clean_S36_R1_001_1u_trim										0.641	0.36	10.6
085C_Clean_S37_R1_001	0.481	5.1	0.004	0.4	6.3	0.61	10.3	0.61	0.017	0.586	0.36	10.5
085C_Clean_S37_R1_001_1u_trim										0.592	0.36	10.3
086_Clean_S38_R1_001	0.369	2.7	0.0037	0.4	3.4	0.505	6.8	0.505	0.016	0.566	0.37	6.9
086_Clean_S38_R1_001_1u_trim										0.572	0.37	6.8
087C_Clean_S39_R1_001	0.059	0.4	0.0035	0.2	0.6	0.095	6.7	0.095	0.023	0.62	0.38	6.9
087C_Clean_S39_R1_001_1u_trim										0.627	0.38	6.7
088_Clean_S40_R1_001	0.506	4.4	0.0038	0.3	5.4	0.64	8.4	0.64	0.017	0.541	0.35	8.5
088_Clean_S40_R1_001_1u_trim										0.547	0.35	8.4
089C_Clean_S41_R1_001	0.477	3.2	0.0038	0.2	3.9	0.605	6.4	0.605	0.018	0.506	0.35	6.5
089C_Clean_S41_R1_001_1u_trim										0.513	0.36	6.4
090_Clean_S42_R1_001	0.425	3.6	0.0038	0.3	4.5	0.546	8.2	0.546	0.019	0.559	0.36	8.3
090_Clean_S42_R1_001_1u_trim										0.566	0.36	8.2
091B_Clean_S43_R1_001	0.486	3.7	0.0038	0.3	4.5	0.62	7.3	0.62	0.02	0.517	0.34	7.5
091B_Clean_S43_R1_001_1u_trim										0.525	0.35	7.3
092_Clean_S44_R1_001	0.53	4.5	0.0037	0.3	5.5	0.666	8.2	0.666	0.016	0.537	0.35	8.4
092_Clean_S44_R1_001_1u_trim										0.542	0.35	8.2
093_Clean_S45_R1_001	0.504	4.8	0.0038	0.3	5.9	0.639	9.2	0.64	0.016	0.553	0.35	9.3
093_Clean_S45_R1_001_1u_trim										0.559	0.35	9.2
094_Clean_S46_R1_001	0.515	5.4	0.0038	0.4	6.7	0.658	10.1	0.658	0.015	0.568	0.35	10.3
094_Clean_S46_R1_001_1u_trim										0.573	0.36	10.1
095_Clean_S47_R1_001	0.482	5.9	0.0037	0.5	7.3	0.614	11.8	0.614	0.017	0.595	0.35	12.1
095_Clean_S47_R1_001_1u_trim										0.602	0.35	11.8
096C_Clean_S48_R1_001	0.489	4.6	0.0038	0.4	5.7	0.631	9	0.631	0.018	0.551	0.35	9.2
096C_Clean_S48_R1_001_1u_trim										0.557	0.35	9
097_Clean_S1_R1_001	0.583	6.1	0.0034	0.7	7.6	0.776	9.8	0.776	0.012	0.599	0.36	10
097_Clean_S1_R1_001_1u_trim										0.603	0.36	9.8
098_Clean_S2_R1_001	0.469	5.2	0.0032	1.3	7.2	0.735	9.7	0.735	0.012	0.684	0.37	9.9
098_Clean_S2_R1_001_1u_trim										0.689	0.37	9.7
099C_Clean_S3_R1_001	0.596	4.6	0.0034	0.4	5.7	0.78	7.3	0.78	0.012	0.576	0.36	7.3
099C_Clean_S3_R1_001_1u_trim										0.58	0.36	7.3
100_Clean_S4_R1_001	0.502	4.4	0.0033	0.9	5.9	0.744	7.9	0.744	0.012	0.624	0.36	8
100_Clean_S4_R1_001_1u_trim										0.629	0.36	7.9
101C_Clean_S5_R1_001	0.58	4.9	0.0033	0.5	6.1	0.762	8.1	0.762	0.012	0.598	0.35	8.2
101C_Clean_S5_R1_001_1u_trim										0.603	0.35	8.1
102_Clean_S6_R1_001	0.563	4.1	0.0034	0.4	5.1	0.747	6.8	0.747	0.013	0.622	0.36	6.9
102_Clean_S6_R1_001_1u_trim										0.628	0.36	6.8
103C_Clean_S7_R1_001	0.579	4.4	0.0033	0.5	5.5	0.768	7.2	0.768	0.012	0.593	0.36	7.3
103C_Clean_S7_R1_001_1u_trim										0.598	0.36	7.2
104C_Clean_S8_R1_001	0.563	5.3	0.0033	0.7	6.7	0.766	8.7	0.766	0.014	0.594	0.35	8.8
104C_Clean_S8_R1_001_1u_trim										0.599	0.36	8.7
105_Clean_S9_R1_001	0.34	3.1	0.0028	1.8	5.1	0.705	7.2	0.705	0.014	0.731	0.38	7.3
105_Clean_S9_R1_001_1u_trim										0.736	0.38	7.2
106_Clean_S10_R1_001	0.505	4.4	0.0033	0.9	5.8	0.737	7.9	0.737	0.012	0.667	0.37	8
106_Clean_S10_R1_001_1u_trim										0.673	0.37	7.9
107C_Clean_S11_R1_001	0.568	5.4	0.0035	0.6	6.7	0.761	8.8	0.761	0.012	0.644	0.36	8.9
107C_Clean_S11_R1_001_1u_trim										0.649	0.36	8.8
108C_Clean_S12_R1_001	0.564	4.1	0.0034	0.5	5.1	0.755	6.8	0.755	0.014	0.57	0.36	6.9
108C_Clean_S12_R1_001_1u_trim										0.575	0.36	6.8
109B_Clean_S13_R1_001	0.359	3	0.003	1.3	4.7	0.671	7	0.671	0.013	0.748	0.38	7.1
109B_Clean_S13_R1_001_1u_trim										0.753	0.38	7
110_Clean_S14_R1_001	0.367	3.2	0.003	1.4	5	0.676	7.4	0.675	0.016	0.721	0.37	7.5
110_Clean_S14_R1_001_1u_trim										0.727	0.37	7.4
111C_Clean_S15_R1_001	0.558	4.8	0.0033	0.6	6	0.752	8	0.752	0.013	0.617	0.36	8.1
111C_Clean_S15_R1_001_1u_trim										0.622	0.36	8
112_Clean_S16_R1_001	0.428	4.1	0.0032	1.4	6	0.723	8.3	0.723	0.013	0.679	0.38	8.4
112_Clean_S16_R1_001_1u_trim										0.684	0.38	8.3
113C_Clean_S17_R1_001	0.571	4.7	0.0034	0.5	5.9	0.754	7.8	0.754	0.014	0.577	0.36	7.9
113C_Clean_S17_R1_001_1u_trim										0.582	0.36	7.8
114B_Clean_S18_R1_001	0.42	3	0.0031	1	4.3	0.699	6.2	0.699	0.014	0.704	0.37	6.3
114B_Clean_S18_R1_001_1u_trim										0.71	0.37	6.2
115C_Clean_S19_R1_001	0.569	4.7	0.0035	0.5	5.9	0.76	7.8	0.76	0.013	0.576	0.36	7.9
115C_Clean_S19_R1_001_1u_trim										0.581	0.36	7.8
116C_Clean_S20_R1_001	0.557	4.9	0.0034	0.6	6.2	0.756	8.2	0.756	0.013	0.57	0.36	8.4
116C_Clean_S20_R1_001_1u_trim										0.575	0.36	8.2
117_Clean_S21_R1_001	0.581	4.7	0.0035	0.4	5.8	0.763	7.6	0.763	0.014	0.565	0.36	7.8
117_Clean_S21_R1_001_1u_trim										0.57	0.36	7.6
118_Clean_S22_R1_001	0.506	4	0.0035	0.7	5.3	0.733	7.2	0.733	0.014	0.588	0.36	7.3
118_Clean_S22_R1_001_1u_trim										0.594	0.36	7.2
119_Clean_S23_R1_001	0.508	4.2	0.0034	0.8	5.5	0.742	7.4	0.742	0.013	0.593	0.36	7.5
119_Clean_S23_R1_001_1u_trim										0.599	0.36	7.4
120_Clean_S24_R1_001	0.538	5.7	0.0034	0.8	7.3	0.743	9.8	0.743	0.016	0.596	0.35	9.9
120_Clean_S24_R1_001_1u_trim										0.603	0.35	9.8
121_Clean_S25_R1_001	0.568	5.9	0.0036	0.6	7.4	0.755	9.7	0.755	0.013	0.599	0.35	9.9
121_Clean_S25_R1_001_1u_trim										0.604	0.35	9.7
122_Clean_S26_R1_001	0.563	5.7	0.0036	0.7	7.1	0.76	9.4	0.76	0.013	0.603	0.35	9.5
122_Clean_S26_R1_001_1u_trim										0.608	0.35	9.4
123_Clean_S27_R1_001	0.546	5.7	0.0036	0.7	7.2	0.744	9.7	0.744	0.014	0.595	0.35	9.9
123_Clean_S27_R1_001_1u_trim										0.601	0.35	9.7
124C_Clean_S28_R1_001	0.501	5	0.0034	0.9	6.6	0.731	9.1	0.731	0.015	0.608	0.36	9.2
124C_Clean_S28_R1_001_1u_trim										0.615	0.36	9.1
125C_Clean_S29_R1_001	0.579	5	0.0035	0.5	6.2	0.757	8.2	0.757	0.014	0.561	0.35	8.3
125C_Clean_S29_R1_001_1u_trim										0.567	0.35	8.2
126_Clean_S30_R1_001	0.592	5.3	0.0035	0.4	6.6	0.764	8.6	0.764	0.013	0.584	0.35	8.7
126_Clean_S30_R1_001_1u_trim										0.589	0.35	8.6
127C_Clean_S31_R1_001	0.57	6	0.0034	0.7	7.6	0.765	9.9	0.765	0.013	0.642	0.36	10
127C_Clean_S31_R1_001_1u_trim										0.647	0.36	9.9
128C_Clean_S32_R1_001	0.59	5.8	0.0034	0.6	7.2	0.772	9.3	0.772	0.012	0.64	0.36	9.4
128C_Clean_S32_R1_001_1u_trim										0.645	0.36	9.3
129C_Clean_S33_R1_001	0.542	5.1	0.0034	0.7	6.5	0.747	8.6	0.747	0.014	0.659	0.36	8.8
129C_Clean_S33_R1_001_1u_trim										0.664	0.36	8.6
130_Clean_S34_R1_001	0.553	6.2	0.0033	0.8	7.8	0.753	10.4	0.753	0.013	0.663	0.35	10.5
130_Clean_S34_R1_001_1u_trim										0.668	0.35	10.4
131C_Clean_S35_R1_001	0.529	4.9	0.0034	0.7	6.3	0.733	8.6	0.733	0.015	0.619	0.35	8.7
131C_Clean_S35_R1_001_1u_trim										0.625	0.36	8.6
132_Clean_S36_R1_001	0.545	5.4	0.0034	0.5	6.7	0.712	9.5	0.712	0.019	0.615	0.35	9.7
132_Clean_S36_R1_001_1u_trim										0.622	0.36	9.5
133_Clean_S37_R1_001	0.509	4.9	0.0034	0.9	6.5	0.737	8.8	0.737	0.014	0.634	0.36	8.9
133_Clean_S37_R1_001_1u_trim										0.639	0.36	8.8
134_Clean_S38_R1_001	0.475	5.3	0.0032	1.4	7.2	0.743	9.7	0.743	0.012	0.695	0.36	9.8
134_Clean_S38_R1_001_1u_trim										0.699	0.36	9.7
135_Clean_S39_R1_001	0.56	5.3	0.0034	0.7	6.7	0.755	8.9	0.755	0.013	0.604	0.36	9
135_Clean_S39_R1_001_1u_trim										0.61	0.36	8.9
136C_Clean_S40_R1_001	0.407	3.7	0.003	1.4	5.5	0.719	7.7	0.718	0.012	0.712	0.38	7.7
136C_Clean_S40_R1_001_1u_trim										0.717	0.38	7.7
137C_Clean_S41_R1_001	0.539	5.2	0.0033	0.7	6.6	0.748	8.8	0.748	0.013	0.617	0.36	9
137C_Clean_S41_R1_001_1u_trim										0.622	0.36	8.8
138_Clean_S42_R1_001	0.429	3.8	0.0031	1.2	5.6	0.716	7.8	0.716	0.013	0.694	0.37	7.9
138_Clean_S42_R1_001_1u_trim										0.7	0.37	7.8
139C_Clean_S43_R1_001	0.426	4	0.0033	1.1	5.7	0.691	8.3	0.691	0.014	0.696	0.37	8.4
139C_Clean_S43_R1_001_1u_trim										0.702	0.37	8.3
140_Clean_S44_R1_001	0.587	5.5	0.0034	0.5	6.8	0.779	8.8	0.779	0.011	0.61	0.36	8.9
140_Clean_S44_R1_001_1u_trim										0.614	0.36	8.8
141C_Clean_S45_R1_001	0.56	6.3	0.0033	0.8	8	0.765	10.4	0.765	0.011	0.626	0.36	10.5
141C_Clean_S45_R1_001_1u_trim										0.631	0.36	10.4
142_Clean_S46_R1_001	0.589	5.3	0.0034	0.5	6.6	0.777	8.5	0.777	0.012	0.58	0.36	8.6
142_Clean_S46_R1_001_1u_trim										0.586	0.36	8.5
143C_Clean_S47_R1_001	0.536	6	0.0033	0.9	7.7	0.747	10.3	0.747	0.014	0.617	0.35	10.4
143C_Clean_S47_R1_001_1u_trim										0.623	0.35	10.3
144C_Clean_S48_R1_001	0.585	8	0.0033	0.8	10	0.771	12.9	0.771	0.012	0.631	0.35	13.1
144C_Clean_S48_R1_001_1u_trim										0.636	0.35	12.9
145C_Clean_S2_R1_001	0.593	4.4	0.0035	0.5	5.5	0.789	6.9	0.789	0.012	0.552	0.35	7
145C_Clean_S2_R1_001_1u_trim										0.556	0.35	6.9
146C_Clean_S3_R1_001	0.594	5.4	0.0035	0.5	6.8	0.785	8.6	0.785	0.013	0.568	0.35	8.7
146C_Clean_S3_R1_001_1u_trim										0.573	0.35	8.6
147C_Clean_S4_R1_001	0.58	6.7	0.0035	0.8	8.4	0.784	10.7	0.784	0.012	0.61	0.35	10.9
147C_Clean_S4_R1_001_1u_trim										0.614	0.35	10.7
GA_1_18_045Q_S1_R1_001	0.592	9.2	0.0036	1.4	11.4	0.801	14.2	0.801	0.013	0.627	0.35	14.4
GA_1_18_045Q_S1_R1_001_1u_trim										0.632	0.35	14.2
Samples Removed Due to Low Mapping
023_Clean_S23_R1_001
065_Clean_S17_R1_001
067C_Clean_S19_R1_001
077C_Clean_S29_R1_001
078B_Clean_S30_R1_001
081C_Clean_S33_R1_001
087C_Clean_S39_R1_001

## Sheet: S3_Table
S3 Table. PlantTribes2 orthogroups. The PlantTribes2 orthogroup classification of the top 15 genes
Gene ID	Orthogroup ID	Arabidopsis thaliana	Carica papaya	Theobroma cacao	Eucalyptus grandis	Phaseolus vulgaris	Medicago truncatula	Prunus persica	Manihot esculenta	Populus trichocarpa	Vitis vinifera	Solanum lycopersicum	Utricularia gibba	Mimulus guttatus	Striga asiatica	Beta vulgaris	Nelumbo nucifera	Aquilegia coerulea	Oryza sativa	Sorghum bicolor	Musa acuminata	Elaeis guineensis	Spirodella polyrhiza	Amborella trichopoda	Pinus taeda	Selaginella moellendorffii	Physcomitrella patens	SuperOrthogroup I1.2	SuperOrthogroup I1.5	SuperOrthogroup I1.8	SuperOrthogroup I2.0	SuperOrthogroup I2.5	SuperOrthogroup I3.0	SuperOrthogroup I3.5	SuperOrthogroup I4.0	SuperOrthogroup I4.5	SuperOrthogroup I5.0	AHRD Descriptions	TAIR Gene(s) Descriptions	Pfam Domains	InterProScan Descriptions	GO Molecular Functions	GO Biological Processes	GO Cellular Components
MD01G1108000	65	25	16	17	18	23	33	14	26	29	13	23	25	20	28	13	25	22	19	22	37	23	17	15	9	7	8	14	124	194	278	312	281	262	245	281	273	GATA transcription factor [0.528] | GATA transcription factor, putative [0.362] | GATA transcription factor 20 [0.015] | GATA domain class transcription factor [0.009] | GATA transcription factor 13 [0.009] | GATA transcription factor 16 [0.006] | GATA transcription factor 11 [0.006] | GATA transcription factor 19 [0.006] | GATA transcription factor 9 [0.006] | GATA transcription factor 22 [0.006…	GATA type zinc finger transcription factor family protein | GATA transcription factor 4 | GATA transcription factor 14 | GATA transcription factor 9 | GATA transcription factor 3 | GATA transcription factor 16 | GATA transcription factor 15 | GATA transcription factor 17 | GATA transcription factor 7 | GATA transcription factor 11 | GATA transcription factor 19 | GATA transcription factor 6 | GAT…	GATA zinc finger (PF00320) [0.977] | CCT motif (PF06203) [0.004] | tify domain (PF06200) [0.002]	Zinc finger, GATA-type (IPR000679) [0.977] | CCT domain (IPR010402) [0.004] | Tify domain (IPR010399) [0.002]	sequence-specific DNA binding (GO:0043565) [0.977] | transcription factor activity, sequence-specific DNA binding (GO:0003700) [0.977] | zinc ion binding (GO:0008270) [0.977] | protein binding (GO:0005515) [0.004]	regulation of transcription, DNA-templated (GO:0006355) [0.977]	NULL / Representative annotation below 0.1%
MD03G1251900	9591	1	1	1	1	1	1	1	1	1	1	1	0	1	1	1	1	1	1	1	1	0	1	0	1	1	1	3	1	1124	922	785	611	602	592	580	986	Peptide methionine sulfoxide reductase msrB [0.957] | Peptide methionine sulfoxide reductase MsrB [0.043]	methionine sulfoxide reductase B 1	SelR domain (PF01641) [1.000]	Peptide methionine sulphoxide reductase MrsB (IPR002579) [1.000]	peptide-methionine (R)-S-oxide reductase activity (GO:0033743) [1.000]	oxidation-reduction process (GO:0055114) [1.000]	NULL / Representative annotation below 0.1%
MD17G1230100	3092	2	2	2	2	2	1	2	4	3	2	3	5	3	2	1	2	1	2	2	3	2	2	1	0	0	0	11	203	171	163	138	124	120	116	114	107	Heat shock transcription factor family protein [0.667] | Heat shock transcription factor [0.157] | Heat shock factor protein, putative [0.039] | Heat stress transcription factor A-4a [0.020] | heat shock transcription factor A4A [0.020] | Heat stress transcription factor [0.020] | Heat shock factor [0.020] | Heat stress transcription factor A-4d [0.020] | Heat stress transcription factor A-4c [0.…	winged-helix DNA-binding transcription factor family protein | heat shock transcription factor A4A	HSF-type DNA-binding (PF00447) [0.980] | Rho termination factor, N-terminal domain (PF07498) [0.020]	Heat shock factor (HSF)-type, DNA-binding (IPR000232) [0.980] | Rho termination factor, N-terminal (IPR011112) [0.020]	sequence-specific DNA binding (GO:0043565) [0.980] | transcription factor activity, sequence-specific DNA binding (GO:0003700) [0.980]	regulation of transcription, DNA-templated (GO:0006355) [0.980] | DNA-templated transcription, termination (GO:0006353) [0.020]	nucleus (GO:0005634) [0.980]
MD06G1234300	110	17	10	8	8	17	24	13	17	19	7	15	21	17	14	6	20	17	15	12	26	14	9	6	14	10	21	1	42	42	38	31	24	23	24	23	26	Calmodulin [0.432] | Calmodulin, putative [0.162] | Calmodulin-related protein [0.085] | EF hand calcium-binding protein family [0.072] | Calcium binding protein [0.061] | Calcium binding family protein [0.027] | calmodulin like 23 [0.024] | Calcium-binding pollen allergen [0.016] | Calmodulin 24-like protein [0.013] | Calmodulin family protein [0.013] | Calcium-binding EF-hand family protein [0.…	EF hand calcium-binding protein family | calmodulin 8 | calmodulin 7 | calmodulin 3 | calmodulin 4 | calmodulin-like 11 | calmodulin 5 | calmodulin like 23 | calmodulin 1 | calmodulin 2 | calmodulin 6 | Calcium-binding EF-hand family protein	EF-hand domain pair (PF13499) [0.966] | EF-hand domain pair (PF13833) [0.103] | EF hand (PF13202) [0.050] | EF hand (PF00036) [0.032] | EF-hand domain (PF13405) [0.011] | Casein Kinase 2 substrate (PF15011) [0.003] | F-box domain (PF00646) [0.003]	EF-hand domain (IPR002048) [0.984] | F-box domain (IPR001810) [0.003] | Casein Kinase 2 substrate (IPR029159) [0.003]	calcium ion binding (GO:0005509) [0.984] | protein binding (GO:0005515) [0.003]	NULL / Representative annotation below 0.1%	NULL / Representative annotation below 0.1%
MD08G1205500	202	12	7	7	10	11	11	10	11	10	7	18	8	16	18	9	6	11	10	12	13	6	7	4	14	7	1	84	461	549	553	573	548	538	527	512	500	Pectinacetylesterase family protein [0.984] | Pectinacetylesterase [0.008] | Glutathione S-transferase [0.004] | Pectinacetylesterase family protein, expressed [0.004]	Pectinacetylesterase family protein	Pectinacetylesterase (PF03283) [1.000] | MiAMP1 (PF09117) [0.004] | Glutathione S-transferase, C-terminal domain (PF13410) [0.004] | Glutathione S-transferase, N-terminal domain (PF13417) [0.004]	Pectinacetylesterase/NOTUM (IPR004963) [1.000] | Antimicrobial protein MiAMP1 (IPR015201) [0.004] | Glutathione S-transferase, N-terminal (IPR004045) [0.004]	hydrolase activity (GO:0016787) [1.000] | protein binding (GO:0005515) [0.004]	defense response (GO:0006952) [0.004] | negative regulation of growth (GO:0045926) [0.004]	NULL / Representative annotation below 0.1%
MD06G1043700	134	14	11	9	13	12	12	10	15	18	9	12	12	12	10	6	10	8	22	27	33	14	12	5	21	2	2	1	18	501	505	508	478	469	453	439	425	Concanavalin A-like lectin protein kinase family protein [0.003] | DNA replication and repair protein RecF [0.003] | DNA gyrase inhibitor YacG [0.003] | Ribosomal RNA large subunit methyltransferase K/L [0.003]	Protein of unknown function (DUF581)	zinc-finger of the FCS-type, C2-C2 (PF04570) [0.982]	Zf-FLZ domain (IPR007650) [0.982]	NULL / Representative annotation below 0.1%	NULL / Representative annotation below 0.1%	NULL / Representative annotation below 0.1%
MD03G1269800	6289	2	1	1	1	2	2	1	1	2	1	1	2	1	1	1	2	2	1	1	3	1	1	1	0	0	0	17	162	1710	1884	2193	2431	2588	2721	2804	2891	mRNA, clone: RTFL01-07-P23 [0.969] | Spermidine/putrescine import ATP-binding protein PotA [0.031]	Unkown protein(s) / No TAIR description(s)	NULL / Representative annotation below 0.1%	NULL / Representative annotation below 0.1%	NULL / Representative annotation below 0.1%	NULL / Representative annotation below 0.1%	NULL / Representative annotation below 0.1%
MD15G1303500	52	25	16	27	28	23	33	22	26	33	26	30	15	30	17	28	23	23	10	13	26	18	9	26	65	15	10	1	40	101	89	79	72	69	63	63	59	Xyloglucan endotransglucosylase/hydrolase family protein [0.451] | Xyloglucan endotransglucosylase/hydrolase [0.438] | xyloglucan endotransglucosylase/hydrolase 8 [0.041] | xyloglucan endotransglucosylase/hydrolase 10 [0.026] | Xyloglucan endotransglucosylase hydrolase [0.006] | Xyloglucan endotransglucosylase/hydrolase protein A, putative [0.005] | xyloglucan endotransglucosylase/hydrolase 9 [0.…	xyloglucan endotransglucosylase/hydrolase 13 | xyloglucan endotransglucosylase/hydrolase 1 | xyloglucan endotransglucosylase/hydrolase 6 | xyloglucan endotransglucosylase/hydrolase 17 | xyloglucan endotransglucosylase/hydrolase 24 | xyloglucan endotransglucosylase/hydrolase 19 | xyloglucan endotransglucosylase/hydrolase 12 | xyloglucan endotransglucosylase/hydrolase 20 | xyloglucan endotransglyco…	Glycosyl hydrolases family 16 (PF00722) [0.981] | Xyloglucan endo-transglycosylase (XET) C-terminus (PF06955) [0.927] | Dirigent-like protein (PF03018) [0.002]	Glycoside hydrolase family 16 (IPR000757) [0.981] | Xyloglucan endo-transglycosylase, C-terminal (IPR010713) [0.927] | Plant disease resistance response protein (IPR004265) [0.002]	hydrolase activity, hydrolyzing O-glycosyl compounds (GO:0004553) [0.981] | xyloglucan:xyloglucosyl transferase activity (GO:0016762) [0.927]	carbohydrate metabolic process (GO:0005975) [0.981] | cellular glucan metabolic process (GO:0006073) [0.927]	cell wall (GO:0005618) [0.927] | apoplast (GO:0048046) [0.927]
MD04G1100500	2007	3	4	3	3	2	3	3	4	3	3	2	3	4	2	3	2	2	3	2	3	1	2	2	1	2	2	256	600	801	833	1145	1199	1206	1214	1226	1212	Syntaxin, putative [0.881] | Qc-SNARE, SYP7-family [0.030] | Syntaxin-73 [0.015] | Syntaxin 72 [0.015] | Syntaxin-72 [0.015] | Syntaxin-71 [0.015] | Syntaxin 71 (SYP71)-like protein [0.015] | ASF1 like histone chaperone [0.015]	syntaxin of plants 72 | syntaxin of plants 73 | syntaxin of plants 71	SNARE domain (PF05739) [0.851] | ASF1 like histone chaperone (PF04729) [0.015]	Target SNARE coiled-coil homology domain (IPR000727) [0.851] | Histone chaperone ASF1-like (IPR006818) [0.015]	protein binding (GO:0005515) [0.836]	chromatin assembly or disassembly (GO:0006333) [0.015]	nucleus (GO:0005634) [0.015]
MD10G1224100	5204	1	1	1	1	1	1	1	1	2	1	1	0	1	0	1	1	0	2	2	5	2	2	1	6	0	1	69	113	106	1615	1861	2020	2115	2195	2241	2281	plasma-membrane associated cation-binding protein 1 [0.972] | VQ motif-containing protein [0.028]	plasma-membrane associated cation-binding protein 1	DREPP plasma membrane polypeptide (PF05558) [0.972]	DREPP family (IPR008469) [0.972]	NULL / Representative annotation below 0.1%	cellular response to stimulus (GO:0051716) [0.972]	anchored component of plasma membrane (GO:0046658) [0.972]
MD02G1128700	899	3	7	4	12	5	4	4	4	4	5	2	3	3	3	6	3	13	2	4	3	4	1	2	2	3	2	132	464	483	482	488	457	446	433	414	1145	Alpha-mannosidase [0.778] | Lysosomal alpha-mannosidase [0.102] | Lysosomal alpha-mannosidase, putative [0.083] | Glycosyl hydrolase family 38 protein, putative, expressed [0.019] | Glycosyl hydrolase family 38 protein [0.019]	Glycosyl hydrolase family 38 protein	Glycosyl hydrolases family 38 N-terminal domain (PF01074) [0.907] | Glycosyl hydrolases family 38 C-terminal domain (PF07748) [0.898] | Alpha mannosidase middle domain (PF09261) [0.833]	Glycoside hydrolase family 38, N-terminal domain (IPR000602) [0.907] | Glycosyl hydrolase family 38, C-terminal (IPR011682) [0.898] | Glycoside hydrolase family 38, central domain (IPR015341) [0.833]	alpha-mannosidase activity (GO:0004559) [0.907] | mannosidase activity (GO:0015923) [0.870] | hydrolase activity, hydrolyzing O-glycosyl compounds (GO:0004553) [0.806] | zinc ion binding (GO:0008270) [0.806]	mannose metabolic process (GO:0006013) [0.898] | carbohydrate metabolic process (GO:0005975) [0.880]	NULL / Representative annotation below 0.1%
MD02G1031600	4460	1	2	2	2	1	2	2	3	3	3	1	1	2	2	1	1	1	1	1	2	1	1	1	0	1	1	69	313	363	94	81	70	65	1669	1690	1698	DnaJ/Hsp40 cysteine-rich domain superfamily protein [0.821] | Chaperone protein DnaJ [0.128] | Bundle sheath defective protein 2 [0.051]	DnaJ/Hsp40 cysteine-rich domain superfamily protein	NULL / Representative annotation below 0.1%	NULL / Representative annotation below 0.1%	NULL / Representative annotation below 0.1%	NULL / Representative annotation below 0.1%	NULL / Representative annotation below 0.1%
MD02G1319100	150	10	24	11	12	13	15	8	10	11	11	10	11	9	11	6	14	7	11	10	19	20	6	12	10	9	16	4	178	428	415	417	380	361	348	332	324	Callose synthase [0.304] | glucan synthase-like 10 [0.180] | glucan synthase-like 8 [0.101] | glucan synthase-like 7 [0.095] | glucan synthase-like 4 [0.078] | callose synthase 5 [0.052] | glucan synthase-like 3 [0.039] | glucan synthase-like 11 [0.026] | glucan synthase-like 12 [0.026] | Glucan synthase like 4 [0.016] | glucan synthase-like 5 [0.010] | GLUCAN SYNTHASE-LIKE 8 family protein [0.01…	glucan synthase-like 8 | glucan synthase-like 7 | glucan synthase-like 3 | callose synthase 5 | glucan synthase-like 10 | callose synthase 1 | glucan synthase-like 12 | glucan synthase-like 4 | glucan synthase-like 9 | glucan synthase-like 11	1,3-beta-glucan synthase component (PF02364) [0.761] | 1,3-beta-glucan synthase subunit FKS1, domain-1 (PF14288) [0.621] | Vta1 like (PF04652) [0.444]	Glycosyl transferase, family 48 (IPR003440) [0.761] | 1,3-beta-glucan synthase subunit FKS1-like, domain-1 (IPR026899) [0.621]	1,3-beta-D-glucan synthase activity (GO:0003843) [0.761]	(1->3)-beta-D-glucan biosynthetic process (GO:0006075) [0.761]	1,3-beta-D-glucan synthase complex (GO:0000148) [0.761] | membrane (GO:0016020) [0.761]
MD03G1190200	7166	1	1	1	3	1	1	1	1	1	1	1	1	1	1	2	1	3	1	1	1	1	1	1	0	1	1	1	133	120	116	126	114	108	100	97	138	beta-1,2-xylosyltransferase [0.533] | Beta-1,2-xylosyltransferase [0.200] | Beta 1,2-xylosyltransferase [0.100] | Beta 1,2 xylosyltransferase [0.067] | Beta-(1,2)-xylosyltransferase, putative [0.033] | Beta 1 2 xylosyltransferase [0.033] | Glycoprotein beta-1,2-xylosyltransferase [0.033]	beta-1,2-xylosyltransferase	Protein of unknown function (DUF563) (PF04577) [0.933]	Glycosyltransferase 61 (IPR007657) [0.933]	transferase activity, transferring glycosyl groups (GO:0016757) [0.933]	NULL / Representative annotation below 0.1%	NULL / Representative annotation below 0.1%
MD09G1194300	2877	2	3	2	2	2	5	2	1	2	4	3	2	2	1	2	2	1	3	2	4	0	1	1	1	2	2	44	173	186	150	131	119	127	141	121	114	At1g55160/T7N22.11 [0.630] | 3-ketoacyl-CoA synthase [0.111] | hydroxyproline-rich glycoprotein family protein [0.019] | RING/U-box superfamily protein [0.019] | Phosphoribosylaminoimidazole-succinocarboxamide synthase [0.019] | Ribonucleoside-diphosphate reductase small chain [0.019] | Tetratricopeptide repeat (TPR)-like superfamily protein [0.019] | Der GTPase-activating protein YihI [0.019] | …	Unkown protein(s) / No TAIR description(s)	FAE1/Type III polyketide synthase-like protein (PF08392) [0.130] | 3-Oxoacyl-[acyl-carrier-protein (ACP)] synthase III C terminal (PF08541) [0.037] | EF hand associated (PF08356) [0.019] | Ras family (PF00071) [0.019]	FAE1/Type III polyketide synthase-like protein (IPR013601) [0.130] | 3-Oxoacyl-[acyl-carrier-protein (ACP)] synthase III, C-terminal (IPR013747) [0.037] | Small GTPase superfamily (IPR001806) [0.019] | EF hand associated, type-2 (IPR013567) [0.019]	transferase activity, transferring acyl groups other than amino-acyl groups (GO:0016747) [0.130] | GTPase activity (GO:0003924) [0.019] | GTP binding (GO:0005525) [0.019]	fatty acid biosynthetic process (GO:0006633) [0.130]	membrane (GO:0016020) [0.130]
Reference Genes
MD09G1190100	306	14	5	7	6	9	14	6	13	13	5	12	8	9	9	6	5	5	9	9	17	8	8	3	3	3	3	1	30	593	600	1301	1371	1386	1404	1418	1410	casein kinase I [0.536] | Casein kinase I-like [0.301] | Casein kinase I [0.077] | Casein kinase i family protein [0.029] | Casein kinase family protein [0.014] | casein kinase I-like 12 [0.005] | casein kinase I-like 6 [0.005] | Casein kinase I isoform delta-like protein [0.005] | casein kinase I-like 5 [0.005] | casein kinase I-like 7 [0.005] | casein kinase I-like 3 [0.005] | casein kinase I-l…	casein kinase I-like 3 | casein kinase I | casein kinase I-like 6 | casein kinase I-like 12 | dual specificity kinase 1 | casein kinase I-like 4 | casein kinase I-like 10 | casein kinase 1-like protein 2 | casein kinase 1 | casein kinase I-like 7 | casein kinase I-like 8 | Protein kinase superfamily protein | casein kinase like 13 | casein kinase I-like 5	Protein kinase domain (PF00069) [0.947]	Protein kinase domain (IPR000719) [0.947]	protein kinase activity (GO:0004672) [0.947] | ATP binding (GO:0005524) [0.947]	protein phosphorylation (GO:0006468) [0.947]	NULL / Representative annotation below 0.1%
MD16G1209000	7456	2	1	1	1	1	1	1	1	2	1	1	1	1	1	1	2	1	1	2	2	0	1	1	0	0	2	268	784	899	944	1973	2164	2284	2389	2451	2511	Polyketide cyclase/dehydrase and lipid transport superfamily protein [1.000]	Polyketide cyclase/dehydrase and lipid transport superfamily protein	START domain (PF01852) [0.862]	START domain (IPR002913) [0.862]	lipid binding (GO:0008289) [0.862]	NULL / Representative annotation below 0.1%	NULL / Representative annotation below 0.1%
MD15G1211100	3996	2	2	3	2	2	2	2	2	2	1	3	1	3	2	1	0	1	1	1	3	2	2	1	0	1	0	50	788	904	953	1032	1066	1053	1057	1057	2339	DNA binding protein, putative [0.381] | DNA-binding family protein [0.381] | MYB transcription factor [0.071] | Homeodomain-like/winged-helix DNA-binding family protein [0.024] | DNA-binding protein MYB1-like [0.024] | telomere repeat binding factor 1 [0.024] | MYB-related transcription factor [0.024] | Telomere repeat-binding factor 4 [0.024] | MYB transcription factor MYB107 [0.024] | Single my…	Homeodomain-like/winged-helix DNA-binding family protein	linker histone H1 and H5 family (PF00538) [0.881] | Myb-like DNA-binding domain (PF00249) [0.857] | Myb-like DNA-binding domain (PF13921) [0.071]	Linker histone H1/H5, domain H15 (IPR005818) [0.881] | SANT/Myb domain (IPR001005) [0.857]	DNA binding (GO:0003677) [0.881]	nucleosome assembly (GO:0006334) [0.881]	nucleus (GO:0005634) [0.881] | nucleosome (GO:0000786) [0.881]

## Sheet: S4_Table
S4 Table. qPCR primer design parameters. Parameters used for primer design using the Primer3 PlugIn [v2.3.4 (Untergasser et al., 2012)] for Geneious R9 (Kearse et al., 2012). In targeted regions of GOI sequences, where standard parameters did not yield suitable primer pairs, relaxed parameters were used to identify potential primers in the desired region.
Parameter	Standard	Relaxed
Product Size (bps)	75-130 (optimal 100)	65-140 (optimal 100)
Primer length (bps)	18-22 (optimal 20)	17-23 (optimal 20)
Tm, °C	58-62 (optimal 60)	57-63 (optimal 60)
%GC	50-60 (optimal 55)	50-60 (optimal 55)
GC clamp	Preferred (2)	Preferred (2)
Max ploy-X	5	5
Max dimer Tm, °C	0	0
Max Tm difference °C	1	2

## Sheet: S5_Table
S5 Table. qPCR primer sequences. The primes used for the 15 genes selected for qPCR.
Gene ID Z	Model Importance Ranking	Orthogroup ID Y	Forward Primer Sequence	Reverse Primer Sequence
MD01G1108000	1	65	GCCGAAAACCCTATGCAATGC	CAAGGCCGGAACAAAGGTGG
MD03G1251900	3	9591	GGGTTTATCTGCTTCTTCCCC	CTGTTCCTCTGTGAGTTTCTCC
MD17G1230100	4	3092	TGGGATTGGGGAAGCAATGC	CAAGCTGGTGTCTTGTGTTTCG
MD06G1234300	5	110	CTAACGGAGGAGCAGATCG	CAACTCTTTGGTGGTGATGC
MD08G1205500	9	202	GGTATTACGACCGCACTGC	CGTTCGAGTCAAATTCACGG
MD06G1043700	10	134	ATCTGGGAGGTTCTGTGACG	CGAGTGGTTTCTTGCAGAGG
MD03G1269800	12	6289	CTGTTGGACTTTGTAGGCAGC	TCATCTCAGCCTCGGAACC
MD15G1303500	13	52	GGTCCGATTCTCATATCAGGC	AGTACTTGTGCTTGGAGGC
MD04G1100500	15	2007	GAAGCCCTCCTCCAGAAAGC	CAATCGAGCCTTGGTCCTACG
MD10G1224100	16	5204	AGCTGCTGTCCTCAAGTTCC	GCTGGCCCATATTTTGAAGAGG
MD02G1128700	19	899	GTAGATCGTGCCACTGGAGG	CCCACTCCTCTCGAATCATCC
MD02G1031600	21	4460	CACGCCTGTTTGTTCCTTCG	CTCCGAAACACTTCATTCACCC
MD02G1319100	25	150	CCGAATGCTATCCTGCTACG	GAGAACAAGATAAAGGCGACCG
MD03G1190200	26	7166	AGATTATCTAGCCCATCCACGC	GTGATTAGATGCCCAGTTCTGC
MD09G1194300	29	2877	AAGATGGTCCCAAGCTCTACG	GATGGCGAAGAAAAGTCCTTCC
MD09G1190100 X	NA	306	CAAGGACTGAAAGCGGGAAC	GGATACCCACGGCATAATGC
MD16G1209000 W	NA	7456	CCATATCCAGGCTTGCCTAA	ACGAGGGTAACCTCACATGC
MD15G1211100 V	NA	3996	CATATTTGGCAGCAGAGCAA	CTCGTTAGCCAACTGCATCA
Z Gene candidates were selected from the top X genes from the Random Forest full model. qPCR primers were designed in Geneious using the Primer3 plugin. Reference genes were selected from the indicated sources and putative GDDH13 homologs identified using PlantTribes2.0 and visually confirmed using alignments visualized in Geneious.
Y Genes were sorted into orthogroups using the 26Gv2.0 Orthologous gene family clusters in PlantTribes2.0.
X Reference Gene - Perini et al., 2014
W Reference Gene - Bowen et al., 2014
V Reference Gene - Storch et al., 2015

## Sheet: S6_Table
S6 Table. Comparison of year one and year two sample design. Subset of Year 2 samples used for qPCR validation and their corresponding RNA-Seq treatment/time points from Year 1.
Year 2 - qPCR			Year 1 - RNA-Seq
Treatment	Time Point	Postharvest Storage (days)	Treatment	Time Point	Postharvest Storage (days)
A1	T4	28	A1	T6	23
A1	T10	217	A1	T15	176
A10	T10	14	A10	T5	13
A10	T8	56	A10	T13	59
CA	T1	36	CA	T5	64
CA	T4	217	CA	T10	232
MCP	T1	36	MCP	T5	64
MCP	T4	217	MCP	T10	232
MCPCA	T1	36	MCPCA	T5	64
MCPCA	T4	217	MCPCA	T10	232
T0	T0	0	T0	T1	1
A1: Air, 1°C; A10: Air, 10°C; CA: Controlled Atmosphere (2% O2, 1% CO2), 1°C; MCP: Air, 1°C + 1-MCP treatment; MCPCA: Controlled Atmosphere (2% O2, 1% CO2), 1°C + 1-MCP treatment.

## Sheet: S7_Table
S7 Table. Firmness genes identified from the literature. Genes Identified as related to apple firmness from the literature. Literature is not consistent in apple gene names, so duplicates do occur.
gene_name	gene_id	citation
NAC18.1	MD03G1222600	Migicovsky et al. 2021
PG1	MD10G1179100	Chang and Tong 2020
ERF4	MD03G1231800	Hu et al. 2020
ACS1	MD15G1302200	Hu et al. 2020
ACO1	MD10G1328100	Hu et al. 2020
EIN3	MD07G1053800	Hu et al. 2020
ERF3	MD06G1051800	Hu et al. 2020
ERF5	MD04G1058200	Hu et al. 2020
ERF11	MD08G1096000	Hu et al. 2020
TPL4	MD04G1197000	Hu et al. 2020
TPL12	MD12G1209900	Hu et al. 2020
TPL17	MD17G1217100	Hu et al. 2020
TPL1	MD01G1234100	Hu et al. 2020
ERF17	MD02G1096500	Hu et al. 2020
ERF109	MD10G1094700	Hu et al. 2020
PME2	MD02G1207900	Wu et al. 2021
PGLR3	MD03G1260700	Wu et al. 2021
ACO4	MD16G1019900	Wu et al. 2021
DOF5.3	MD11G1123400	Wu et al. 2021
RAVL1	MD16G1047700	Wu et al. 2021
ERF118	MD16G1043500	Wu et al. 2021
MdACO4-like	MD16G1019800	Wu et al. 2021
MdACO4	MD16G1019900	Wu et al. 2021
MdCMB1-like	MD14G1215600	Wu et al. 2021
MdAGL24	MD15G1384500	Wu et al. 2021
MdEGY2	MD07G1216100	Wu et al. 2021
MdALD1-X1	MD15G1412200	Wu et al. 2021
MdALD1-X2	MD15G1412400	Wu et al. 2021
MdZAT11	MD07G1192900	Wu et al. 2021
MdZAT12	MD01G1123300	Wu et al. 2021
MdERF110	MD15G1334900	Wu et al. 2021
MdACO1	MD15G1205100	Wu et al. 2021
SCRK4	MD04G1042400	Wu et al. 2021
MdBGL14	MD00G1075400	Wu et al. 2021
MdBGL41	MD03G1215300	Wu et al. 2021
MdBGAL1	MD15G1220900	Wu et al. 2021
MdBGAL8	MD15G1221000	Wu et al. 2021
MdNAC83-like	MD01G1092900	Wu et al. 2021
MdPIP2-8	MD05G1122600	Wu et al. 2021
MdMAKR6	MD07G1282200	Wu et al. 2021
ABA2	MD15G1284500	Wu et al. 2021
MdDAYSLEEPER-like	MD01G1147100	Wu et al. 2021
RSLE2	MD10G1273100	Wu et al. 2021
MdRDUF1-like	MD16G1071900	Wu et al. 2021
MdRMA1H1-like	MD11G1245000	Wu et al. 2021
MdNAC73	MD05G1309700	Wu et al. 2021
MdCOL5	MD16G1265000	Wu et al. 2021
MdMYB21	MD16G1040800	Wu et al. 2021
MdTCP15-like	MD13G1073500	Wu et al. 2021
GID1B	MD11G1296000	Wu et al. 2021
FBK77	MD01G1073800	Wu et al. 2021
BRG3	MD05G1122000	Wu et al. 2021
MdbHLH149	MD04G1192700	Wu et al. 2021
MdZAT10-like	MD05G1098300	Wu et al. 2021
MdbHLH66-like	MD02G1009200	Wu et al. 2021
SNC1	MD07G1243000	Wu et al. 2021
SNC1	MD07G1244000	Wu et al. 2021
SNC1	MD07G1244600	Wu et al. 2021
SNC1	MD07G1242100	Wu et al. 2021
MdIAA11-like	MD10G1176400	Wu et al. 2021
MdAX15A-like	MD05G1051800	Wu et al. 2021
MdSCRM2	MD07G1229700	Wu et al. 2021
MdARF4	MD11G1132400	Wu et al. 2021
MdAUX2	MD07G1215900	Wu et al. 2021
MdARGOS	MD02G1000700	Wu et al. 2021
MdSAUR71	MD10G1202100	Wu et al. 2021
MdARP2	MD05G1311800	Wu et al. 2021
MdSAUR40	MD01G1106100	Wu et al. 2021
MdEIN3	MD15G1441000	Wu et al. 2021
MdACO3	MD02G1050800	Wu et al. 2021
MdACO2	MD05G1354000	Wu et al. 2021
MdERF98	MD06G1208700	Wu et al. 2021
MdPGIP2	MD05G1002900	Wu et al. 2021
MdGlcAT14B	MD02G1033100	Wu et al. 2021
MdGWD1	MD16G1097800	Wu et al. 2021
MdWAKL6	MD17G1249600	Wu et al. 2021
MdBGL14	MD00G1075400	Wu et al. 2021
RFS5	MD17G1030100	Wu et al. 2021
RGP1	MD17G1064900	Wu et al. 2021
MdBGL12	MD11G1023900	Wu et al. 2021
MdSAPK2	MD15G1373200	Wu et al. 2021
MdZHD11	MD16G1072800	Wu et al. 2021
MdCRK3	MD16G1097600	Wu et al. 2021
PHO10-like	MD16G1068100	Wu et al. 2021
MIF2	MD17G1051200	Wu et al. 2021
MdMYB1R1-like	MD00G1169600	Wu et al. 2021
MdHEC1-like	MD08G1098800	Wu et al. 2021
MdWRKY31	MD17G1099000	Wu et al. 2021
MdWRKY9	MD08G1227200	Wu et al. 2021
MdFBK9	MD16G1096500	Wu et al. 2021
MdMYB21	MD16G1040800	Wu et al. 2021
MdBAG6	MD01G1073600	Wu et al. 2021
MdARF4	MD11G1132400	Wu et al. 2021
MdIAA3-like	MD04G1225000	Wu et al. 2021
MdWTR42	MD17G1038100	Wu et al. 2021
MdIAA16	MD04G1225100	Wu et al. 2021
MdERF3	MD03G1194300	Wu et al. 2021

## Sheet: S8_Table
S8 Table. Genes identified by Boruta Random Forest. The 51 genes selected by Boruta Random Forest everytime out of 100 bootstrap resamples.
MD11G1241700
MD01G1169000
MD02G1010500
MD03G1251900
MD03G1190200
MD03G1003700
MD00G1106600
MD01G1196900
MD01G1145700
MD17G1230100
MD01G1108000
MD16G1141900
MD16G1141800
MD16G1059500
MD16G1048600
MD16G1029900
MD02G1013000
MD02G1128700
MD05G1000500
MD05G1039900
MD04G1075500
MD11G1300000
MD04G1100500
MD07G1147500
MD06G1039500
MD06G1043700
MD06G1115600
MD06G1230900
MD06G1231500
MD06G1237300
MD09G1049600
MD09G1146300
MD09G1194300
MD16G1022600
MD04G1100300
MD10G1224100
MD12G1219300
MD12G1239100
MD15G1045000
MD15G1160000
MD12G1231600
MD17G1139400
MD15G1303500
MD15G1398600
MD10G1093900
MD14G1010100
MD12G1011500
MD13G1188600
MD13G1181300
MD10G1275700
MD10G1259600
